# Supplementary material for: Genetic variation and expression diversity between grain and sweet sorghum lines
Source: BMC Genomics. 2013 Jan 16;14:18. doi: 10.1186/1471-2164-14-18 (PMC3616923; doi:10.1186/1471-2164-14-18)
Supplement: Additional file 4 — Singapore day light conditions in years 2010 and 2011 (two sheets). [file 1471-2164-14-18-S4.xls]

## Sheet: Day light conditions in each da
Additional data file 4. Singapore day light conditions in years 2010 and 2011 (two sheets)*
Date	Sunrise	Sunset	Length of day		Solar noon				Date	Sunrise	Sunset	Length of day		Solar noon
			This day	Difference	Time	Altitude	Distance (106 km)					This day	Difference	Time	Altitude	Distance (106 km)
2010-01-01	1899-12-31 07:06:00	1899-12-31 19:10:00	12h 03m 05s	< 1s	1899-12-31 13:08:00	65.7°	147.094		2011-01-01	1899-12-31 07:06:00	1899-12-31 19:09:00	12h 03m 05s	< 1s	0.547222	65.7°	147.101
2010-01-02	1899-12-31 07:07:00	1899-12-31 19:10:00	12h 03m 06s	< 1s	1899-12-31 13:08:00	65.8°	147.093		2011-01-02	1899-12-31 07:07:00	1899-12-31 19:10:00	12h 03m 06s	< 1s	0.547222	65.8°	147.1
2010-01-03	1899-12-31 07:07:00	1899-12-31 19:10:00	12h 03m 07s	< 1s	1899-12-31 13:09:00	65.9°	147.092		2011-01-03	1899-12-31 07:07:00	1899-12-31 19:10:00	12h 03m 07s	< 1s	0.547917	65.9°	147.1
2010-01-04	1899-12-31 07:08:00	1899-12-31 19:11:00	12h 03m 07s	< 1s	1899-12-31 13:09:00	66.0°	147.093		2011-01-04	1899-12-31 07:08:00	1899-12-31 19:11:00	12h 03m 07s	< 1s	0.547917	66.0°	147.1
2010-01-05	1899-12-31 07:08:00	1899-12-31 19:11:00	12h 03m 08s	< 1s	1899-12-31 13:10:00	66.1°	147.094		2011-01-05	1899-12-31 07:08:00	1899-12-31 19:11:00	12h 03m 08s	< 1s	0.548611	66.1°	147.1
2010-01-06	1899-12-31 07:09:00	1899-12-31 19:12:00	12h 03m 09s	< 1s	1899-12-31 13:10:00	66.2°	147.097		2011-01-06	1899-12-31 07:09:00	1899-12-31 19:12:00	12h 03m 09s	< 1s	0.548611	66.2°	147.101
2010-01-07	1899-12-31 07:09:00	1899-12-31 19:12:00	12h 03m 10s	< 1s	1899-12-31 13:11:00	66.3°	147.1		2011-01-07	1899-12-31 07:09:00	1899-12-31 19:12:00	12h 03m 10s	< 1s	0.549306	66.3°	147.103
2010-01-08	1899-12-31 07:10:00	1899-12-31 19:13:00	12h 03m 11s	< 1s	1899-12-31 13:11:00	66.5°	147.104		2011-01-08	1899-12-31 07:09:00	1899-12-31 19:13:00	12h 03m 11s	< 1s	0.549306	66.4°	147.105
2010-01-09	1899-12-31 07:10:00	1899-12-31 19:13:00	12h 03m 12s	+ 01s	1899-12-31 13:12:00	66.6°	147.109		2011-01-09	1899-12-31 07:10:00	1899-12-31 19:13:00	12h 03m 12s	+ 01s	0.549306	66.6°	147.108
2010-01-10	1899-12-31 07:10:00	1899-12-31 19:14:00	12h 03m 13s	+ 01s	1899-12-31 13:12:00	66.8°	147.114		2011-01-10	1899-12-31 07:10:00	1899-12-31 19:14:00	12h 03m 13s	+ 01s	0.55	66.7°	147.112
2010-01-11	1899-12-31 07:11:00	1899-12-31 19:14:00	12h 03m 14s	+ 01s	1899-12-31 13:12:00	66.9°	147.121		2011-01-11	1899-12-31 07:11:00	1899-12-31 19:14:00	12h 03m 14s	+ 01s	0.55	66.9°	147.116
2010-01-12	1899-12-31 07:11:00	1899-12-31 19:14:00	12h 03m 16s	+ 01s	1899-12-31 13:13:00	67.1°	147.127		2011-01-12	1899-12-31 07:11:00	1899-12-31 19:14:00	12h 03m 15s	+ 01s	0.550694	67.0°	147.121
2010-01-13	1899-12-31 07:12:00	1899-12-31 19:15:00	12h 03m 17s	+ 01s	1899-12-31 13:13:00	67.2°	147.135		2011-01-13	1899-12-31 07:11:00	1899-12-31 19:15:00	12h 03m 17s	+ 01s	0.550694	67.2°	147.127
2010-01-14	1899-12-31 07:12:00	1899-12-31 19:15:00	12h 03m 18s	+ 01s	1899-12-31 13:14:00	67.4°	147.143		2011-01-14	1899-12-31 07:12:00	1899-12-31 19:15:00	12h 03m 18s	+ 01s	0.550694	67.4°	147.133
2010-01-15	1899-12-31 07:12:00	1899-12-31 19:16:00	12h 03m 20s	+ 01s	1899-12-31 13:14:00	67.6°	147.151		2011-01-15	1899-12-31 07:12:00	1899-12-31 19:15:00	12h 03m 19s	+ 01s	0.551389	67.5°	147.14
2010-01-16	1899-12-31 07:13:00	1899-12-31 19:16:00	12h 03m 21s	+ 01s	1899-12-31 13:14:00	67.8°	147.16		2011-01-16	1899-12-31 07:12:00	1899-12-31 19:16:00	12h 03m 21s	+ 01s	0.551389	67.7°	147.149
2010-01-17	1899-12-31 07:13:00	1899-12-31 19:16:00	12h 03m 23s	+ 01s	1899-12-31 13:15:00	68.0°	147.17		2011-01-17	1899-12-31 07:13:00	1899-12-31 19:16:00	12h 03m 22s	+ 01s	0.551389	67.9°	147.158
2010-01-18	1899-12-31 07:13:00	1899-12-31 19:17:00	12h 03m 24s	+ 01s	1899-12-31 13:15:00	68.2°	147.18		2011-01-18	1899-12-31 07:13:00	1899-12-31 19:17:00	12h 03m 24s	+ 01s	0.552083	68.1°	147.168
2010-01-19	1899-12-31 07:14:00	1899-12-31 19:17:00	12h 03m 26s	+ 01s	1899-12-31 13:15:00	68.4°	147.191		2011-01-19	1899-12-31 07:13:00	1899-12-31 19:17:00	12h 03m 25s	+ 01s	0.552083	68.3°	147.179
2010-01-20	1899-12-31 07:14:00	1899-12-31 19:17:00	12h 03m 27s	+ 01s	1899-12-31 13:16:00	68.6°	147.202		2011-01-20	1899-12-31 07:14:00	1899-12-31 19:17:00	12h 03m 27s	+ 01s	0.552083	68.5°	147.191
2010-01-21	1899-12-31 07:14:00	1899-12-31 19:18:00	12h 03m 29s	+ 01s	1899-12-31 13:16:00	68.8°	147.214		2011-01-21	1899-12-31 07:14:00	1899-12-31 19:17:00	12h 03m 28s	+ 01s	0.552778	68.7°	147.203
2010-01-22	1899-12-31 07:14:00	1899-12-31 19:18:00	12h 03m 31s	+ 01s	1899-12-31 13:16:00	69.0°	147.226		2011-01-22	1899-12-31 07:14:00	1899-12-31 19:18:00	12h 03m 30s	+ 01s	0.552778	69.0°	147.217
2010-01-23	1899-12-31 07:15:00	1899-12-31 19:18:00	12h 03m 33s	+ 01s	1899-12-31 13:16:00	69.3°	147.24		2011-01-23	1899-12-31 07:15:00	1899-12-31 19:18:00	12h 03m 32s	+ 01s	0.552778	69.2°	147.232
2010-01-24	1899-12-31 07:15:00	1899-12-31 19:18:00	12h 03m 34s	+ 01s	1899-12-31 13:17:00	69.5°	147.254		2011-01-24	1899-12-31 07:15:00	1899-12-31 19:18:00	12h 03m 34s	+ 01s	0.553472	69.4°	147.247
2010-01-25	1899-12-31 07:15:00	1899-12-31 19:19:00	12h 03m 36s	+ 01s	1899-12-31 13:17:00	69.7°	147.268		2011-01-25	1899-12-31 07:15:00	1899-12-31 19:19:00	12h 03m 36s	+ 01s	0.553472	69.7°	147.264
2010-01-26	1899-12-31 07:15:00	1899-12-31 19:19:00	12h 03m 38s	+ 01s	1899-12-31 13:17:00	70.0°	147.284		2011-01-26	1899-12-31 07:15:00	1899-12-31 19:19:00	12h 03m 38s	+ 01s	0.553472	69.9°	147.281
2010-01-27	1899-12-31 07:15:00	1899-12-31 19:19:00	12h 03m 40s	+ 02s	1899-12-31 13:17:00	70.2°	147.301		2011-01-27	1899-12-31 07:15:00	1899-12-31 19:19:00	12h 03m 40s	+ 02s	0.553472	70.2°	147.299
2010-01-28	1899-12-31 07:16:00	1899-12-31 19:19:00	12h 03m 42s	+ 02s	1899-12-31 13:17:00	70.5°	147.318		2011-01-28	1899-12-31 07:16:00	1899-12-31 19:19:00	12h 03m 42s	+ 02s	0.553472	70.4°	147.317
2010-01-29	1899-12-31 07:16:00	1899-12-31 19:20:00	12h 03m 44s	+ 02s	1899-12-31 13:18:00	70.8°	147.336		2011-01-29	1899-12-31 07:16:00	1899-12-31 19:19:00	12h 03m 44s	+ 02s	0.554167	70.7°	147.336
2010-01-30	1899-12-31 07:16:00	1899-12-31 19:20:00	12h 03m 47s	+ 02s	1899-12-31 13:18:00	71.0°	147.355		2011-01-30	1899-12-31 07:16:00	1899-12-31 19:20:00	12h 03m 46s	+ 02s	0.554167	71.0°	147.356
2010-01-31	1899-12-31 07:16:00	1899-12-31 19:20:00	12h 03m 49s	+ 02s	1899-12-31 13:18:00	71.3°	147.375		2011-01-31	1899-12-31 07:16:00	1899-12-31 19:20:00	12h 03m 48s	+ 02s	0.554167	71.2°	147.376
2010-02-01	1899-12-31 07:16:00	1899-12-31 19:20:00	12h 03m 51s	+ 02s	1899-12-31 13:18:00	71.6°	147.396		2011-02-01	1899-12-31 07:16:00	1899-12-31 19:20:00	12h 03m 51s	+ 02s	0.554167	71.5°	147.397
2010-02-02	1899-12-31 07:16:00	1899-12-31 19:20:00	12h 03m 53s	+ 02s	1899-12-31 13:18:00	71.9°	147.417		2011-02-02	1899-12-31 07:16:00	1899-12-31 19:20:00	12h 03m 53s	+ 02s	0.554167	71.8°	147.419
2010-02-03	1899-12-31 07:16:00	1899-12-31 19:20:00	12h 03m 56s	+ 02s	1899-12-31 13:18:00	72.2°	147.44		2011-02-03	1899-12-31 07:16:00	1899-12-31 19:20:00	12h 03m 55s	+ 02s	0.554167	72.1°	147.44
2010-02-04	1899-12-31 07:16:00	1899-12-31 19:20:00	12h 03m 58s	+ 02s	1899-12-31 13:18:00	72.5°	147.463		2011-02-04	1899-12-31 07:16:00	1899-12-31 19:20:00	12h 03m 58s	+ 02s	0.554167	72.4°	147.462
2010-02-05	1899-12-31 07:17:00	1899-12-31 19:21:00	12h 04m 01s	+ 02s	1899-12-31 13:19:00	72.8°	147.487		2011-02-05	1899-12-31 07:17:00	1899-12-31 19:21:00	12h 04m 00s	+ 02s	0.554861	72.7°	147.485
2010-02-06	1899-12-31 07:17:00	1899-12-31 19:21:00	12h 04m 03s	+ 02s	1899-12-31 13:19:00	73.1°	147.512		2011-02-06	1899-12-31 07:17:00	1899-12-31 19:21:00	12h 04m 03s	+ 02s	0.554861	73.0°	147.508
2010-02-07	1899-12-31 07:17:00	1899-12-31 19:21:00	12h 04m 06s	+ 02s	1899-12-31 13:19:00	73.4°	147.537		2011-02-07	1899-12-31 07:17:00	1899-12-31 19:21:00	12h 04m 05s	+ 02s	0.554861	73.3°	147.532
2010-02-08	1899-12-31 07:17:00	1899-12-31 19:21:00	12h 04m 08s	+ 02s	1899-12-31 13:19:00	73.7°	147.563		2011-02-08	1899-12-31 07:17:00	1899-12-31 19:21:00	12h 04m 08s	+ 02s	0.554861	73.6°	147.556
2010-02-09	1899-12-31 07:17:00	1899-12-31 19:21:00	12h 04m 11s	+ 02s	1899-12-31 13:19:00	74.0°	147.59		2011-02-09	1899-12-31 07:17:00	1899-12-31 19:21:00	12h 04m 10s	+ 02s	0.554861	73.9°	147.58
2010-02-10	1899-12-31 07:17:00	1899-12-31 19:21:00	12h 04m 14s	+ 02s	1899-12-31 13:19:00	74.3°	147.617		2011-02-10	1899-12-31 07:17:00	1899-12-31 19:21:00	12h 04m 13s	+ 02s	0.554861	74.3°	147.605
2010-02-11	1899-12-31 07:17:00	1899-12-31 19:21:00	12h 04m 17s	+ 02s	1899-12-31 13:19:00	74.7°	147.644		2011-02-11	1899-12-31 07:17:00	1899-12-31 19:21:00	12h 04m 16s	+ 02s	0.554861	74.6°	147.631
2010-02-12	1899-12-31 07:17:00	1899-12-31 19:21:00	12h 04m 19s	+ 02s	1899-12-31 13:19:00	75.0°	147.672		2011-02-12	1899-12-31 07:17:00	1899-12-31 19:21:00	12h 04m 19s	+ 02s	0.554861	74.9°	147.657
2010-02-13	1899-12-31 07:17:00	1899-12-31 19:21:00	12h 04m 22s	+ 02s	1899-12-31 13:19:00	75.3°	147.7		2011-02-13	1899-12-31 07:17:00	1899-12-31 19:21:00	12h 04m 21s	+ 02s	0.554861	75.2°	147.684
2010-02-14	1899-12-31 07:17:00	1899-12-31 19:21:00	12h 04m 25s	+ 02s	1899-12-31 13:19:00	75.7°	147.729		2011-02-14	1899-12-31 07:17:00	1899-12-31 19:21:00	12h 04m 24s	+ 02s	0.554861	75.6°	147.712
2010-02-15	1899-12-31 07:16:00	1899-12-31 19:21:00	12h 04m 28s	+ 02s	1899-12-31 13:19:00	76.0°	147.758		2011-02-15	1899-12-31 07:17:00	1899-12-31 19:21:00	12h 04m 27s	+ 02s	0.554861	75.9°	147.74
2010-02-16	1899-12-31 07:16:00	1899-12-31 19:21:00	12h 04m 31s	+ 02s	1899-12-31 13:19:00	76.4°	147.787		2011-02-16	1899-12-31 07:16:00	1899-12-31 19:21:00	12h 04m 30s	+ 02s	0.554861	76.3°	147.769
2010-02-17	1899-12-31 07:16:00	1899-12-31 19:21:00	12h 04m 34s	+ 03s	1899-12-31 13:19:00	76.7°	147.817		2011-02-17	1899-12-31 07:16:00	1899-12-31 19:21:00	12h 04m 33s	+ 03s	0.554861	76.6°	147.799
2010-02-18	1899-12-31 07:16:00	1899-12-31 19:21:00	12h 04m 37s	+ 03s	1899-12-31 13:19:00	77.1°	147.847		2011-02-18	1899-12-31 07:16:00	1899-12-31 19:21:00	12h 04m 36s	+ 03s	0.554861	77.0°	147.83
2010-02-19	1899-12-31 07:16:00	1899-12-31 19:21:00	12h 04m 40s	+ 03s	1899-12-31 13:18:00	77.4°	147.877		2011-02-19	1899-12-31 07:16:00	1899-12-31 19:21:00	12h 04m 39s	+ 03s	0.554167	77.3°	147.861
2010-02-20	1899-12-31 07:16:00	1899-12-31 19:21:00	12h 04m 43s	+ 03s	1899-12-31 13:18:00	77.8°	147.908		2011-02-20	1899-12-31 07:16:00	1899-12-31 19:21:00	12h 04m 43s	+ 03s	0.554167	77.7°	147.893
2010-02-21	1899-12-31 07:16:00	1899-12-31 19:21:00	12h 04m 47s	+ 03s	1899-12-31 13:18:00	78.1°	147.94		2011-02-21	1899-12-31 07:16:00	1899-12-31 19:21:00	12h 04m 46s	+ 03s	0.554167	78.0°	147.925
2010-02-22	1899-12-31 07:16:00	1899-12-31 19:21:00	12h 04m 50s	+ 03s	1899-12-31 13:18:00	78.5°	147.971		2011-02-22	1899-12-31 07:16:00	1899-12-31 19:21:00	12h 04m 49s	+ 03s	0.554167	78.4°	147.959
2010-02-23	1899-12-31 07:16:00	1899-12-31 19:20:00	12h 04m 53s	+ 03s	1899-12-31 13:18:00	78.9°	148.004		2011-02-23	1899-12-31 07:16:00	1899-12-31 19:20:00	12h 04m 52s	+ 03s	0.554167	78.8°	147.993
2010-02-24	1899-12-31 07:15:00	1899-12-31 19:20:00	12h 04m 56s	+ 03s	1899-12-31 13:18:00	79.2°	148.037		2011-02-24	1899-12-31 07:15:00	1899-12-31 19:20:00	12h 04m 56s	+ 03s	0.554167	79.1°	148.027
2010-02-25	1899-12-31 07:15:00	1899-12-31 19:20:00	12h 05m 00s	+ 03s	1899-12-31 13:18:00	79.6°	148.07		2011-02-25	1899-12-31 07:15:00	1899-12-31 19:20:00	12h 04m 59s	+ 03s	0.554167	79.5°	148.062
2010-02-26	1899-12-31 07:15:00	1899-12-31 19:20:00	12h 05m 03s	+ 03s	1899-12-31 13:18:00	80.0°	148.104		2011-02-26	1899-12-31 07:15:00	1899-12-31 19:20:00	12h 05m 02s	+ 03s	0.554167	79.9°	148.098
2010-02-27	1899-12-31 07:15:00	1899-12-31 19:20:00	12h 05m 07s	+ 03s	1899-12-31 13:17:00	80.3°	148.139		2011-02-27	1899-12-31 07:15:00	1899-12-31 19:20:00	12h 05m 06s	+ 03s	0.553472	80.2°	148.134
2010-02-28	1899-12-31 07:15:00	1899-12-31 19:20:00	12h 05m 10s	+ 03s	1899-12-31 13:17:00	80.7°	148.174		2011-02-28	1899-12-31 07:15:00	1899-12-31 19:20:00	12h 05m 09s	+ 03s	0.553472	80.6°	148.17
2010-03-01	1899-12-31 07:14:00	1899-12-31 19:20:00	12h 05m 14s	+ 03s	1899-12-31 13:17:00	81.1°	148.21		2011-03-01	1899-12-31 07:14:00	1899-12-31 19:20:00	12h 05m 13s	+ 03s	0.553472	81.0°	148.207
2010-03-02	1899-12-31 07:14:00	1899-12-31 19:19:00	12h 05m 17s	+ 03s	1899-12-31 13:17:00	81.5°	148.247		2011-03-02	1899-12-31 07:14:00	1899-12-31 19:19:00	12h 05m 16s	+ 03s	0.553472	81.4°	148.243
2010-03-03	1899-12-31 07:14:00	1899-12-31 19:19:00	12h 05m 21s	+ 03s	1899-12-31 13:17:00	81.9°	148.284		2011-03-03	1899-12-31 07:14:00	1899-12-31 19:19:00	12h 05m 20s	+ 03s	0.553472	81.8°	148.28
2010-03-04	1899-12-31 07:14:00	1899-12-31 19:19:00	12h 05m 24s	+ 03s	1899-12-31 13:16:00	82.2°	148.322		2011-03-04	1899-12-31 07:14:00	1899-12-31 19:19:00	12h 05m 24s	+ 03s	0.552778	82.1°	148.318
2010-03-05	1899-12-31 07:13:00	1899-12-31 19:19:00	12h 05m 28s	+ 03s	1899-12-31 13:16:00	82.6°	148.36		2011-03-05	1899-12-31 07:13:00	1899-12-31 19:19:00	12h 05m 27s	+ 03s	0.552778	82.5°	148.355
2010-03-06	1899-12-31 07:13:00	1899-12-31 19:19:00	12h 05m 32s	+ 03s	1899-12-31 13:16:00	83.0°	148.398		2011-03-06	1899-12-31 07:13:00	1899-12-31 19:19:00	12h 05m 31s	+ 03s	0.552778	82.9°	148.393
2010-03-07	1899-12-31 07:13:00	1899-12-31 19:18:00	12h 05m 36s	+ 03s	1899-12-31 13:16:00	83.4°	148.438		2011-03-07	1899-12-31 07:13:00	1899-12-31 19:19:00	12h 05m 35s	+ 03s	0.552778	83.3°	148.43
2010-03-08	1899-12-31 07:13:00	1899-12-31 19:18:00	12h 05m 39s	+ 03s	1899-12-31 13:15:00	83.8°	148.477		2011-03-08	1899-12-31 07:13:00	1899-12-31 19:18:00	12h 05m 39s	+ 03s	0.552778	83.7°	148.468
2010-03-09	1899-12-31 07:12:00	1899-12-31 19:18:00	12h 05m 43s	+ 03s	1899-12-31 13:15:00	84.2°	148.517		2011-03-09	1899-12-31 07:12:00	1899-12-31 19:18:00	12h 05m 42s	+ 03s	0.552083	84.1°	148.506
2010-03-10	1899-12-31 07:12:00	1899-12-31 19:18:00	12h 05m 47s	+ 03s	1899-12-31 13:15:00	84.6°	148.557		2011-03-10	1899-12-31 07:12:00	1899-12-31 19:18:00	12h 05m 46s	+ 03s	0.552083	84.5°	148.545
2010-03-11	1899-12-31 07:12:00	1899-12-31 19:18:00	12h 05m 51s	+ 03s	1899-12-31 13:15:00	85.0°	148.597		2011-03-11	1899-12-31 07:12:00	1899-12-31 19:18:00	12h 05m 50s	+ 03s	0.552083	84.9°	148.583
2010-03-12	1899-12-31 07:11:00	1899-12-31 19:17:00	12h 05m 55s	+ 03s	1899-12-31 13:14:00	85.4°	148.638		2011-03-12	1899-12-31 07:12:00	1899-12-31 19:17:00	12h 05m 54s	+ 03s	0.552083	85.3°	148.622
2010-03-13	1899-12-31 07:11:00	1899-12-31 19:17:00	12h 05m 59s	+ 03s	1899-12-31 13:14:00	85.7°	148.679		2011-03-13	1899-12-31 07:11:00	1899-12-31 19:17:00	12h 05m 58s	+ 03s	0.551389	85.7°	148.661
2010-03-14	1899-12-31 07:11:00	1899-12-31 19:17:00	12h 06m 03s	+ 03s	1899-12-31 13:14:00	86.1°	148.719		2011-03-14	1899-12-31 07:11:00	1899-12-31 19:17:00	12h 06m 02s	+ 03s	0.551389	86.0°	148.7
2010-03-15	1899-12-31 07:11:00	1899-12-31 19:17:00	12h 06m 07s	+ 04s	1899-12-31 13:14:00	86.5°	148.76		2011-03-15	1899-12-31 07:11:00	1899-12-31 19:17:00	12h 06m 06s	+ 03s	0.551389	86.4°	148.74
2010-03-16	1899-12-31 07:10:00	1899-12-31 19:16:00	12h 06m 11s	+ 04s	1899-12-31 13:13:00	86.9°	148.801		2011-03-16	1899-12-31 07:10:00	1899-12-31 19:17:00	12h 06m 10s	+ 04s	0.550694	86.8°	148.78
2010-03-17	1899-12-31 07:10:00	1899-12-31 19:16:00	12h 06m 15s	+ 04s	1899-12-31 13:13:00	87.3°	148.842		2011-03-17	1899-12-31 07:10:00	1899-12-31 19:16:00	12h 06m 14s	+ 04s	0.550694	87.2°	148.82
2010-03-18	1899-12-31 07:10:00	1899-12-31 19:16:00	12h 06m 19s	+ 04s	1899-12-31 13:13:00	87.7°	148.882		2011-03-18	1899-12-31 07:10:00	1899-12-31 19:16:00	12h 06m 18s	+ 04s	0.550694	87.6°	148.861
2010-03-19	1899-12-31 07:09:00	1899-12-31 19:16:00	12h 06m 23s	+ 04s	1899-12-31 13:12:00	88.1°	148.923		2011-03-19	1899-12-31 07:09:00	1899-12-31 19:16:00	12h 06m 22s	+ 04s	0.550694	88.0°	148.902
2010-03-20	1899-12-31 07:09:00	1899-12-31 19:15:00	12h 06m 27s	+ 04s	1899-12-31 13:12:00	88.5°	148.964		2011-03-20	1899-12-31 07:09:00	1899-12-31 19:15:00	12h 06m 26s	+ 04s	0.55	88.4°	148.944
2010-03-21	1899-12-31 07:09:00	1899-12-31 19:15:00	12h 06m 32s	+ 04s	1899-12-31 13:12:00	88.9°	149.005		2011-03-21	1899-12-31 07:09:00	1899-12-31 19:15:00	12h 06m 30s	+ 04s	0.55	88.8°	148.986
2010-03-22	1899-12-31 07:08:00	1899-12-31 19:15:00	12h 06m 36s	+ 04s	1899-12-31 13:12:00	89.3°	149.046		2011-03-22	1899-12-31 07:08:00	1899-12-31 19:15:00	12h 06m 35s	+ 04s	0.55	89.2°	149.028
2010-03-23	1899-12-31 07:08:00	1899-12-31 19:15:00	12h 06m 40s	+ 04s	1899-12-31 13:11:00	89.7°	149.087		2011-03-23	1899-12-31 07:08:00	1899-12-31 19:15:00	12h 06m 39s	+ 04s	0.549306	89.6°	149.071
2010-03-24	1899-12-31 07:08:00	1899-12-31 19:14:00	12h 06m 44s	+ 04s	1899-12-31 13:11:00	89.9°	149.129		2011-03-24	1899-12-31 07:08:00	1899-12-31 19:14:00	12h 06m 43s	+ 04s	0.549306	90.0°	149.114
2010-03-25	1899-12-31 07:07:00	1899-12-31 19:14:00	12h 06m 48s	+ 04s	1899-12-31 13:11:00	89.5°	149.17		2011-03-25	1899-12-31 07:07:00	1899-12-31 19:14:00	12h 06m 47s	+ 04s	0.549306	89.6°	149.157
2010-03-26	1899-12-31 07:07:00	1899-12-31 19:14:00	12h 06m 53s	+ 04s	1899-12-31 13:10:00	89.1°	149.212		2011-03-26	1899-12-31 07:07:00	1899-12-31 19:14:00	12h 06m 52s	+ 04s	0.548611	89.2°	149.201
2010-03-27	1899-12-31 07:07:00	1899-12-31 19:14:00	12h 06m 57s	+ 04s	1899-12-31 13:10:00	88.7°	149.254		2011-03-27	1899-12-31 07:07:00	1899-12-31 19:14:00	12h 06m 56s	+ 04s	0.548611	88.8°	149.244
2010-03-28	1899-12-31 07:06:00	1899-12-31 19:13:00	12h 07m 01s	+ 04s	1899-12-31 13:10:00	88.3°	149.296		2011-03-28	1899-12-31 07:06:00	1899-12-31 19:13:00	12h 07m 00s	+ 04s	0.548611	88.4°	149.288
2010-03-29	1899-12-31 07:06:00	1899-12-31 19:13:00	12h 07m 06s	+ 04s	1899-12-31 13:09:00	87.9°	149.338		2011-03-29	1899-12-31 07:06:00	1899-12-31 19:13:00	12h 07m 05s	+ 04s	0.548611	88.0°	149.332
2010-03-30	1899-12-31 07:06:00	1899-12-31 19:13:00	12h 07m 10s	+ 04s	1899-12-31 13:09:00	87.6°	149.381		2011-03-30	1899-12-31 07:06:00	1899-12-31 19:13:00	12h 07m 09s	+ 04s	0.547917	87.7°	149.375
2010-03-31	1899-12-31 07:05:00	1899-12-31 19:13:00	12h 07m 15s	+ 04s	1899-12-31 13:09:00	87.2°	149.424		2011-03-31	1899-12-31 07:05:00	1899-12-31 19:13:00	12h 07m 14s	+ 04s	0.547917	87.3°	149.419
2010-04-01	1899-12-31 07:05:00	1899-12-31 19:12:00	12h 07m 19s	+ 04s	1899-12-31 13:09:00	86.8°	149.467		2011-04-01	1899-12-31 07:05:00	1899-12-31 19:12:00	12h 07m 18s	+ 04s	0.547917	86.9°	149.462
2010-04-02	1899-12-31 07:05:00	1899-12-31 19:12:00	12h 07m 24s	+ 04s	1899-12-31 13:08:00	86.4°	149.511		2011-04-02	1899-12-31 07:05:00	1899-12-31 19:12:00	12h 07m 23s	+ 04s	0.547222	86.5°	149.506
2010-04-03	1899-12-31 07:04:00	1899-12-31 19:12:00	12h 07m 28s	+ 04s	1899-12-31 13:08:00	86.0°	149.554		2011-04-03	1899-12-31 07:04:00	1899-12-31 19:12:00	12h 07m 27s	+ 04s	0.547222	86.1°	149.549
2010-04-04	1899-12-31 07:04:00	1899-12-31 19:11:00	12h 07m 33s	+ 04s	1899-12-31 13:08:00	85.6°	149.598		2011-04-04	1899-12-31 07:04:00	1899-12-31 19:12:00	12h 07m 32s	+ 04s	0.547222	85.7°	149.592
2010-04-05	1899-12-31 07:04:00	1899-12-31 19:11:00	12h 07m 37s	+ 04s	1899-12-31 13:07:00	85.3°	149.642		2011-04-05	1899-12-31 07:04:00	1899-12-31 19:11:00	12h 07m 36s	+ 04s	0.546528	85.3°	149.634
2010-04-06	1899-12-31 07:03:00	1899-12-31 19:11:00	12h 07m 42s	+ 04s	1899-12-31 13:07:00	84.9°	149.686		2011-04-06	1899-12-31 07:03:00	1899-12-31 19:11:00	12h 07m 40s	+ 04s	0.546528	85.0°	149.677
2010-04-07	1899-12-31 07:03:00	1899-12-31 19:11:00	12h 07m 46s	+ 04s	1899-12-31 13:07:00	84.5°	149.73		2011-04-07	1899-12-31 07:03:00	1899-12-31 19:11:00	12h 07m 45s	+ 04s	0.546528	84.6°	149.719
2010-04-08	1899-12-31 07:03:00	1899-12-31 19:10:00	12h 07m 51s	+ 04s	1899-12-31 13:07:00	84.1°	149.774		2011-04-08	1899-12-31 07:03:00	1899-12-31 19:11:00	12h 07m 50s	+ 04s	0.546528	84.2°	149.761
2010-04-09	1899-12-31 07:02:00	1899-12-31 19:10:00	12h 07m 55s	+ 04s	1899-12-31 13:06:00	83.8°	149.817		2011-04-09	1899-12-31 07:02:00	1899-12-31 19:10:00	12h 07m 54s	+ 04s	0.545833	83.8°	149.803
2010-04-10	1899-12-31 07:02:00	1899-12-31 19:10:00	12h 08m 00s	+ 04s	1899-12-31 13:06:00	83.4°	149.861		2011-04-10	1899-12-31 07:02:00	1899-12-31 19:10:00	12h 07m 59s	+ 04s	0.545833	83.5°	149.845
2010-04-11	1899-12-31 07:02:00	1899-12-31 19:10:00	12h 08m 04s	+ 04s	1899-12-31 13:06:00	83.0°	149.904		2011-04-11	1899-12-31 07:02:00	1899-12-31 19:10:00	12h 08m 03s	+ 04s	0.545833	83.1°	149.887
2010-04-12	1899-12-31 07:01:00	1899-12-31 19:10:00	12h 08m 09s	+ 04s	1899-12-31 13:05:00	82.6°	149.947		2011-04-12	1899-12-31 07:01:00	1899-12-31 19:10:00	12h 08m 08s	+ 04s	0.545833	82.7°	149.928
2010-04-13	1899-12-31 07:01:00	1899-12-31 19:09:00	12h 08m 13s	+ 04s	1899-12-31 13:05:00	82.3°	149.99		2011-04-13	1899-12-31 07:01:00	1899-12-31 19:09:00	12h 08m 12s	+ 04s	0.545139	82.4°	149.97
2010-04-14	1899-12-31 07:01:00	1899-12-31 19:09:00	12h 08m 18s	+ 04s	1899-12-31 13:05:00	81.9°	150.032		2011-04-14	1899-12-31 07:01:00	1899-12-31 19:09:00	12h 08m 17s	+ 04s	0.545139	82.0°	150.011
2010-04-15	1899-12-31 07:01:00	1899-12-31 19:09:00	12h 08m 23s	+ 04s	1899-12-31 13:05:00	81.6°	150.074		2011-04-15	1899-12-31 07:01:00	1899-12-31 19:09:00	12h 08m 21s	+ 04s	0.545139	81.6°	150.053
2010-04-16	1899-12-31 07:00:00	1899-12-31 19:09:00	12h 08m 27s	+ 04s	1899-12-31 13:04:00	81.2°	150.116		2011-04-16	1899-12-31 07:00:00	1899-12-31 19:09:00	12h 08m 26s	+ 04s	0.545139	81.3°	150.094
2010-04-17	1899-12-31 07:00:00	1899-12-31 19:09:00	12h 08m 32s	+ 04s	1899-12-31 13:04:00	80.8°	150.157		2011-04-17	1899-12-31 07:00:00	1899-12-31 19:09:00	12h 08m 31s	+ 04s	0.544444	80.9°	150.136
2010-04-18	1899-12-31 07:00:00	1899-12-31 19:08:00	12h 08m 36s	+ 04s	1899-12-31 13:04:00	80.5°	150.198		2011-04-18	1899-12-31 07:00:00	1899-12-31 19:08:00	12h 08m 35s	+ 04s	0.544444	80.6°	150.178
2010-04-19	1899-12-31 06:59:00	1899-12-31 19:08:00	12h 08m 41s	+ 04s	1899-12-31 13:04:00	80.2°	150.238		2011-04-19	1899-12-31 07:00:00	1899-12-31 19:08:00	12h 08m 40s	+ 04s	0.544444	80.2°	150.219
2010-04-20	1899-12-31 06:59:00	1899-12-31 19:08:00	12h 08m 45s	+ 04s	1899-12-31 13:04:00	79.8°	150.279		2011-04-20	1899-12-31 06:59:00	1899-12-31 19:08:00	12h 08m 44s	+ 04s	0.544444	79.9°	150.261
2010-04-21	1899-12-31 06:59:00	1899-12-31 19:08:00	12h 08m 50s	+ 04s	1899-12-31 13:03:00	79.5°	150.319		2011-04-21	1899-12-31 06:59:00	1899-12-31 19:08:00	12h 08m 49s	+ 04s	0.54375	79.5°	150.303
2010-04-22	1899-12-31 06:59:00	1899-12-31 19:08:00	12h 08m 54s	+ 04s	1899-12-31 13:03:00	79.1°	150.359		2011-04-22	1899-12-31 06:59:00	1899-12-31 19:08:00	12h 08m 53s	+ 04s	0.54375	79.2°	150.344
2010-04-23	1899-12-31 06:58:00	1899-12-31 19:07:00	12h 08m 59s	+ 04s	1899-12-31 13:03:00	78.8°	150.398		2011-04-23	1899-12-31 06:59:00	1899-12-31 19:08:00	12h 08m 58s	+ 04s	0.54375	78.9°	150.386
2010-04-24	1899-12-31 06:58:00	1899-12-31 19:07:00	12h 09m 03s	+ 04s	1899-12-31 13:03:00	78.5°	150.438		2011-04-24	1899-12-31 06:58:00	1899-12-31 19:07:00	12h 09m 02s	+ 04s	0.54375	78.5°	150.427
2010-04-25	1899-12-31 06:58:00	1899-12-31 19:07:00	12h 09m 08s	+ 04s	1899-12-31 13:03:00	78.1°	150.477		2011-04-25	1899-12-31 06:58:00	1899-12-31 19:07:00	12h 09m 07s	+ 04s	0.54375	78.2°	150.468
2010-04-26	1899-12-31 06:58:00	1899-12-31 19:07:00	12h 09m 12s	+ 04s	1899-12-31 13:02:00	77.8°	150.516		2011-04-26	1899-12-31 06:58:00	1899-12-31 19:07:00	12h 09m 11s	+ 04s	0.543056	77.9°	150.509
2010-04-27	1899-12-31 06:58:00	1899-12-31 19:07:00	12h 09m 17s	+ 04s	1899-12-31 13:02:00	77.5°	150.555		2011-04-27	1899-12-31 06:58:00	1899-12-31 19:07:00	12h 09m 16s	+ 04s	0.543056	77.6°	150.55
2010-04-28	1899-12-31 06:57:00	1899-12-31 19:07:00	12h 09m 21s	+ 04s	1899-12-31 13:02:00	77.2°	150.594		2011-04-28	1899-12-31 06:58:00	1899-12-31 19:07:00	12h 09m 20s	+ 04s	0.543056	77.2°	150.59
2010-04-29	1899-12-31 06:57:00	1899-12-31 19:07:00	12h 09m 26s	+ 04s	1899-12-31 13:02:00	76.9°	150.633		2011-04-29	1899-12-31 06:57:00	1899-12-31 19:07:00	12h 09m 25s	+ 04s	0.543056	76.9°	150.63
2010-04-30	1899-12-31 06:57:00	1899-12-31 19:07:00	12h 09m 30s	+ 04s	1899-12-31 13:02:00	76.5°	150.672		2011-04-30	1899-12-31 06:57:00	1899-12-31 19:07:00	12h 09m 29s	+ 04s	0.543056	76.6°	150.669
2010-05-01	1899-12-31 06:57:00	1899-12-31 19:07:00	12h 09m 34s	+ 04s	1899-12-31 13:02:00	76.2°	150.711		2011-05-01	1899-12-31 06:57:00	1899-12-31 19:07:00	12h 09m 34s	+ 04s	0.543056	76.3°	150.708
2010-05-02	1899-12-31 06:57:00	1899-12-31 19:06:00	12h 09m 39s	+ 04s	1899-12-31 13:02:00	75.9°	150.749		2011-05-02	1899-12-31 06:57:00	1899-12-31 19:06:00	12h 09m 38s	+ 04s	0.543056	76.0°	150.746
2010-05-03	1899-12-31 06:57:00	1899-12-31 19:06:00	12h 09m 43s	+ 04s	1899-12-31 13:01:00	75.6°	150.788		2011-05-03	1899-12-31 06:57:00	1899-12-31 19:06:00	12h 09m 42s	+ 04s	0.543056	75.7°	150.784
2010-05-04	1899-12-31 06:57:00	1899-12-31 19:06:00	12h 09m 47s	+ 04s	1899-12-31 13:01:00	75.4°	150.826		2011-05-04	1899-12-31 06:57:00	1899-12-31 19:06:00	12h 09m 46s	+ 04s	0.542361	75.4°	150.821
2010-05-05	1899-12-31 06:56:00	1899-12-31 19:06:00	12h 09m 52s	+ 04s	1899-12-31 13:01:00	75.1°	150.864		2011-05-05	1899-12-31 06:56:00	1899-12-31 19:06:00	12h 09m 51s	+ 04s	0.542361	75.1°	150.858
2010-05-06	1899-12-31 06:56:00	1899-12-31 19:06:00	12h 09m 56s	+ 04s	1899-12-31 13:01:00	74.8°	150.901		2011-05-06	1899-12-31 06:56:00	1899-12-31 19:06:00	12h 09m 55s	+ 04s	0.542361	74.9°	150.894
2010-05-07	1899-12-31 06:56:00	1899-12-31 19:06:00	12h 10m 00s	+ 04s	1899-12-31 13:01:00	74.5°	150.938		2011-05-07	1899-12-31 06:56:00	1899-12-31 19:06:00	12h 09m 59s	+ 04s	0.542361	74.6°	150.93
2010-05-08	1899-12-31 06:56:00	1899-12-31 19:06:00	12h 10m 04s	+ 04s	1899-12-31 13:01:00	74.2°	150.975		2011-05-08	1899-12-31 06:56:00	1899-12-31 19:06:00	12h 10m 03s	+ 04s	0.542361	74.3°	150.965
2010-05-09	1899-12-31 06:56:00	1899-12-31 19:06:00	12h 10m 08s	+ 04s	1899-12-31 13:01:00	74.0°	151.011		2011-05-09	1899-12-31 06:56:00	1899-12-31 19:06:00	12h 10m 07s	+ 04s	0.542361	74.0°	150.999
2010-05-10	1899-12-31 06:56:00	1899-12-31 19:06:00	12h 10m 12s	+ 04s	1899-12-31 13:01:00	73.7°	151.046		2011-05-10	1899-12-31 06:56:00	1899-12-31 19:06:00	12h 10m 11s	+ 04s	0.542361	73.8°	151.033
2010-05-11	1899-12-31 06:56:00	1899-12-31 19:06:00	12h 10m 16s	+ 03s	1899-12-31 13:01:00	73.4°	151.081		2011-05-11	1899-12-31 06:56:00	1899-12-31 19:06:00	12h 10m 15s	+ 03s	0.542361	73.5°	151.067
2010-05-12	1899-12-31 06:56:00	1899-12-31 19:06:00	12h 10m 20s	+ 03s	1899-12-31 13:01:00	73.2°	151.116		2011-05-12	1899-12-31 06:56:00	1899-12-31 19:06:00	12h 10m 19s	+ 03s	0.542361	73.2°	151.1
2010-05-13	1899-12-31 06:56:00	1899-12-31 19:06:00	12h 10m 24s	+ 03s	1899-12-31 13:01:00	72.9°	151.149		2011-05-13	1899-12-31 06:56:00	1899-12-31 19:06:00	12h 10m 23s	+ 03s	0.542361	73.0°	151.133
2010-05-14	1899-12-31 06:56:00	1899-12-31 19:06:00	12h 10m 28s	+ 03s	1899-12-31 13:01:00	72.7°	151.183		2011-05-14	1899-12-31 06:56:00	1899-12-31 19:06:00	12h 10m 27s	+ 03s	0.542361	72.7°	151.166
2010-05-15	1899-12-31 06:56:00	1899-12-31 19:06:00	12h 10m 32s	+ 03s	1899-12-31 13:01:00	72.4°	151.215		2011-05-15	1899-12-31 06:56:00	1899-12-31 19:06:00	12h 10m 31s	+ 03s	0.542361	72.5°	151.198
2010-05-16	1899-12-31 06:56:00	1899-12-31 19:06:00	12h 10m 35s	+ 03s	1899-12-31 13:01:00	72.2°	151.247		2011-05-16	1899-12-31 06:56:00	1899-12-31 19:06:00	12h 10m 34s	+ 03s	0.542361	72.3°	151.23
2010-05-17	1899-12-31 06:56:00	1899-12-31 19:06:00	12h 10m 39s	+ 03s	1899-12-31 13:01:00	72.0°	151.278		2011-05-17	1899-12-31 06:56:00	1899-12-31 19:06:00	12h 10m 38s	+ 03s	0.542361	72.0°	151.261
2010-05-18	1899-12-31 06:56:00	1899-12-31 19:06:00	12h 10m 43s	+ 03s	1899-12-31 13:01:00	71.8°	151.308		2011-05-18	1899-12-31 06:56:00	1899-12-31 19:06:00	12h 10m 42s	+ 03s	0.542361	71.8°	151.293
2010-05-19	1899-12-31 06:56:00	1899-12-31 19:06:00	12h 10m 46s	+ 03s	1899-12-31 13:01:00	71.5°	151.338		2011-05-19	1899-12-31 06:56:00	1899-12-31 19:06:00	12h 10m 45s	+ 03s	0.542361	71.6°	151.324
2010-05-20	1899-12-31 06:56:00	1899-12-31 19:07:00	12h 10m 49s	+ 03s	1899-12-31 13:01:00	71.3°	151.367		2011-05-20	1899-12-31 06:56:00	1899-12-31 19:07:00	12h 10m 49s	+ 03s	0.542361	71.4°	151.355
2010-05-21	1899-12-31 06:56:00	1899-12-31 19:07:00	12h 10m 53s	+ 03s	1899-12-31 13:01:00	71.1°	151.396		2011-05-21	1899-12-31 06:56:00	1899-12-31 19:07:00	12h 10m 52s	+ 03s	0.542361	71.2°	151.385
2010-05-22	1899-12-31 06:56:00	1899-12-31 19:07:00	12h 10m 56s	+ 03s	1899-12-31 13:01:00	70.9°	151.424		2011-05-22	1899-12-31 06:56:00	1899-12-31 19:07:00	12h 10m 55s	+ 03s	0.542361	71.0°	151.415
2010-05-23	1899-12-31 06:56:00	1899-12-31 19:07:00	12h 10m 59s	+ 03s	1899-12-31 13:01:00	70.7°	151.452		2011-05-23	1899-12-31 06:56:00	1899-12-31 19:07:00	12h 10m 58s	+ 03s	0.542361	70.8°	151.445
2010-05-24	1899-12-31 06:56:00	1899-12-31 19:07:00	12h 11m 02s	+ 03s	1899-12-31 13:01:00	70.5°	151.479		2011-05-24	1899-12-31 06:56:00	1899-12-31 19:07:00	12h 11m 02s	+ 03s	0.542361	70.6°	151.474
2010-05-25	1899-12-31 06:56:00	1899-12-31 19:07:00	12h 11m 05s	+ 03s	1899-12-31 13:01:00	70.4°	151.506		2011-05-25	1899-12-31 06:56:00	1899-12-31 19:07:00	12h 11m 05s	+ 03s	0.542361	70.4°	151.503
2010-05-26	1899-12-31 06:56:00	1899-12-31 19:07:00	12h 11m 08s	+ 02s	1899-12-31 13:02:00	70.2°	151.532		2011-05-26	1899-12-31 06:56:00	1899-12-31 19:07:00	12h 11m 08s	+ 02s	0.543056	70.2°	151.531
2010-05-27	1899-12-31 06:56:00	1899-12-31 19:07:00	12h 11m 11s	+ 02s	1899-12-31 13:02:00	70.0°	151.558		2011-05-27	1899-12-31 06:56:00	1899-12-31 19:07:00	12h 11m 10s	+ 02s	0.543056	70.1°	151.558
2010-05-28	1899-12-31 06:56:00	1899-12-31 19:07:00	12h 11m 14s	+ 02s	1899-12-31 13:02:00	69.8°	151.584		2011-05-28	1899-12-31 06:56:00	1899-12-31 19:07:00	12h 11m 13s	+ 02s	0.543056	69.9°	151.585
2010-05-29	1899-12-31 06:56:00	1899-12-31 19:08:00	12h 11m 17s	+ 02s	1899-12-31 13:02:00	69.7°	151.609		2011-05-29	1899-12-31 06:56:00	1899-12-31 19:08:00	12h 11m 16s	+ 02s	0.543056	69.7°	151.611
2010-05-30	1899-12-31 06:56:00	1899-12-31 19:08:00	12h 11m 19s	+ 02s	1899-12-31 13:02:00	69.5°	151.634		2011-05-30	1899-12-31 06:56:00	1899-12-31 19:08:00	12h 11m 19s	+ 02s	0.543056	69.6°	151.637
2010-05-31	1899-12-31 06:57:00	1899-12-31 19:08:00	12h 11m 22s	+ 02s	1899-12-31 13:02:00	69.4°	151.658		2011-05-31	1899-12-31 06:57:00	1899-12-31 19:08:00	12h 11m 21s	+ 02s	0.543056	69.4°	151.661
2010-06-01	1899-12-31 06:57:00	1899-12-31 19:08:00	12h 11m 24s	+ 02s	1899-12-31 13:02:00	69.3°	151.682		2011-06-01	1899-12-31 06:57:00	1899-12-31 19:08:00	12h 11m 23s	+ 02s	0.543056	69.3°	151.685
2010-06-02	1899-12-31 06:57:00	1899-12-31 19:08:00	12h 11m 26s	+ 02s	1899-12-31 13:03:00	69.1°	151.706		2011-06-02	1899-12-31 06:57:00	1899-12-31 19:08:00	12h 11m 26s	+ 02s	0.54375	69.1°	151.708
2010-06-03	1899-12-31 06:57:00	1899-12-31 19:08:00	12h 11m 28s	+ 02s	1899-12-31 13:03:00	69.0°	151.729		2011-06-03	1899-12-31 06:57:00	1899-12-31 19:08:00	12h 11m 28s	+ 02s	0.54375	69.0°	151.73
2010-06-04	1899-12-31 06:57:00	1899-12-31 19:09:00	12h 11m 31s	+ 02s	1899-12-31 13:03:00	68.9°	151.752		2011-06-04	1899-12-31 06:57:00	1899-12-31 19:09:00	12h 11m 30s	+ 02s	0.54375	68.9°	151.752
2010-06-05	1899-12-31 06:57:00	1899-12-31 19:09:00	12h 11m 32s	+ 01s	1899-12-31 13:03:00	68.8°	151.774		2011-06-05	1899-12-31 06:57:00	1899-12-31 19:09:00	12h 11m 32s	+ 01s	0.54375	68.8°	151.772
2010-06-06	1899-12-31 06:57:00	1899-12-31 19:09:00	12h 11m 34s	+ 01s	1899-12-31 13:03:00	68.6°	151.795		2011-06-06	1899-12-31 06:57:00	1899-12-31 19:09:00	12h 11m 34s	+ 01s	0.54375	68.7°	151.792
2010-06-07	1899-12-31 06:58:00	1899-12-31 19:09:00	12h 11m 36s	+ 01s	1899-12-31 13:03:00	68.5°	151.815		2011-06-07	1899-12-31 06:58:00	1899-12-31 19:09:00	12h 11m 36s	+ 01s	0.54375	68.6°	151.811
2010-06-08	1899-12-31 06:58:00	1899-12-31 19:09:00	12h 11m 38s	+ 01s	1899-12-31 13:04:00	68.5°	151.835		2011-06-08	1899-12-31 06:58:00	1899-12-31 19:09:00	12h 11m 37s	+ 01s	0.544444	68.5°	151.83
2010-06-09	1899-12-31 06:58:00	1899-12-31 19:10:00	12h 11m 39s	+ 01s	1899-12-31 13:04:00	68.4°	151.854		2011-06-09	1899-12-31 06:58:00	1899-12-31 19:10:00	12h 11m 39s	+ 01s	0.544444	68.4°	151.847
2010-06-10	1899-12-31 06:58:00	1899-12-31 19:10:00	12h 11m 41s	+ 01s	1899-12-31 13:04:00	68.3°	151.872		2011-06-10	1899-12-31 06:58:00	1899-12-31 19:10:00	12h 11m 40s	+ 01s	0.544444	68.3°	151.864
2010-06-11	1899-12-31 06:58:00	1899-12-31 19:10:00	12h 11m 42s	+ 01s	1899-12-31 13:04:00	68.2°	151.89		2011-06-11	1899-12-31 06:58:00	1899-12-31 19:10:00	12h 11m 42s	+ 01s	0.544444	68.2°	151.881
2010-06-12	1899-12-31 06:59:00	1899-12-31 19:10:00	12h 11m 43s	+ 01s	1899-12-31 13:04:00	68.1°	151.906		2011-06-12	1899-12-31 06:58:00	1899-12-31 19:10:00	12h 11m 43s	+ 01s	0.544444	68.2°	151.897
2010-06-13	1899-12-31 06:59:00	1899-12-31 19:10:00	12h 11m 44s	+ 01s	1899-12-31 13:05:00	68.1°	151.922		2011-06-13	1899-12-31 06:59:00	1899-12-31 19:10:00	12h 11m 44s	+ 01s	0.545139	68.1°	151.912
2010-06-14	1899-12-31 06:59:00	1899-12-31 19:11:00	12h 11m 45s	< 1s	1899-12-31 13:05:00	68.0°	151.937		2011-06-14	1899-12-31 06:59:00	1899-12-31 19:11:00	12h 11m 45s	< 1s	0.545139	68.0°	151.927
2010-06-15	1899-12-31 06:59:00	1899-12-31 19:11:00	12h 11m 46s	< 1s	1899-12-31 13:05:00	68.0°	151.951		2011-06-15	1899-12-31 06:59:00	1899-12-31 19:11:00	12h 11m 46s	< 1s	0.545139	68.0°	151.941
2010-06-16	1899-12-31 06:59:00	1899-12-31 19:11:00	12h 11m 47s	< 1s	1899-12-31 13:05:00	67.9°	151.964		2011-06-16	1899-12-31 06:59:00	1899-12-31 19:11:00	12h 11m 46s	< 1s	0.545139	68.0°	151.955
2010-06-17	1899-12-31 07:00:00	1899-12-31 19:11:00	12h 11m 47s	< 1s	1899-12-31 13:05:00	67.9°	151.976		2011-06-17	1899-12-31 06:59:00	1899-12-31 19:11:00	12h 11m 47s	< 1s	0.545139	67.9°	151.969
2010-06-18	1899-12-31 07:00:00	1899-12-31 19:12:00	12h 11m 48s	< 1s	1899-12-31 13:06:00	67.9°	151.987		2011-06-18	1899-12-31 07:00:00	1899-12-31 19:12:00	12h 11m 47s	< 1s	0.545833	67.9°	151.981
2010-06-19	1899-12-31 07:00:00	1899-12-31 19:12:00	12h 11m 48s	< 1s	1899-12-31 13:06:00	67.9°	151.998		2011-06-19	1899-12-31 07:00:00	1899-12-31 19:12:00	12h 11m 48s	< 1s	0.545833	67.9°	151.994
2010-06-20	1899-12-31 07:00:00	1899-12-31 19:12:00	12h 11m 48s	< 1s	1899-12-31 13:06:00	67.9°	152.008		2011-06-20	1899-12-31 07:00:00	1899-12-31 19:12:00	12h 11m 48s	< 1s	0.545833	67.9°	152.006
2010-06-21	1899-12-31 07:00:00	1899-12-31 19:12:00	12h 11m 48s	< 1s	1899-12-31 13:06:00	67.9°	152.017		2011-06-21	1899-12-31 07:00:00	1899-12-31 19:12:00	12h 11m 48s	< 1s	0.545833	67.9°	152.017
2010-06-22	1899-12-31 07:01:00	1899-12-31 19:12:00	12h 11m 48s	< 1s	1899-12-31 13:07:00	67.9°	152.026		2011-06-22	1899-12-31 07:01:00	1899-12-31 19:12:00	12h 11m 48s	< 1s	0.545833	67.9°	152.028
2010-06-23	1899-12-31 07:01:00	1899-12-31 19:13:00	12h 11m 48s	< 1s	1899-12-31 13:07:00	67.9°	152.034		2011-06-23	1899-12-31 07:01:00	1899-12-31 19:13:00	12h 11m 48s	< 1s	0.546528	67.9°	152.038
2010-06-24	1899-12-31 07:01:00	1899-12-31 19:13:00	12h 11m 48s	< 1s	1899-12-31 13:07:00	67.9°	152.042		2011-06-24	1899-12-31 07:01:00	1899-12-31 19:13:00	12h 11m 48s	< 1s	0.546528	67.9°	152.048
2010-06-25	1899-12-31 07:01:00	1899-12-31 19:13:00	12h 11m 47s	< 1s	1899-12-31 13:07:00	67.9°	152.049		2011-06-25	1899-12-31 07:01:00	1899-12-31 19:13:00	12h 11m 47s	< 1s	0.546528	67.9°	152.056
2010-06-26	1899-12-31 07:01:00	1899-12-31 19:13:00	12h 11m 47s	< 1s	1899-12-31 13:07:00	67.9°	152.055		2011-06-26	1899-12-31 07:01:00	1899-12-31 19:13:00	12h 11m 47s	< 1s	0.546528	67.9°	152.064
2010-06-27	1899-12-31 07:02:00	1899-12-31 19:13:00	12h 11m 46s	< 1s	1899-12-31 13:08:00	68.0°	152.061		2011-06-27	1899-12-31 07:02:00	1899-12-31 19:13:00	12h 11m 46s	< 1s	0.547222	68.0°	152.071
2010-06-28	1899-12-31 07:02:00	1899-12-31 19:14:00	12h 11m 45s	< 1s	1899-12-31 13:08:00	68.0°	152.067		2011-06-28	1899-12-31 07:02:00	1899-12-31 19:14:00	12h 11m 46s	< 1s	0.547222	68.0°	152.078
2010-06-29	1899-12-31 07:02:00	1899-12-31 19:14:00	12h 11m 44s	< 1s	1899-12-31 13:08:00	68.1°	152.072		2011-06-29	1899-12-31 07:02:00	1899-12-31 19:14:00	12h 11m 45s	< 1s	0.547222	68.0°	152.083
2010-06-30	1899-12-31 07:02:00	1899-12-31 19:14:00	12h 11m 43s	− 01s	1899-12-31 13:08:00	68.1°	152.077		2011-06-30	1899-12-31 07:02:00	1899-12-31 19:14:00	12h 11m 44s	< 1s	0.547222	68.1°	152.087
2010-07-01	1899-12-31 07:03:00	1899-12-31 19:14:00	12h 11m 42s	− 01s	1899-12-31 13:08:00	68.2°	152.08		2011-07-01	1899-12-31 07:02:00	1899-12-31 19:14:00	12h 11m 43s	− 01s	0.547222	68.2°	152.091
2010-07-02	1899-12-31 07:03:00	1899-12-31 19:14:00	12h 11m 41s	− 01s	1899-12-31 13:09:00	68.2°	152.084		2011-07-02	1899-12-31 07:03:00	1899-12-31 19:14:00	12h 11m 41s	− 01s	0.547917	68.2°	152.094
2010-07-03	1899-12-31 07:03:00	1899-12-31 19:15:00	12h 11m 40s	− 01s	1899-12-31 13:09:00	68.3°	152.087		2011-07-03	1899-12-31 07:03:00	1899-12-31 19:15:00	12h 11m 40s	− 01s	0.547917	68.3°	152.095
2010-07-04	1899-12-31 07:03:00	1899-12-31 19:15:00	12h 11m 38s	− 01s	1899-12-31 13:09:00	68.4°	152.089		2011-07-04	1899-12-31 07:03:00	1899-12-31 19:15:00	12h 11m 39s	− 01s	0.547917	68.4°	152.096
2010-07-05	1899-12-31 07:03:00	1899-12-31 19:15:00	12h 11m 37s	− 01s	1899-12-31 13:09:00	68.5°	152.09		2011-07-05	1899-12-31 07:03:00	1899-12-31 19:15:00	12h 11m 37s	− 01s	0.547917	68.5°	152.096
2010-07-06	1899-12-31 07:03:00	1899-12-31 19:15:00	12h 11m 35s	− 01s	1899-12-31 13:09:00	68.6°	152.091		2011-07-06	1899-12-31 07:03:00	1899-12-31 19:15:00	12h 11m 35s	− 01s	0.547917	68.6°	152.095
2010-07-07	1899-12-31 07:04:00	1899-12-31 19:15:00	12h 11m 33s	− 01s	1899-12-31 13:09:00	68.7°	152.09		2011-07-07	1899-12-31 07:04:00	1899-12-31 19:15:00	12h 11m 33s	− 01s	0.547917	68.7°	152.093
2010-07-08	1899-12-31 07:04:00	1899-12-31 19:15:00	12h 11m 31s	− 01s	1899-12-31 13:10:00	68.8°	152.089		2011-07-08	1899-12-31 07:04:00	1899-12-31 19:15:00	12h 11m 32s	− 01s	0.548611	68.8°	152.091
2010-07-09	1899-12-31 07:04:00	1899-12-31 19:16:00	12h 11m 29s	− 02s	1899-12-31 13:10:00	68.9°	152.087		2011-07-09	1899-12-31 07:04:00	1899-12-31 19:16:00	12h 11m 30s	− 02s	0.548611	68.9°	152.088
2010-07-10	1899-12-31 07:04:00	1899-12-31 19:16:00	12h 11m 27s	− 02s	1899-12-31 13:10:00	69.0°	152.084		2011-07-10	1899-12-31 07:04:00	1899-12-31 19:16:00	12h 11m 27s	− 02s	0.548611	69.0°	152.084
2010-07-11	1899-12-31 07:04:00	1899-12-31 19:16:00	12h 11m 25s	− 02s	1899-12-31 13:10:00	69.2°	152.081		2011-07-11	1899-12-31 07:04:00	1899-12-31 19:16:00	12h 11m 25s	− 02s	0.548611	69.1°	152.079
2010-07-12	1899-12-31 07:04:00	1899-12-31 19:16:00	12h 11m 22s	− 02s	1899-12-31 13:10:00	69.3°	152.076		2011-07-12	1899-12-31 07:04:00	1899-12-31 19:16:00	12h 11m 23s	− 02s	0.548611	69.3°	152.074
2010-07-13	1899-12-31 07:05:00	1899-12-31 19:16:00	12h 11m 20s	− 02s	1899-12-31 13:10:00	69.4°	152.07		2011-07-13	1899-12-31 07:05:00	1899-12-31 19:16:00	12h 11m 20s	− 02s	0.548611	69.4°	152.068
2010-07-14	1899-12-31 07:05:00	1899-12-31 19:16:00	12h 11m 17s	− 02s	1899-12-31 13:10:00	69.6°	152.064		2011-07-14	1899-12-31 07:05:00	1899-12-31 19:16:00	12h 11m 18s	− 02s	0.548611	69.6°	152.062
2010-07-15	1899-12-31 07:05:00	1899-12-31 19:16:00	12h 11m 15s	− 02s	1899-12-31 13:11:00	69.8°	152.057		2011-07-15	1899-12-31 07:05:00	1899-12-31 19:16:00	12h 11m 15s	− 02s	0.549306	69.7°	152.055
2010-07-16	1899-12-31 07:05:00	1899-12-31 19:16:00	12h 11m 12s	− 02s	1899-12-31 13:11:00	69.9°	152.048		2011-07-16	1899-12-31 07:05:00	1899-12-31 19:16:00	12h 11m 13s	− 02s	0.549306	69.9°	152.048
2010-07-17	1899-12-31 07:05:00	1899-12-31 19:16:00	12h 11m 09s	− 02s	1899-12-31 13:11:00	70.1°	152.039		2011-07-17	1899-12-31 07:05:00	1899-12-31 19:16:00	12h 11m 10s	− 02s	0.549306	70.0°	152.041
2010-07-18	1899-12-31 07:05:00	1899-12-31 19:16:00	12h 11m 06s	− 02s	1899-12-31 13:11:00	70.2°	152.03		2011-07-18	1899-12-31 07:05:00	1899-12-31 19:16:00	12h 11m 07s	− 02s	0.549306	70.2°	152.032
2010-07-19	1899-12-31 07:05:00	1899-12-31 19:16:00	12h 11m 03s	− 02s	1899-12-31 13:11:00	70.4°	152.019		2011-07-19	1899-12-31 07:05:00	1899-12-31 19:16:00	12h 11m 04s	− 02s	0.549306	70.4°	152.024
2010-07-20	1899-12-31 07:05:00	1899-12-31 19:16:00	12h 11m 00s	− 03s	1899-12-31 13:11:00	70.6°	152.008		2011-07-20	1899-12-31 07:05:00	1899-12-31 19:16:00	12h 11m 01s	− 03s	0.549306	70.6°	152.014
2010-07-21	1899-12-31 07:06:00	1899-12-31 19:16:00	12h 10m 57s	− 03s	1899-12-31 13:11:00	70.8°	151.996		2011-07-21	1899-12-31 07:05:00	1899-12-31 19:16:00	12h 10m 58s	− 03s	0.549306	70.8°	152.004
2010-07-22	1899-12-31 07:06:00	1899-12-31 19:16:00	12h 10m 54s	− 03s	1899-12-31 13:11:00	71.0°	151.983		2011-07-22	1899-12-31 07:06:00	1899-12-31 19:16:00	12h 10m 55s	− 03s	0.549306	70.9°	151.994
2010-07-23	1899-12-31 07:06:00	1899-12-31 19:17:00	12h 10m 51s	− 03s	1899-12-31 13:11:00	71.2°	151.97		2011-07-23	1899-12-31 07:06:00	1899-12-31 19:16:00	12h 10m 51s	− 03s	0.549306	71.1°	151.983
2010-07-24	1899-12-31 07:06:00	1899-12-31 19:17:00	12h 10m 47s	− 03s	1899-12-31 13:11:00	71.4°	151.957		2011-07-24	1899-12-31 07:06:00	1899-12-31 19:16:00	12h 10m 48s	− 03s	0.549306	71.4°	151.971
2010-07-25	1899-12-31 07:06:00	1899-12-31 19:16:00	12h 10m 44s	− 03s	1899-12-31 13:11:00	71.6°	151.943		2011-07-25	1899-12-31 07:06:00	1899-12-31 19:16:00	12h 10m 45s	− 03s	0.549306	71.6°	151.958
2010-07-26	1899-12-31 07:06:00	1899-12-31 19:16:00	12h 10m 40s	− 03s	1899-12-31 13:11:00	71.8°	151.928		2011-07-26	1899-12-31 07:06:00	1899-12-31 19:16:00	12h 10m 41s	− 03s	0.549306	71.8°	151.945
2010-07-27	1899-12-31 07:06:00	1899-12-31 19:16:00	12h 10m 37s	− 03s	1899-12-31 13:11:00	72.1°	151.913		2011-07-27	1899-12-31 07:06:00	1899-12-31 19:16:00	12h 10m 38s	− 03s	0.549306	72.0°	151.931
2010-07-28	1899-12-31 07:06:00	1899-12-31 19:16:00	12h 10m 33s	− 03s	1899-12-31 13:11:00	72.3°	151.898		2011-07-28	1899-12-31 07:06:00	1899-12-31 19:16:00	12h 10m 34s	− 03s	0.549306	72.2°	151.916
2010-07-29	1899-12-31 07:06:00	1899-12-31 19:16:00	12h 10m 29s	− 03s	1899-12-31 13:11:00	72.5°	151.882		2011-07-29	1899-12-31 07:06:00	1899-12-31 19:16:00	12h 10m 30s	− 03s	0.549306	72.5°	151.9
2010-07-30	1899-12-31 07:06:00	1899-12-31 19:16:00	12h 10m 26s	− 03s	1899-12-31 13:11:00	72.8°	151.866		2011-07-30	1899-12-31 07:06:00	1899-12-31 19:16:00	12h 10m 27s	− 03s	0.549306	72.7°	151.883
2010-07-31	1899-12-31 07:06:00	1899-12-31 19:16:00	12h 10m 22s	− 03s	1899-12-31 13:11:00	73.0°	151.849		2011-07-31	1899-12-31 07:06:00	1899-12-31 19:16:00	12h 10m 23s	− 03s	0.549306	72.9°	151.866
2010-08-01	1899-12-31 07:06:00	1899-12-31 19:16:00	12h 10m 18s	− 03s	1899-12-31 13:11:00	73.2°	151.831		2011-08-01	1899-12-31 07:06:00	1899-12-31 19:16:00	12h 10m 19s	− 03s	0.549306	73.2°	151.847
2010-08-02	1899-12-31 07:06:00	1899-12-31 19:16:00	12h 10m 14s	− 03s	1899-12-31 13:11:00	73.5°	151.813		2011-08-02	1899-12-31 07:06:00	1899-12-31 19:16:00	12h 10m 15s	− 03s	0.549306	73.4°	151.828
2010-08-03	1899-12-31 07:06:00	1899-12-31 19:16:00	12h 10m 10s	− 03s	1899-12-31 13:11:00	73.8°	151.794		2011-08-03	1899-12-31 07:06:00	1899-12-31 19:16:00	12h 10m 11s	− 03s	0.549306	73.7°	151.808
2010-08-04	1899-12-31 07:06:00	1899-12-31 19:16:00	12h 10m 06s	− 04s	1899-12-31 13:11:00	74.0°	151.775		2011-08-04	1899-12-31 07:06:00	1899-12-31 19:16:00	12h 10m 07s	− 04s	0.549306	74.0°	151.787
2010-08-05	1899-12-31 07:06:00	1899-12-31 19:16:00	12h 10m 02s	− 04s	1899-12-31 13:11:00	74.3°	151.755		2011-08-05	1899-12-31 07:06:00	1899-12-31 19:16:00	12h 10m 03s	− 04s	0.549306	74.2°	151.765
2010-08-06	1899-12-31 07:06:00	1899-12-31 19:16:00	12h 09m 58s	− 04s	1899-12-31 13:11:00	74.6°	151.734		2011-08-06	1899-12-31 07:06:00	1899-12-31 19:16:00	12h 09m 59s	− 04s	0.549306	74.5°	151.743
2010-08-07	1899-12-31 07:05:00	1899-12-31 19:15:00	12h 09m 54s	− 04s	1899-12-31 13:10:00	74.8°	151.713		2011-08-07	1899-12-31 07:05:00	1899-12-31 19:15:00	12h 09m 55s	− 04s	0.548611	74.8°	151.72
2010-08-08	1899-12-31 07:05:00	1899-12-31 19:15:00	12h 09m 50s	− 04s	1899-12-31 13:10:00	75.1°	151.691		2011-08-08	1899-12-31 07:05:00	1899-12-31 19:15:00	12h 09m 51s	− 04s	0.548611	75.1°	151.696
2010-08-09	1899-12-31 07:05:00	1899-12-31 19:15:00	12h 09m 45s	− 04s	1899-12-31 13:10:00	75.4°	151.668		2011-08-09	1899-12-31 07:05:00	1899-12-31 19:15:00	12h 09m 46s	− 04s	0.548611	75.3°	151.672
2010-08-10	1899-12-31 07:05:00	1899-12-31 19:15:00	12h 09m 41s	− 04s	1899-12-31 13:10:00	75.7°	151.644		2011-08-10	1899-12-31 07:05:00	1899-12-31 19:15:00	12h 09m 42s	− 04s	0.548611	75.6°	151.648
2010-08-11	1899-12-31 07:05:00	1899-12-31 19:15:00	12h 09m 37s	− 04s	1899-12-31 13:10:00	76.0°	151.619		2011-08-11	1899-12-31 07:05:00	1899-12-31 19:15:00	12h 09m 38s	− 04s	0.548611	75.9°	151.623
2010-08-12	1899-12-31 07:05:00	1899-12-31 19:14:00	12h 09m 33s	− 04s	1899-12-31 13:10:00	76.3°	151.594		2011-08-12	1899-12-31 07:05:00	1899-12-31 19:15:00	12h 09m 34s	− 04s	0.548611	76.2°	151.597
2010-08-13	1899-12-31 07:05:00	1899-12-31 19:14:00	12h 09m 28s	− 04s	1899-12-31 13:10:00	76.6°	151.567		2011-08-13	1899-12-31 07:05:00	1899-12-31 19:14:00	12h 09m 29s	− 04s	0.548611	76.5°	151.571
2010-08-14	1899-12-31 07:05:00	1899-12-31 19:14:00	12h 09m 24s	− 04s	1899-12-31 13:09:00	76.9°	151.54		2011-08-14	1899-12-31 07:05:00	1899-12-31 19:14:00	12h 09m 25s	− 04s	0.547917	76.8°	151.545
2010-08-15	1899-12-31 07:04:00	1899-12-31 19:14:00	12h 09m 19s	− 04s	1899-12-31 13:09:00	77.2°	151.513		2011-08-15	1899-12-31 07:05:00	1899-12-31 19:14:00	12h 09m 20s	− 04s	0.547917	77.1°	151.518
2010-08-16	1899-12-31 07:04:00	1899-12-31 19:14:00	12h 09m 15s	− 04s	1899-12-31 13:09:00	77.5°	151.484		2011-08-16	1899-12-31 07:04:00	1899-12-31 19:14:00	12h 09m 16s	− 04s	0.547917	77.4°	151.491
2010-08-17	1899-12-31 07:04:00	1899-12-31 19:13:00	12h 09m 11s	− 04s	1899-12-31 13:09:00	77.8°	151.455		2011-08-17	1899-12-31 07:04:00	1899-12-31 19:13:00	12h 09m 12s	− 04s	0.547917	77.8°	151.464
2010-08-18	1899-12-31 07:04:00	1899-12-31 19:13:00	12h 09m 06s	− 04s	1899-12-31 13:09:00	78.2°	151.426		2011-08-18	1899-12-31 07:04:00	1899-12-31 19:13:00	12h 09m 07s	− 04s	0.547917	78.1°	151.436
2010-08-19	1899-12-31 07:04:00	1899-12-31 19:13:00	12h 09m 02s	− 04s	1899-12-31 13:08:00	78.5°	151.396		2011-08-19	1899-12-31 07:04:00	1899-12-31 19:13:00	12h 09m 03s	− 04s	0.547222	78.4°	151.408
2010-08-20	1899-12-31 07:04:00	1899-12-31 19:13:00	12h 08m 57s	− 04s	1899-12-31 13:08:00	78.8°	151.365		2011-08-20	1899-12-31 07:04:00	1899-12-31 19:13:00	12h 08m 58s	− 04s	0.547222	78.7°	151.379
2010-08-21	1899-12-31 07:03:00	1899-12-31 19:12:00	12h 08m 53s	− 04s	1899-12-31 13:08:00	79.1°	151.335		2011-08-21	1899-12-31 07:03:00	1899-12-31 19:12:00	12h 08m 54s	− 04s	0.547222	79.1°	151.35
2010-08-22	1899-12-31 07:03:00	1899-12-31 19:12:00	12h 08m 48s	− 04s	1899-12-31 13:08:00	79.5°	151.303		2011-08-22	1899-12-31 07:03:00	1899-12-31 19:12:00	12h 08m 49s	− 04s	0.547222	79.4°	151.321
2010-08-23	1899-12-31 07:03:00	1899-12-31 19:12:00	12h 08m 44s	− 04s	1899-12-31 13:07:00	79.8°	151.272		2011-08-23	1899-12-31 07:03:00	1899-12-31 19:12:00	12h 08m 45s	− 04s	0.546528	79.7°	151.291
2010-08-24	1899-12-31 07:03:00	1899-12-31 19:11:00	12h 08m 39s	− 04s	1899-12-31 13:07:00	80.1°	151.24		2011-08-24	1899-12-31 07:03:00	1899-12-31 19:11:00	12h 08m 40s	− 04s	0.546528	80.1°	151.26
2010-08-25	1899-12-31 07:02:00	1899-12-31 19:11:00	12h 08m 35s	− 04s	1899-12-31 13:07:00	80.5°	151.208		2011-08-25	1899-12-31 07:03:00	1899-12-31 19:11:00	12h 08m 36s	− 04s	0.546528	80.4°	151.229
2010-08-26	1899-12-31 07:02:00	1899-12-31 19:11:00	12h 08m 30s	− 04s	1899-12-31 13:07:00	80.8°	151.176		2011-08-26	1899-12-31 07:02:00	1899-12-31 19:11:00	12h 08m 31s	− 04s	0.546528	80.8°	151.197
2010-08-27	1899-12-31 07:02:00	1899-12-31 19:10:00	12h 08m 26s	− 04s	1899-12-31 13:06:00	81.2°	151.143		2011-08-27	1899-12-31 07:02:00	1899-12-31 19:11:00	12h 08m 27s	− 04s	0.545833	81.1°	151.165
2010-08-28	1899-12-31 07:02:00	1899-12-31 19:10:00	12h 08m 21s	− 04s	1899-12-31 13:06:00	81.5°	151.11		2011-08-28	1899-12-31 07:02:00	1899-12-31 19:10:00	12h 08m 22s	− 04s	0.545833	81.5°	151.131
2010-08-29	1899-12-31 07:01:00	1899-12-31 19:10:00	12h 08m 17s	− 04s	1899-12-31 13:06:00	81.9°	151.077		2011-08-29	1899-12-31 07:02:00	1899-12-31 19:10:00	12h 08m 18s	− 04s	0.545833	81.8°	151.098
2010-08-30	1899-12-31 07:01:00	1899-12-31 19:09:00	12h 08m 12s	− 04s	1899-12-31 13:05:00	82.2°	151.043		2011-08-30	1899-12-31 07:01:00	1899-12-31 19:10:00	12h 08m 13s	− 04s	0.545139	82.2°	151.063
2010-08-31	1899-12-31 07:01:00	1899-12-31 19:09:00	12h 08m 08s	− 04s	1899-12-31 13:05:00	82.6°	151.01		2011-08-31	1899-12-31 07:01:00	1899-12-31 19:09:00	12h 08m 09s	− 04s	0.545139	82.5°	151.028
2010-09-01	1899-12-31 07:01:00	1899-12-31 19:09:00	12h 08m 03s	− 04s	1899-12-31 13:05:00	83.0°	150.975		2011-09-01	1899-12-31 07:01:00	1899-12-31 19:09:00	12h 08m 04s	− 04s	0.545139	82.9°	150.992
2010-09-02	1899-12-31 07:00:00	1899-12-31 19:08:00	12h 07m 59s	− 04s	1899-12-31 13:04:00	83.3°	150.941		2011-09-02	1899-12-31 07:00:00	1899-12-31 19:08:00	12h 08m 00s	− 04s	0.544444	83.2°	150.956
2010-09-03	1899-12-31 07:00:00	1899-12-31 19:08:00	12h 07m 54s	− 04s	1899-12-31 13:04:00	83.7°	150.906		2011-09-03	1899-12-31 07:00:00	1899-12-31 19:08:00	12h 07m 55s	− 04s	0.544444	83.6°	150.919
2010-09-04	1899-12-31 07:00:00	1899-12-31 19:08:00	12h 07m 50s	− 04s	1899-12-31 13:04:00	84.1°	150.87		2011-09-04	1899-12-31 07:00:00	1899-12-31 19:08:00	12h 07m 51s	− 04s	0.544444	84.0°	150.882
2010-09-05	1899-12-31 07:00:00	1899-12-31 19:07:00	12h 07m 45s	− 04s	1899-12-31 13:03:00	84.4°	150.834		2011-09-05	1899-12-31 07:00:00	1899-12-31 19:07:00	12h 07m 46s	− 04s	0.54375	84.3°	150.844
2010-09-06	1899-12-31 06:59:00	1899-12-31 19:07:00	12h 07m 41s	− 04s	1899-12-31 13:03:00	84.8°	150.798		2011-09-06	1899-12-31 06:59:00	1899-12-31 19:07:00	12h 07m 42s	− 04s	0.54375	84.7°	150.806
2010-09-07	1899-12-31 06:59:00	1899-12-31 19:07:00	12h 07m 36s	− 04s	1899-12-31 13:03:00	85.2°	150.76		2011-09-07	1899-12-31 06:59:00	1899-12-31 19:07:00	12h 07m 37s	− 04s	0.54375	85.1°	150.768
2010-09-08	1899-12-31 06:59:00	1899-12-31 19:06:00	12h 07m 32s	− 04s	1899-12-31 13:02:00	85.6°	150.723		2011-09-08	1899-12-31 06:59:00	1899-12-31 19:06:00	12h 07m 33s	− 04s	0.543056	85.5°	150.729
2010-09-09	1899-12-31 06:58:00	1899-12-31 19:06:00	12h 07m 28s	− 04s	1899-12-31 13:02:00	85.9°	150.685		2011-09-09	1899-12-31 06:58:00	1899-12-31 19:06:00	12h 07m 28s	− 04s	0.543056	85.8°	150.69
2010-09-10	1899-12-31 06:58:00	1899-12-31 19:05:00	12h 07m 23s	− 04s	1899-12-31 13:02:00	86.3°	150.646		2011-09-10	1899-12-31 06:58:00	1899-12-31 19:05:00	12h 07m 24s	− 04s	0.543056	86.2°	150.651
2010-09-11	1899-12-31 06:58:00	1899-12-31 19:05:00	12h 07m 19s	− 04s	1899-12-31 13:01:00	86.7°	150.607		2011-09-11	1899-12-31 06:58:00	1899-12-31 19:05:00	12h 07m 20s	− 04s	0.542361	86.6°	150.612
2010-09-12	1899-12-31 06:57:00	1899-12-31 19:05:00	12h 07m 14s	− 04s	1899-12-31 13:01:00	87.1°	150.567		2011-09-12	1899-12-31 06:57:00	1899-12-31 19:05:00	12h 07m 15s	− 04s	0.542361	87.0°	150.572
2010-09-13	1899-12-31 06:57:00	1899-12-31 19:04:00	12h 07m 10s	− 04s	1899-12-31 13:01:00	87.4°	150.527		2011-09-13	1899-12-31 06:57:00	1899-12-31 19:04:00	12h 07m 11s	− 04s	0.542361	87.4°	150.533
2010-09-14	1899-12-31 06:57:00	1899-12-31 19:04:00	12h 07m 06s	− 04s	1899-12-31 13:00:00	87.8°	150.486		2011-09-14	1899-12-31 06:57:00	1899-12-31 19:04:00	12h 07m 07s	− 04s	0.541667	87.7°	150.493
2010-09-15	1899-12-31 06:56:00	1899-12-31 19:03:00	12h 07m 01s	− 04s	1899-12-31 13:00:00	88.2°	150.445		2011-09-15	1899-12-31 06:56:00	1899-12-31 19:04:00	12h 07m 02s	− 04s	0.541667	88.1°	150.453
2010-09-16	1899-12-31 06:56:00	1899-12-31 19:03:00	12h 06m 57s	− 04s	1899-12-31 13:00:00	88.6°	150.404		2011-09-16	1899-12-31 06:56:00	1899-12-31 19:03:00	12h 06m 58s	− 04s	0.541667	88.5°	150.414
2010-09-17	1899-12-31 06:56:00	1899-12-31 19:03:00	12h 06m 53s	− 04s	1899-12-31 12:59:00	89.0°	150.363		2011-09-17	1899-12-31 06:56:00	1899-12-31 19:03:00	12h 06m 54s	− 04s	0.540972	88.9°	150.374
2010-09-18	1899-12-31 06:55:00	1899-12-31 19:02:00	12h 06m 48s	− 04s	1899-12-31 12:59:00	89.4°	150.321		2011-09-18	1899-12-31 06:56:00	1899-12-31 19:02:00	12h 06m 49s	− 04s	0.540972	89.3°	150.334
2010-09-19	1899-12-31 06:55:00	1899-12-31 19:02:00	12h 06m 44s	− 04s	1899-12-31 12:59:00	89.8°	150.279		2011-09-19	1899-12-31 06:55:00	1899-12-31 19:02:00	12h 06m 45s	− 04s	0.540972	89.7°	150.294
2010-09-20	1899-12-31 06:55:00	1899-12-31 19:01:00	12h 06m 40s	− 04s	1899-12-31 12:58:00	89.9°	150.237		2011-09-20	1899-12-31 06:55:00	1899-12-31 19:02:00	12h 06m 41s	− 04s	0.540278	89.9°	150.254
2010-09-21	1899-12-31 06:54:00	1899-12-31 19:01:00	12h 06m 36s	− 04s	1899-12-31 12:58:00	89.5°	150.195		2011-09-21	1899-12-31 06:55:00	1899-12-31 19:01:00	12h 06m 37s	− 04s	0.540278	89.6°	150.213
2010-09-22	1899-12-31 06:54:00	1899-12-31 19:01:00	12h 06m 32s	− 04s	1899-12-31 12:57:00	89.1°	150.154		2011-09-22	1899-12-31 06:54:00	1899-12-31 19:01:00	12h 06m 33s	− 04s	0.540278	89.2°	150.173
2010-09-23	1899-12-31 06:54:00	1899-12-31 19:00:00	12h 06m 27s	− 04s	1899-12-31 12:57:00	88.7°	150.112		2011-09-23	1899-12-31 06:54:00	1899-12-31 19:00:00	12h 06m 29s	− 04s	0.539583	88.8°	150.132
2010-09-24	1899-12-31 06:54:00	1899-12-31 19:00:00	12h 06m 23s	− 04s	1899-12-31 12:57:00	88.3°	150.07		2011-09-24	1899-12-31 06:54:00	1899-12-31 19:00:00	12h 06m 24s	− 04s	0.539583	88.4°	150.09
2010-09-25	1899-12-31 06:53:00	1899-12-31 19:00:00	12h 06m 19s	− 04s	1899-12-31 12:56:00	87.9°	150.028		2011-09-25	1899-12-31 06:53:00	1899-12-31 19:00:00	12h 06m 20s	− 04s	0.538889	88.0°	150.049
2010-09-26	1899-12-31 06:53:00	1899-12-31 18:59:00	12h 06m 15s	− 04s	1899-12-31 12:56:00	87.5°	149.986		2011-09-26	1899-12-31 06:53:00	1899-12-31 18:59:00	12h 06m 16s	− 04s	0.538889	87.6°	150.007
2010-09-27	1899-12-31 06:53:00	1899-12-31 18:59:00	12h 06m 11s	− 04s	1899-12-31 12:56:00	87.1°	149.945		2011-09-27	1899-12-31 06:53:00	1899-12-31 18:59:00	12h 06m 12s	− 04s	0.538889	87.2°	149.965
2010-09-28	1899-12-31 06:52:00	1899-12-31 18:58:00	12h 06m 07s	− 03s	1899-12-31 12:55:00	86.7°	149.903		2011-09-28	1899-12-31 06:52:00	1899-12-31 18:59:00	12h 06m 08s	− 04s	0.538194	86.8°	149.922
2010-09-29	1899-12-31 06:52:00	1899-12-31 18:58:00	12h 06m 03s	− 03s	1899-12-31 12:55:00	86.4°	149.861		2011-09-29	1899-12-31 06:52:00	1899-12-31 18:58:00	12h 06m 04s	− 03s	0.538194	86.4°	149.879
2010-09-30	1899-12-31 06:52:00	1899-12-31 18:58:00	12h 05m 59s	− 03s	1899-12-31 12:55:00	86.0°	149.82		2011-09-30	1899-12-31 06:52:00	1899-12-31 18:58:00	12h 06m 00s	− 03s	0.538194	86.1°	149.836
2010-10-01	1899-12-31 06:51:00	1899-12-31 18:57:00	12h 05m 55s	− 03s	1899-12-31 12:54:00	85.6°	149.778		2011-10-01	1899-12-31 06:51:00	1899-12-31 18:57:00	12h 05m 56s	− 03s	0.5375	85.7°	149.793
2010-10-02	1899-12-31 06:51:00	1899-12-31 18:57:00	12h 05m 52s	− 03s	1899-12-31 12:54:00	85.2°	149.736		2011-10-02	1899-12-31 06:51:00	1899-12-31 18:57:00	12h 05m 53s	− 03s	0.5375	85.3°	149.749
2010-10-03	1899-12-31 06:51:00	1899-12-31 18:57:00	12h 05m 48s	− 03s	1899-12-31 12:54:00	84.8°	149.694		2011-10-03	1899-12-31 06:51:00	1899-12-31 18:57:00	12h 05m 49s	− 03s	0.5375	84.9°	149.705
2010-10-04	1899-12-31 06:51:00	1899-12-31 18:56:00	12h 05m 44s	− 03s	1899-12-31 12:53:00	84.4°	149.652		2011-10-04	1899-12-31 06:51:00	1899-12-31 18:56:00	12h 05m 45s	− 03s	0.5375	84.5°	149.661
2010-10-05	1899-12-31 06:50:00	1899-12-31 18:56:00	12h 05m 40s	− 03s	1899-12-31 12:53:00	84.0°	149.61		2011-10-05	1899-12-31 06:50:00	1899-12-31 18:56:00	12h 05m 41s	− 03s	0.536806	84.1°	149.617
2010-10-06	1899-12-31 06:50:00	1899-12-31 18:56:00	12h 05m 36s	− 03s	1899-12-31 12:53:00	83.6°	149.568		2011-10-06	1899-12-31 06:50:00	1899-12-31 18:56:00	12h 05m 37s	− 03s	0.536806	83.7°	149.573
2010-10-07	1899-12-31 06:50:00	1899-12-31 18:55:00	12h 05m 33s	− 03s	1899-12-31 12:53:00	83.3°	149.525		2011-10-07	1899-12-31 06:50:00	1899-12-31 18:55:00	12h 05m 34s	− 03s	0.536806	83.4°	149.53
2010-10-08	1899-12-31 06:49:00	1899-12-31 18:55:00	12h 05m 29s	− 03s	1899-12-31 12:52:00	82.9°	149.482		2011-10-08	1899-12-31 06:50:00	1899-12-31 18:55:00	12h 05m 30s	− 03s	0.536111	83.0°	149.486
2010-10-09	1899-12-31 06:49:00	1899-12-31 18:55:00	12h 05m 25s	− 03s	1899-12-31 12:52:00	82.5°	149.439		2011-10-09	1899-12-31 06:49:00	1899-12-31 18:55:00	12h 05m 26s	− 03s	0.536111	82.6°	149.442
2010-10-10	1899-12-31 06:49:00	1899-12-31 18:54:00	12h 05m 22s	− 03s	1899-12-31 12:52:00	82.1°	149.396		2011-10-10	1899-12-31 06:49:00	1899-12-31 18:54:00	12h 05m 23s	− 03s	0.536111	82.2°	149.399
2010-10-11	1899-12-31 06:49:00	1899-12-31 18:54:00	12h 05m 18s	− 03s	1899-12-31 12:51:00	81.7°	149.353		2011-10-11	1899-12-31 06:49:00	1899-12-31 18:54:00	12h 05m 19s	− 03s	0.535417	81.8°	149.355
2010-10-12	1899-12-31 06:49:00	1899-12-31 18:54:00	12h 05m 15s	− 03s	1899-12-31 12:51:00	81.4°	149.309		2011-10-12	1899-12-31 06:49:00	1899-12-31 18:54:00	12h 05m 15s	− 03s	0.535417	81.5°	149.312
2010-10-13	1899-12-31 06:48:00	1899-12-31 18:54:00	12h 05m 11s	− 03s	1899-12-31 12:51:00	81.0°	149.266		2011-10-13	1899-12-31 06:48:00	1899-12-31 18:54:00	12h 05m 12s	− 03s	0.535417	81.1°	149.27
2010-10-14	1899-12-31 06:48:00	1899-12-31 18:53:00	12h 05m 08s	− 03s	1899-12-31 12:51:00	80.6°	149.223		2011-10-14	1899-12-31 06:48:00	1899-12-31 18:53:00	12h 05m 08s	− 03s	0.535417	80.7°	149.227
2010-10-15	1899-12-31 06:48:00	1899-12-31 18:53:00	12h 05m 04s	− 03s	1899-12-31 12:50:00	80.2°	149.179		2011-10-15	1899-12-31 06:48:00	1899-12-31 18:53:00	12h 05m 05s	− 03s	0.535417	80.3°	149.185
2010-10-16	1899-12-31 06:48:00	1899-12-31 18:53:00	12h 05m 01s	− 03s	1899-12-31 12:50:00	79.9°	149.136		2011-10-16	1899-12-31 06:48:00	1899-12-31 18:53:00	12h 05m 02s	− 03s	0.534722	80.0°	149.143
2010-10-17	1899-12-31 06:48:00	1899-12-31 18:53:00	12h 04m 58s	− 03s	1899-12-31 12:50:00	79.5°	149.093		2011-10-17	1899-12-31 06:48:00	1899-12-31 18:53:00	12h 04m 58s	− 03s	0.534722	79.6°	149.102
2010-10-18	1899-12-31 06:47:00	1899-12-31 18:52:00	12h 04m 54s	− 03s	1899-12-31 12:50:00	79.1°	149.05		2011-10-18	1899-12-31 06:47:00	1899-12-31 18:52:00	12h 04m 55s	− 03s	0.534722	79.2°	149.06
2010-10-19	1899-12-31 06:47:00	1899-12-31 18:52:00	12h 04m 51s	− 03s	1899-12-31 12:50:00	78.8°	149.007		2011-10-19	1899-12-31 06:47:00	1899-12-31 18:52:00	12h 04m 52s	− 03s	0.534722	78.9°	149.019
2010-10-20	1899-12-31 06:47:00	1899-12-31 18:52:00	12h 04m 48s	− 03s	1899-12-31 12:49:00	78.4°	148.964		2011-10-20	1899-12-31 06:47:00	1899-12-31 18:52:00	12h 04m 49s	− 03s	0.534028	78.5°	148.978
2010-10-21	1899-12-31 06:47:00	1899-12-31 18:52:00	12h 04m 45s	− 03s	1899-12-31 12:49:00	78.1°	148.922		2011-10-21	1899-12-31 06:47:00	1899-12-31 18:52:00	12h 04m 45s	− 03s	0.534028	78.2°	148.937
2010-10-22	1899-12-31 06:47:00	1899-12-31 18:51:00	12h 04m 41s	− 03s	1899-12-31 12:49:00	77.7°	148.881		2011-10-22	1899-12-31 06:47:00	1899-12-31 18:52:00	12h 04m 42s	− 03s	0.534028	77.8°	148.897
2010-10-23	1899-12-31 06:47:00	1899-12-31 18:51:00	12h 04m 38s	− 03s	1899-12-31 12:49:00	77.4°	148.839		2011-10-23	1899-12-31 06:47:00	1899-12-31 18:51:00	12h 04m 39s	− 03s	0.534028	77.4°	148.856
2010-10-24	1899-12-31 06:47:00	1899-12-31 18:51:00	12h 04m 35s	− 03s	1899-12-31 12:49:00	77.0°	148.799		2011-10-24	1899-12-31 06:47:00	1899-12-31 18:51:00	12h 04m 36s	− 03s	0.534028	77.1°	148.815
2010-10-25	1899-12-31 06:46:00	1899-12-31 18:51:00	12h 04m 32s	− 03s	1899-12-31 12:49:00	76.7°	148.758		2011-10-25	1899-12-31 06:46:00	1899-12-31 18:51:00	12h 04m 33s	− 03s	0.534028	76.8°	148.775
2010-10-26	1899-12-31 06:46:00	1899-12-31 18:51:00	12h 04m 29s	− 02s	1899-12-31 12:49:00	76.3°	148.718		2011-10-26	1899-12-31 06:46:00	1899-12-31 18:51:00	12h 04m 30s	− 02s	0.534028	76.4°	148.734
2010-10-27	1899-12-31 06:46:00	1899-12-31 18:51:00	12h 04m 26s	− 02s	1899-12-31 12:49:00	76.0°	148.678		2011-10-27	1899-12-31 06:46:00	1899-12-31 18:51:00	12h 04m 27s	− 02s	0.534028	76.1°	148.694
2010-10-28	1899-12-31 06:46:00	1899-12-31 18:51:00	12h 04m 23s	− 02s	1899-12-31 12:48:00	75.6°	148.639		2011-10-28	1899-12-31 06:46:00	1899-12-31 18:51:00	12h 04m 24s	− 02s	0.533333	75.7°	148.654
2010-10-29	1899-12-31 06:46:00	1899-12-31 18:51:00	12h 04m 21s	− 02s	1899-12-31 12:48:00	75.3°	148.6		2011-10-29	1899-12-31 06:46:00	1899-12-31 18:51:00	12h 04m 21s	− 02s	0.533333	75.4°	148.613
2010-10-30	1899-12-31 06:46:00	1899-12-31 18:50:00	12h 04m 18s	− 02s	1899-12-31 12:48:00	75.0°	148.562		2011-10-30	1899-12-31 06:46:00	1899-12-31 18:50:00	12h 04m 19s	− 02s	0.533333	75.1°	148.573
2010-10-31	1899-12-31 06:46:00	1899-12-31 18:50:00	12h 04m 15s	− 02s	1899-12-31 12:48:00	74.7°	148.524		2011-10-31	1899-12-31 06:46:00	1899-12-31 18:50:00	12h 04m 16s	− 02s	0.533333	74.7°	148.533
2010-11-01	1899-12-31 06:46:00	1899-12-31 18:50:00	12h 04m 12s	− 02s	1899-12-31 12:48:00	74.3°	148.486		2011-11-01	1899-12-31 06:46:00	1899-12-31 18:50:00	12h 04m 13s	− 02s	0.533333	74.4°	148.493
2010-11-02	1899-12-31 06:46:00	1899-12-31 18:50:00	12h 04m 10s	− 02s	1899-12-31 12:48:00	74.0°	148.448		2011-11-02	1899-12-31 06:46:00	1899-12-31 18:50:00	12h 04m 10s	− 02s	0.533333	74.1°	148.454
2010-11-03	1899-12-31 06:46:00	1899-12-31 18:50:00	12h 04m 07s	− 02s	1899-12-31 12:48:00	73.7°	148.41		2011-11-03	1899-12-31 06:46:00	1899-12-31 18:50:00	12h 04m 08s	− 02s	0.533333	73.8°	148.414
2010-11-04	1899-12-31 06:46:00	1899-12-31 18:50:00	12h 04m 05s	− 02s	1899-12-31 12:48:00	73.4°	148.373		2011-11-04	1899-12-31 06:46:00	1899-12-31 18:50:00	12h 04m 05s	− 02s	0.533333	73.5°	148.375
2010-11-05	1899-12-31 06:46:00	1899-12-31 18:50:00	12h 04m 02s	− 02s	1899-12-31 12:48:00	73.1°	148.336		2011-11-05	1899-12-31 06:46:00	1899-12-31 18:50:00	12h 04m 03s	− 02s	0.533333	73.2°	148.337
2010-11-06	1899-12-31 06:46:00	1899-12-31 18:50:00	12h 04m 00s	− 02s	1899-12-31 12:48:00	72.8°	148.299		2011-11-06	1899-12-31 06:46:00	1899-12-31 18:50:00	12h 04m 00s	− 02s	0.533333	72.9°	148.299
2010-11-07	1899-12-31 06:46:00	1899-12-31 18:50:00	12h 03m 57s	− 02s	1899-12-31 12:48:00	72.5°	148.262		2011-11-07	1899-12-31 06:46:00	1899-12-31 18:50:00	12h 03m 58s	− 02s	0.533333	72.6°	148.261
2010-11-08	1899-12-31 06:46:00	1899-12-31 18:50:00	12h 03m 55s	− 02s	1899-12-31 12:48:00	72.2°	148.226		2011-11-08	1899-12-31 06:46:00	1899-12-31 18:50:00	12h 03m 55s	− 02s	0.533333	72.3°	148.224
2010-11-09	1899-12-31 06:46:00	1899-12-31 18:50:00	12h 03m 52s	− 02s	1899-12-31 12:48:00	71.9°	148.189		2011-11-09	1899-12-31 06:46:00	1899-12-31 18:50:00	12h 03m 53s	− 02s	0.533333	72.0°	148.187
2010-11-10	1899-12-31 06:47:00	1899-12-31 18:50:00	12h 03m 50s	− 02s	1899-12-31 12:48:00	71.6°	148.153		2011-11-10	1899-12-31 06:47:00	1899-12-31 18:50:00	12h 03m 51s	− 02s	0.533333	71.7°	148.151
2010-11-11	1899-12-31 06:47:00	1899-12-31 18:50:00	12h 03m 48s	− 02s	1899-12-31 12:49:00	71.3°	148.117		2011-11-11	1899-12-31 06:47:00	1899-12-31 18:50:00	12h 03m 48s	− 02s	0.534028	71.4°	148.116
2010-11-12	1899-12-31 06:47:00	1899-12-31 18:51:00	12h 03m 46s	− 02s	1899-12-31 12:49:00	71.1°	148.082		2011-11-12	1899-12-31 06:47:00	1899-12-31 18:51:00	12h 03m 46s	− 02s	0.534028	71.1°	148.081
2010-11-13	1899-12-31 06:47:00	1899-12-31 18:51:00	12h 03m 44s	− 02s	1899-12-31 12:49:00	70.8°	148.046		2011-11-13	1899-12-31 06:47:00	1899-12-31 18:51:00	12h 03m 44s	− 02s	0.534028	70.9°	148.047
2010-11-14	1899-12-31 06:47:00	1899-12-31 18:51:00	12h 03m 41s	− 02s	1899-12-31 12:49:00	70.5°	148.012		2011-11-14	1899-12-31 06:47:00	1899-12-31 18:51:00	12h 03m 42s	− 02s	0.534028	70.6°	148.014
2010-11-15	1899-12-31 06:47:00	1899-12-31 18:51:00	12h 03m 39s	− 02s	1899-12-31 12:49:00	70.3°	147.977		2011-11-15	1899-12-31 06:47:00	1899-12-31 18:51:00	12h 03m 40s	− 02s	0.534028	70.3°	147.981
2010-11-16	1899-12-31 06:47:00	1899-12-31 18:51:00	12h 03m 37s	− 01s	1899-12-31 12:49:00	70.0°	147.944		2011-11-16	1899-12-31 06:47:00	1899-12-31 18:51:00	12h 03m 38s	− 01s	0.534028	70.1°	147.949
2010-11-17	1899-12-31 06:48:00	1899-12-31 18:51:00	12h 03m 35s	− 01s	1899-12-31 12:49:00	69.8°	147.91		2011-11-17	1899-12-31 06:48:00	1899-12-31 18:51:00	12h 03m 36s	− 01s	0.534028	69.8°	147.917
2010-11-18	1899-12-31 06:48:00	1899-12-31 18:51:00	12h 03m 34s	− 01s	1899-12-31 12:50:00	69.5°	147.878		2011-11-18	1899-12-31 06:48:00	1899-12-31 18:51:00	12h 03m 34s	− 01s	0.534722	69.6°	147.886
2010-11-19	1899-12-31 06:48:00	1899-12-31 18:52:00	12h 03m 32s	− 01s	1899-12-31 12:50:00	69.3°	147.846		2011-11-19	1899-12-31 06:48:00	1899-12-31 18:52:00	12h 03m 32s	− 01s	0.534722	69.4°	147.856
2010-11-20	1899-12-31 06:48:00	1899-12-31 18:52:00	12h 03m 30s	− 01s	1899-12-31 12:50:00	69.1°	147.815		2011-11-20	1899-12-31 06:48:00	1899-12-31 18:52:00	12h 03m 30s	− 01s	0.534722	69.1°	147.825
2010-11-21	1899-12-31 06:49:00	1899-12-31 18:52:00	12h 03m 28s	− 01s	1899-12-31 12:50:00	68.8°	147.784		2011-11-21	1899-12-31 06:49:00	1899-12-31 18:52:00	12h 03m 29s	− 01s	0.534722	68.9°	147.796
2010-11-22	1899-12-31 06:49:00	1899-12-31 18:52:00	12h 03m 27s	− 01s	1899-12-31 12:51:00	68.6°	147.754		2011-11-22	1899-12-31 06:49:00	1899-12-31 18:52:00	12h 03m 27s	− 01s	0.535417	68.7°	147.767
2010-11-23	1899-12-31 06:49:00	1899-12-31 18:53:00	12h 03m 25s	− 01s	1899-12-31 12:51:00	68.4°	147.726		2011-11-23	1899-12-31 06:49:00	1899-12-31 18:53:00	12h 03m 25s	− 01s	0.535417	68.5°	147.738
2010-11-24	1899-12-31 06:49:00	1899-12-31 18:53:00	12h 03m 23s	− 01s	1899-12-31 12:51:00	68.2°	147.697		2011-11-24	1899-12-31 06:49:00	1899-12-31 18:53:00	12h 03m 24s	− 01s	0.535417	68.3°	147.709
2010-11-25	1899-12-31 06:50:00	1899-12-31 18:53:00	12h 03m 22s	− 01s	1899-12-31 12:51:00	68.0°	147.67		2011-11-25	1899-12-31 06:50:00	1899-12-31 18:53:00	12h 03m 22s	− 01s	0.535417	68.1°	147.681
2010-11-26	1899-12-31 06:50:00	1899-12-31 18:53:00	12h 03m 20s	− 01s	1899-12-31 12:52:00	67.8°	147.643		2011-11-26	1899-12-31 06:50:00	1899-12-31 18:53:00	12h 03m 21s	− 01s	0.536111	67.9°	147.654
2010-11-27	1899-12-31 06:50:00	1899-12-31 18:54:00	12h 03m 19s	− 01s	1899-12-31 12:52:00	67.6°	147.617		2011-11-27	1899-12-31 06:50:00	1899-12-31 18:54:00	12h 03m 19s	− 01s	0.536111	67.7°	147.626
2010-11-28	1899-12-31 06:51:00	1899-12-31 18:54:00	12h 03m 18s	− 01s	1899-12-31 12:52:00	67.4°	147.592		2011-11-28	1899-12-31 06:51:00	1899-12-31 18:54:00	12h 03m 18s	− 01s	0.536111	67.5°	147.599
2010-11-29	1899-12-31 06:51:00	1899-12-31 18:54:00	12h 03m 16s	− 01s	1899-12-31 12:53:00	67.3°	147.567		2011-11-29	1899-12-31 06:51:00	1899-12-31 18:54:00	12h 03m 17s	− 01s	0.536806	67.3°	147.573
2010-11-30	1899-12-31 06:51:00	1899-12-31 18:55:00	12h 03m 15s	− 01s	1899-12-31 12:53:00	67.1°	147.543		2011-11-30	1899-12-31 06:51:00	1899-12-31 18:55:00	12h 03m 16s	− 01s	0.536806	67.1°	147.547
2010-12-01	1899-12-31 06:52:00	1899-12-31 18:55:00	12h 03m 14s	− 01s	1899-12-31 12:53:00	66.9°	147.519		2011-12-01	1899-12-31 06:52:00	1899-12-31 18:55:00	12h 03m 14s	− 01s	0.536806	67.0°	147.521
2010-12-02	1899-12-31 06:52:00	1899-12-31 18:55:00	12h 03m 13s	− 01s	1899-12-31 12:54:00	66.8°	147.496		2011-12-02	1899-12-31 06:52:00	1899-12-31 18:55:00	12h 03m 13s	− 01s	0.5375	66.8°	147.496
2010-12-03	1899-12-31 06:53:00	1899-12-31 18:56:00	12h 03m 12s	− 01s	1899-12-31 12:54:00	66.6°	147.473		2011-12-03	1899-12-31 06:53:00	1899-12-31 18:56:00	12h 03m 12s	− 01s	0.5375	66.7°	147.472
2010-12-04	1899-12-31 06:53:00	1899-12-31 18:56:00	12h 03m 11s	− 01s	1899-12-31 12:55:00	66.5°	147.451		2011-12-04	1899-12-31 06:53:00	1899-12-31 18:56:00	12h 03m 11s	− 01s	0.538194	66.5°	147.448
2010-12-05	1899-12-31 06:53:00	1899-12-31 18:57:00	12h 03m 10s	< 1s	1899-12-31 12:55:00	66.4°	147.43		2011-12-05	1899-12-31 06:53:00	1899-12-31 18:57:00	12h 03m 10s	< 1s	0.538194	66.4°	147.425
2010-12-06	1899-12-31 06:54:00	1899-12-31 18:57:00	12h 03m 09s	< 1s	1899-12-31 12:55:00	66.2°	147.408		2011-12-06	1899-12-31 06:54:00	1899-12-31 18:57:00	12h 03m 09s	< 1s	0.538194	66.3°	147.403
2010-12-07	1899-12-31 06:54:00	1899-12-31 18:57:00	12h 03m 08s	< 1s	1899-12-31 12:56:00	66.1°	147.388		2011-12-07	1899-12-31 06:54:00	1899-12-31 18:57:00	12h 03m 08s	< 1s	0.538889	66.2°	147.382
2010-12-08	1899-12-31 06:55:00	1899-12-31 18:58:00	12h 03m 07s	< 1s	1899-12-31 12:56:00	66.0°	147.367		2011-12-08	1899-12-31 06:55:00	1899-12-31 18:58:00	12h 03m 07s	< 1s	0.538889	66.0°	147.361
2010-12-09	1899-12-31 06:55:00	1899-12-31 18:58:00	12h 03m 07s	< 1s	1899-12-31 12:57:00	65.9°	147.348		2011-12-09	1899-12-31 06:55:00	1899-12-31 18:58:00	12h 03m 07s	< 1s	0.539583	65.9°	147.341
2010-12-10	1899-12-31 06:56:00	1899-12-31 18:59:00	12h 03m 06s	< 1s	1899-12-31 12:57:00	65.8°	147.328		2011-12-10	1899-12-31 06:56:00	1899-12-31 18:59:00	12h 03m 06s	< 1s	0.539583	65.8°	147.322
2010-12-11	1899-12-31 06:56:00	1899-12-31 18:59:00	12h 03m 05s	< 1s	1899-12-31 12:58:00	65.7°	147.31		2011-12-11	1899-12-31 06:56:00	1899-12-31 18:59:00	12h 03m 05s	< 1s	0.540278	65.8°	147.304
2010-12-12	1899-12-31 06:57:00	1899-12-31 19:00:00	12h 03m 05s	< 1s	1899-12-31 12:58:00	65.7°	147.292		2011-12-12	1899-12-31 06:56:00	1899-12-31 19:00:00	12h 03m 05s	< 1s	0.540278	65.7°	147.287
2010-12-13	1899-12-31 06:57:00	1899-12-31 19:00:00	12h 03m 04s	< 1s	1899-12-31 12:59:00	65.6°	147.274		2011-12-13	1899-12-31 06:57:00	1899-12-31 19:00:00	12h 03m 04s	< 1s	0.540278	65.6°	147.271
2010-12-14	1899-12-31 06:58:00	1899-12-31 19:01:00	12h 03m 04s	< 1s	1899-12-31 12:59:00	65.5°	147.257		2011-12-14	1899-12-31 06:57:00	1899-12-31 19:00:00	12h 03m 04s	< 1s	0.540972	65.5°	147.256
2010-12-15	1899-12-31 06:58:00	1899-12-31 19:01:00	12h 03m 03s	< 1s	1899-12-31 13:00:00	65.5°	147.241		2011-12-15	1899-12-31 06:58:00	1899-12-31 19:01:00	12h 03m 03s	< 1s	0.540972	65.5°	147.241
2010-12-16	1899-12-31 06:59:00	1899-12-31 19:02:00	12h 03m 03s	< 1s	1899-12-31 13:00:00	65.4°	147.226		2011-12-16	1899-12-31 06:58:00	1899-12-31 19:01:00	12h 03m 03s	< 1s	0.541667	65.4°	147.228
2010-12-17	1899-12-31 06:59:00	1899-12-31 19:02:00	12h 03m 03s	< 1s	1899-12-31 13:01:00	65.4°	147.211		2011-12-17	1899-12-31 06:59:00	1899-12-31 19:02:00	12h 03m 03s	< 1s	0.541667	65.4°	147.215
2010-12-18	1899-12-31 06:59:00	1899-12-31 19:03:00	12h 03m 02s	< 1s	1899-12-31 13:01:00	65.3°	147.198		2011-12-18	1899-12-31 06:59:00	1899-12-31 19:02:00	12h 03m 03s	< 1s	0.542361	65.3°	147.203
2010-12-19	1899-12-31 07:00:00	1899-12-31 19:03:00	12h 03m 02s	< 1s	1899-12-31 13:01:00	65.3°	147.185		2011-12-19	1899-12-31 07:00:00	1899-12-31 19:03:00	12h 03m 02s	< 1s	0.542361	65.3°	147.191
2010-12-20	1899-12-31 07:00:00	1899-12-31 19:04:00	12h 03m 02s	< 1s	1899-12-31 13:02:00	65.3°	147.173		2011-12-20	1899-12-31 07:00:00	1899-12-31 19:03:00	12h 03m 02s	< 1s	0.543056	65.3°	147.18
2010-12-21	1899-12-31 07:01:00	1899-12-31 19:04:00	12h 03m 02s	< 1s	1899-12-31 13:02:00	65.3°	147.162		2011-12-21	1899-12-31 07:01:00	1899-12-31 19:04:00	12h 03m 02s	< 1s	0.543056	65.3°	147.17
2010-12-22	1899-12-31 07:01:00	1899-12-31 19:05:00	12h 03m 02s	< 1s	1899-12-31 13:03:00	65.3°	147.153		2011-12-22	1899-12-31 07:01:00	1899-12-31 19:04:00	12h 03m 02s	< 1s	0.54375	65.3°	147.161
2010-12-23	1899-12-31 07:02:00	1899-12-31 19:05:00	12h 03m 02s	< 1s	1899-12-31 13:03:00	65.3°	147.144		2011-12-23	1899-12-31 07:02:00	1899-12-31 19:05:00	12h 03m 02s	< 1s	0.54375	65.3°	147.152
2010-12-24	1899-12-31 07:02:00	1899-12-31 19:05:00	12h 03m 02s	< 1s	1899-12-31 13:04:00	65.3°	147.136		2011-12-24	1899-12-31 07:02:00	1899-12-31 19:05:00	12h 03m 02s	< 1s	0.544444	65.3°	147.144
2010-12-25	1899-12-31 07:03:00	1899-12-31 19:06:00	12h 03m 02s	< 1s	1899-12-31 13:04:00	65.3°	147.129		2011-12-25	1899-12-31 07:03:00	1899-12-31 19:06:00	12h 03m 02s	< 1s	0.544444	65.3°	147.136
2010-12-26	1899-12-31 07:03:00	1899-12-31 19:06:00	12h 03m 03s	< 1s	1899-12-31 13:05:00	65.4°	147.122		2011-12-26	1899-12-31 07:03:00	1899-12-31 19:06:00	12h 03m 03s	< 1s	0.545139	65.3°	147.129
2010-12-27	1899-12-31 07:04:00	1899-12-31 19:07:00	12h 03m 03s	< 1s	1899-12-31 13:05:00	65.4°	147.117		2011-12-27	1899-12-31 07:04:00	1899-12-31 19:07:00	12h 03m 03s	< 1s	0.545139	65.4°	147.122
2010-12-28	1899-12-31 07:04:00	1899-12-31 19:07:00	12h 03m 03s	< 1s	1899-12-31 13:06:00	65.4°	147.112		2011-12-28	1899-12-31 07:04:00	1899-12-31 19:07:00	12h 03m 03s	< 1s	0.545833	65.4°	147.116
2010-12-29	1899-12-31 07:05:00	1899-12-31 19:08:00	12h 03m 04s	< 1s	1899-12-31 13:06:00	65.5°	147.109		2011-12-29	1899-12-31 07:05:00	1899-12-31 19:08:00	12h 03m 04s	< 1s	0.545833	65.5°	147.11
2010-12-30	1899-12-31 07:05:00	1899-12-31 19:08:00	12h 03m 04s	< 1s	1899-12-31 13:07:00	65.5°	147.106		2011-12-30	1899-12-31 07:05:00	1899-12-31 19:08:00	12h 03m 04s	< 1s	0.546528	65.5°	147.105
2010-12-31	1899-12-31 07:06:00	1899-12-31 19:09:00	12h 03m 05s	< 1s	1899-12-31 13:07:00	65.6°	147.103		2011-12-31	1899-12-31 07:06:00	1899-12-31 19:09:00	12h 03m 05s	< 1s	0.546528	65.6°	147.101
* These data were achieved on 2 January from http://www.timeanddate.com

## Sheet: Average daytime in two years
Average daytime (hours) in years 2010 and 2011
Month	Year 2010	Year 2011
Jan	12.0564	12.0563
Feb	12.0749	12.0747
Mar	12.1045	12.1042
Apr	12.1415	12.1412
May	12.1767	12.1765
Jun	12.1951	12.1951
Jul	12.1849	12.1851
Aug	12.1528	12.153
Sep	12.1154	12.1157
Oct	12.0831	12.0833
Nov	12.0607	12.0608
Dec	12.0514	12.0514
