# Supplementary material for: Genetic variation and expression diversity between grain and sweet sorghum lines
Source: BMC Genomics. 2013 Jan 16;14:18. doi: 10.1186/1471-2164-14-18 (PMC3616923; doi:10.1186/1471-2164-14-18)
Supplement: Additional file 8 — Primer sequences used for qRT-PCR and detection of DNA methylation. [file 1471-2164-14-18-S8.xls]

## Sheet: Sheet1
Additional data file 8. Primer sequences used for qRT-PCR and detection of DNA methylation
Locus name	Forward Primer	Reverse Primer	Remark
SbUBQ5	ACCACTTCGACCGCCACTACT	GCGATTACGCCTTCTGGTT	an internal control
Sb01g023330.1	GCTCTCAGCCACTACGTCAAG	GCTGCAGTAGTCGGAGACG	qRT-PCR
Sb02g017220.1	GGAGGGCGACAAGATCATAA	ATATCCGTCGCCCTTCTTCT	qRT-PCR
Sb02g040060.1	AGCCTCCTCAAGTCCTCCTT	GGAAGGACGTCAGGTCGTAG	qRT-PCR
Sb03g025520.1	GCCTCCTCAAGTCCTCCTTC	GTCAGGTCGTAGGGAGGGTT	qRT-PCR
Sb04g005360.1	ACGGCGACGACGACTAAG	TAGTACCCGCCGTACACCTC	qRT-PCR
Sb04g017830.1	GCGTTCTCCTCCTCCTTTCT	TGCACAAAGCTCAGGAAGTG	qRT-PCR
Sb05g003100.1	GACAAGTACCTCCGCGACAT	TTGAGGTGCTCGTACGTGAG	qRT-PCR
Sb06g002220.1	GACGTCTTCACCTTTAGCGG	GACGACGTTTCCCCTTGTAA	qRT-PCR
Sb06g016540.1	CCAGGACTGATGACTACGGC	CTTGCCGGACTTGTTGTACC	qRT-PCR
Sb07g004190.1	TACTACTGGGAGACGCAGCA	AGTTATTGGAGATGGAGCCG	qRT-PCR
Sb09g003800.1	GTTCCCGTGATCGACTTCTC	CAGTCGGAGCACACCTTCTT	qRT-PCR
Sb10g009160.1	TGGCAACATGACTGCTCTTC	ACCAACAGGGCTTGTTTTTG	qRT-PCR
Sb03g015821.1	TGAACAGCAATCACAACGTG	GGAAAGTTGATTTGGGCAGA	qRT-PCR
Sb04g001680.1	CATCAAGGAGCTCAAGGACC	AAATGGATGGTGACCAGGAA	qRT-PCR
Sb08g003120.1	AGACTCTCCTCCGTGGTGAA	TTTGTTTCTTCTTCCGTGCC	qRT-PCR
Sb09g026210.1	AAGATCTCGGACAAGCTCCA	TCCATAGAAACAGATCCGCC	qRT-PCR
Sb10g001270.1	CTACGGGCTCTACAAGCAGG	AGTCGGTCATTGCTTCATCC	qRT-PCR
Sb01g001893.1	GGACGAGTCGTTCAAGAGGC	GACTAGTCGCTGGAGCTGGA	qRT-PCR
Sb02g007380.1	TCATCAACATCATCATCGCC	ATGAAGTCCAGGCACGACA	qRT-PCR
Sb02g033380.1	CGGTTCATCGTCTTCAGGAT	GTTCTCGACGGTGGTGAAGT	qRT-PCR
Sb06g024870.1	CGACAGCTACGACGACTTCA	GCATCTTGCTCCTCACCTTC	qRT-PCR
Sb09g025050.1	TTGCAGCTACAAAAAGCCCT	TTCGTGGATCTTGTTCACCA	qRT-PCR
Sb03g024036.1	GTACTGGAACCACGGCATCT	AAGATCCCACGCCATACTTG	qRT-PCR
Sb05g006670.1	TAGAAAGGACCTCAAGGCGA	CTGAATGCCTTGTGGATGTG	qRT-PCR
Sb08g004205.1	CGAAGCCTGGGGATAGTATG	GCCTTGACGAGTCCTTACCA	qRT-PCR
Sb09g025480.1	ACCTTCTGGCCCTCTTCCTA	ATTGCCGATGATGGGTAGAC	qRT-PCR
Sb01g004875.1	TTCAAGGCAAGGGTATTTGG	CTCCAAGTTAAGCTCGCACC	qRT-PCR
Sb02g038560.1	GCCGCCAATACATATTCTCTTC	CGTTTACGGGAGTGGTGAGTAT	qRT-PCR
Sb04g026010.1	CTATTTCCCTTGCTGCTTTGTT	GTTTTGGTCGTCCAGTTGCTTA	qRT-PCR
Sb05g024940.1	CACGATCCCTACAGTCCTTCTC	ACTGGTCGTGCATGTAGAAGTG	qRT-PCR
Sb01g002780.1	ATGGCGTCAGTGGCGTTC	GAAGATGATCTCGCCGAGCC	qRT-PCR
Sb02g007280.1	CATCAGTAGGCTTCGGCAC	GAAGATGGTGTCGAACAGGC	qRT-PCR
Sb01g002080.1	ATGGCAGCGACGGCGGCAG	GTCCAGCTCCGCGCGCACGAG	qRT-PCR
Sb01g002090.1	GTGAGCTGCTGGACGAGG	ACACATACGGGACGCCTATC	qRT-PCR
Sb02g007710.1	CTCCTCCTACTACCGCTCCTG	CTCCTGGAAGGCCAGCTC	qRT-PCR
Sb02g004850.1	CAAGCTGGTGGTCATTGACTT	CCTCGATCTTGTACTCTGCAGTAA	qRT-PCR
Sb02g004860.1	ATCATCGACTTCATGACCACCT	CTTAGCAACATCCTCCAGTTCC	qRT-PCR
Sb04g007530.1	CGGAGAACAATGGTGATAACAG	GAGGATGGCATAGGCAAAAC	qRT-PCR
Sb04g007540.1	GAGTTAGGACAGGCAGGAAGG	AGGAGAAGAGCAAGACGAGATTTA	qRT-PCR
Sb03g027030.1	CACCATGGCTCTGACCTCC	GAGAACGGACCCAGGTACAG	qRT-PCR
Sb03g030770.1	CTAATCATGAAGTAGCCCCTGG	ACCACGAATAGAGTTCCCTTCA	qRT-PCR
Sb09g028415.1	TAGAAGAGTGGGCTTTGGAGAG	AGACTCAAAATTGTCCCTTGGA	qRT-PCR
Sb03g033810.1	AGATGTTCAGCTACCTCAAGGC	AGTAGTAGACGGGCAGGTTGAG	qRT-PCR
Sb03g033840.1	TCTTGGAGCGTACTAGGGAAAG	ACCTTATTCATCTTCTGCTCCG	qRT-PCR
Sb01g007050.1	TCGTTCGCCGTGGCAACGATC	TAGTCGGCGGTCTTGCGCAC	qRT-PCR
Sb03g006930.1	GAGATGCAGAGGGTGTTCG	GTGTCCAGCTCGTCCATCAT	qRT-PCR
Sb03g020131.1	TGGCTTTATACGAATTAGCGGT	GGATTCGTTACAGTTCCTCCTG	qRT-PCR
Sb10g023330.1	CACATCAACATTGTGGTCATTG	ACGCATACTTGAACGACCTCTT	qRT-PCR
Sb02g039380.1	TATTTTAGTTATGATTTGTGAGGTTAAATT	ACTCCTCCATTAAAAATCCAATAATATT	Detection of DNA methylation
Sb02g039380.1	AGTTATGATTTGTGAGGTTAAATTTATTTA	CCATTAAAAATCCAATAATATTTACTTT	Detection of DNA methylation
Sb01g001893.1	GGTCTGGTCTCTGCTCTCGC	GAGCACACGCAAAAGTGACAC	Promoter amplification
Sb01g001893.1	GCATATATATATATATAAACTTAAGGGTGCCC	GGGCACCCTTAAGTTTATATATATATATATGC	Site-Directed Mutagenesis of promoter motif
