# Supplementary material for: Genetic variation and expression diversity between grain and sweet sorghum lines
Source: BMC Genomics. 2013 Jan 16;14:18. doi: 10.1186/1471-2164-14-18 (PMC3616923; doi:10.1186/1471-2164-14-18)
Supplement: Additional file 9 — Genome-wide identification of genes encoding transcription factors in sorghum. [file 1471-2164-14-18-S9.xls]

## Sheet: Sheet1
Additional data file 9. Genome-wide identification of genes encoding transcription factors in sorghum
Family	locus name	From	To	Strand	Annotation
ABI3VP1	Sb01g014370.1	13642313	13643968	-	similar to B3 DNA binding domain containing protein, expressed
ABI3VP1	Sb01g014400.1	13690671	13694235	-	weakly similar to Putative uncharacterized protein
ABI3VP1	Sb01g014400.1	13690671	13694235	-	weakly similar to Putative uncharacterized protein
ABI3VP1	Sb01g014410.1	13719589	13721495	-	weakly similar to Putative auxin response factor
ABI3VP1	Sb01g014420.1	13724205	13726237	-	weakly similar to Putative auxin response factor
ABI3VP1	Sb01g014430.1	13737718	13739520	-	weakly similar to Putative auxin response factor
ABI3VP1	Sb01g014440.1	13744439	13746440	-	weakly similar to Putative auxin response factor
ABI3VP1	Sb01g014450.1	13756089	13758697	-	weakly similar to Putative auxin response factor
ABI3VP1	Sb01g014455.1	13767922	13768161	-	similar to Putative uncharacterized protein
ABI3VP1	Sb01g014460.1	13770459	13773171	-	weakly similar to Putative transcirption factor
ABI3VP1	Sb01g014480.1	13786852	13790451	-	weakly similar to Putative uncharacterized protein
ABI3VP1	Sb01g014480.1	13786852	13790451	-	weakly similar to Putative uncharacterized protein
ABI3VP1	Sb01g014490.1	13791843	13793490	-	weakly similar to Putative transcirption factor
ABI3VP1	Sb01g014500.1	13802886	13805556	-	similar to Putative uncharacterized protein
ABI3VP1	Sb01g014510.1	13824327	13828512	-	Predicted protein
ABI3VP1	Sb01g014520.1	13829248	13830605	-	similar to Putative uncharacterized protein
ABI3VP1	Sb01g014595.1	13915309	13918806	+	weakly similar to Putative transcirption factor
ABI3VP1	Sb01g014600.1	13919185	13919625	+	Predicted protein
ABI3VP1	Sb01g030520.1	52977438	52978262	+	similar to Putative uncharacterized protein
ABI3VP1	Sb01g043110.1	66404363	66406087	-	weakly similar to B3 DNA binding domain containing protein, expressed
ABI3VP1	Sb01g043110.1	66404363	66406087	-	weakly similar to B3 DNA binding domain containing protein, expressed
ABI3VP1	Sb01g044910.1	68051519	68053160	+	similar to B3 DNA binding domain containing protein, expressed
ABI3VP1	Sb01g049150.1	72144875	72146368	-	similar to Putative RAV-like B3 domain DNA binding protein
ABI3VP1	Sb01g049150.1	72144875	72146368	-	similar to Putative RAV-like B3 domain DNA binding protein
ABI3VP1	Sb02g013060.1	23190417	23194060	+	weakly similar to Os01g0234100 protein
ABI3VP1	Sb02g036430.1	70841566	70850116	+	similar to VP1/ABI3 family regulatory protein-like protein
ABI3VP1	Sb02g036430.1	70841566	70850116	+	similar to VP1/ABI3 family regulatory protein-like protein
ABI3VP1	Sb02g043000.1	76783187	76790078	-	similar to VP1/ABI3 family regulatory protein-like
ABI3VP1	Sb02g043000.1	76783187	76790078	-	similar to VP1/ABI3 family regulatory protein-like
ABI3VP1	Sb03g000666.1	462228	464233	-	weakly similar to Os01g0234100 protein
ABI3VP1	Sb03g026600.1	53408266	53410150	+	weakly similar to Transcriptional factor B3-like
ABI3VP1	Sb03g026620.1	53433991	53435408	+	similar to Transcriptional factor B3-like
ABI3VP1	Sb03g032730.1	61164223	61168371	+	similar to LFL1
ABI3VP1	Sb03g032730.1	61164223	61168371	+	similar to LFL1
ABI3VP1	Sb03g033260.1	61603143	61607105	+	similar to Putative uncharacterized protein P0022F10.16
ABI3VP1	Sb03g033280.1	61629888	61632773	+	weakly similar to Putative uncharacterized protein P0022F10.18
ABI3VP1	Sb03g043110.1	70507534	70510071	-	weakly similar to Putative uncharacterized protein
ABI3VP1	Sb03g043480.1	70800876	70805489	-	similar to Regulatory protein viviparous-1
ABI3VP1	Sb04g025030.1	54890209	54894973	-	Predicted protein
ABI3VP1	Sb04g031710.1	61642790	61644719	+	similar to RAV-like B3 domain DNA binding protein-like
ABI3VP1	Sb04g031710.1	61642790	61644719	+	similar to RAV-like B3 domain DNA binding protein-like
ABI3VP1	Sb05g003450.1	3892899	3893957	-	similar to Similar to probable RAV2-like DNA binding protein [imported]- Arabidopsis thaliana
ABI3VP1	Sb05g003450.1	3892899	3893957	-	similar to Similar to probable RAV2-like DNA binding protein [imported]- Arabidopsis thaliana
ABI3VP1	Sb05g006090.1	9049862	9052717	-	weakly similar to B3 DNA binding domain containing protein, expressed
ABI3VP1	Sb05g006090.1	9049862	9052717	-	weakly similar to B3 DNA binding domain containing protein, expressed
ABI3VP1	Sb06g002075.1	3880492	3883048	-	weakly similar to OSIGBa0111I14.6 protein
ABI3VP1	Sb06g013785.1	38004853	38005107	-	similar to OSIGBa0148P16.8 protein
ABI3VP1	Sb06g026370.1	55426335	55427597	-	similar to Putative uncharacterized protein
ABI3VP1	Sb06g028730.1	57477832	57479161	-	similar to Transcriptional factor B3-like
ABI3VP1	Sb06g032870.1	60942723	60948184	-	Predicted protein
ABI3VP1	Sb06g032870.1	60942723	60948184	-	Predicted protein
ABI3VP1	Sb07g000220.1	67709	71297	-	similar to Transcription factor viviparous 1-like
ABI3VP1	Sb07g000220.1	67709	71297	-	similar to Transcription factor viviparous 1-like
ABI3VP1	Sb07g003880.1	4796735	4798076	+	similar to AP2 domain protein RAP2.8 (RAV2)-like
ABI3VP1	Sb07g003880.1	4796735	4798076	+	similar to AP2 domain protein RAP2.8 (RAV2)-like
ABI3VP1	Sb07g006170.1	8836800	8838026	-	similar to Transcriptional factor B3-like
ABI3VP1	Sb07g006880.1	10045153	10045992	-	Predicted protein
ABI3VP1	Sb07g007820.1	12752985	12753797	-	Predicted protein
ABI3VP1	Sb08g003550.1	4001711	4002734	-	similar to Similar to probable RAV2-like DNA binding protein [imported]- Arabidopsis thaliana
ABI3VP1	Sb08g019880.1	50853994	50856275	+	weakly similar to B3 DNA binding domain containing protein
ABI3VP1	Sb08g019882.1	50860077	50861811	+	weakly similar to B3 DNA binding domain containing protein
ABI3VP1	Sb08g019885.1	50873863	50876659	+	weakly similar to B3 DNA binding domain containing protein
ABI3VP1	Sb08g019887.1	50879505	50885110	+	weakly similar to Putative uncharacterized protein
ABI3VP1	Sb08g019900.1	50899879	50902410	+	similar to B3 DNA binding domain containing protein, expressed
ABI3VP1	Sb08g019920.1	50915977	50918760	+	similar to B3 DNA binding domain containing protein, expressed
ABI3VP1	Sb08g019930.1	50919490	50921734	+	similar to B3 DNA binding domain containing protein, expressed
ABI3VP1	Sb08g023200.1	55317756	55319115	-	Predicted protein
ABI3VP1	Sb08g023200.1	55317756	55319115	-	Predicted protein
ABI3VP1	Sb09g004870.1	5932820	5937892	+	Predicted protein
ABI3VP1	Sb09g004870.1	5932820	5937892	+	Predicted protein
ABI3VP1	Sb09g011040.1	22633586	22635285	+	weakly similar to OSIGBa0111I14.6 protein
ABI3VP1	Sb09g023630.1	53273485	53276533	-	similar to Putative uncharacterized protein OSJNBa0095J22.6
ABI3VP1	Sb10g000780.1	491271	491987	-	similar to Putative uncharacterized protein
ABI3VP1	Sb10g000950.1	672423	673120	-	weakly similar to Putative uncharacterized protein
AP2-EREBP	Sb01g000352.1	246149	247132	+	weakly similar to Chromosome chr7 scaffold_192, whole genome shotgun sequence
AP2-EREBP	Sb01g003400.1	2731122	2735193	-	similar to Indeterminate spikelet 1
AP2-EREBP	Sb01g003400.1	2731122	2735193	-	similar to Indeterminate spikelet 1
AP2-EREBP	Sb01g003670.1	2957590	2958737	+	weakly similar to Putative uncharacterized protein
AP2-EREBP	Sb01g003670.1	2957590	2958737	+	weakly similar to Putative uncharacterized protein
AP2-EREBP	Sb01g006830.1	5768728	5772327	-	similar to AP2 domain containing protein, expressed
AP2-EREBP	Sb01g014810.1	14105841	14107193	-	Predicted protein
AP2-EREBP	Sb01g020555.1	23197280	23197687	+	similar to Putative uncharacterized protein
AP2-EREBP	Sb01g020560.1	23281959	23282881	+	weakly similar to AP2 domain containing protein
AP2-EREBP	Sb01g022380.1	27745835	27746641	+	similar to AP2 domain containing protein
AP2-EREBP	Sb01g028930.1	50431335	50432379	+	similar to AP2 domain containing protein, expressed
AP2-EREBP	Sb01g028930.1	50431335	50432379	+	similar to AP2 domain containing protein, expressed
AP2-EREBP	Sb01g029065.1	50768415	50769326	+	similar to DREB-like protein
AP2-EREBP	Sb01g031140.1	53684700	53685299	-	similar to Transcription factor
AP2-EREBP	Sb01g037210.1	60771122	60775435	+	weakly similar to Os03g0313100 protein
AP2-EREBP	Sb01g040280.1	63650946	63651686	+	similar to Putative uncharacterized protein
AP2-EREBP	Sb01g042090.1	65413252	65416710	-	similar to ANT, putative, expressed
AP2-EREBP	Sb01g044410.1	67516825	67517910	+	similar to AP2 domain containing protein, expressed
AP2-EREBP	Sb01g044410.1	67516825	67517910	+	similar to AP2 domain containing protein, expressed
AP2-EREBP	Sb01g045040.1	68206618	68207863	+	weakly similar to AP2 domain containing protein, expressed
AP2-EREBP	Sb01g045040.1	68206618	68207863	+	weakly similar to AP2 domain containing protein, expressed
AP2-EREBP	Sb01g045050.1	68213568	68214537	+	weakly similar to AP2 domain containing protein, expressed
AP2-EREBP	Sb01g045050.1	68213568	68214537	+	weakly similar to AP2 domain containing protein, expressed
AP2-EREBP	Sb01g045060.1	68219861	68221522	+	similar to AP2 domain containing protein, expressed
AP2-EREBP	Sb01g045070.1	68230816	68231906	+	Predicted protein
AP2-EREBP	Sb01g045420.1	68509957	68513794	+	similar to AP2 domain containing protein, expressed
AP2-EREBP	Sb01g045420.1	68509957	68513794	+	similar to AP2 domain containing protein, expressed
AP2-EREBP	Sb01g046190.1	69241529	69242451	-	Predicted protein
AP2-EREBP	Sb01g046190.1	69241529	69242451	-	Predicted protein
AP2-EREBP	Sb01g046920.1	70016877	70018280	-	similar to Putative uncharacterized protein
AP2-EREBP	Sb01g049400.1	72407543	72408316	-	similar to AP2 domain containing protein, expressed
AP2-EREBP	Sb0239s002010.1	7265	8745	-	Sb0239s002010
AP2-EREBP	Sb0239s002020.1	12273	13637	-	Sb0239s002020
AP2-EREBP	Sb02g001806.1	1771045	1771519	+	similar to Putative uncharacterized protein
AP2-EREBP	Sb02g002080.1	2102801	2107896	+	weakly similar to AP2 domain containing protein, expressed
AP2-EREBP	Sb02g005810.1	6872328	6873350	-	Predicted protein
AP2-EREBP	Sb02g005840.1	6930770	6931786	+	weakly similar to Putative uncharacterized protein
AP2-EREBP	Sb02g006023.1	7286631	7287527	+	similar to Putative uncharacterized protein
AP2-EREBP	Sb02g006780.1	8677029	8678627	-	Predicted protein
AP2-EREBP	Sb02g006780.1	8677029	8678627	-	Predicted protein
AP2-EREBP	Sb02g007000.1	8952672	8956528	+	similar to Putative indeterminate spikelet 1
AP2-EREBP	Sb02g012630.1	21930741	21932137	+	similar to Putative ethylene response factor ERF1
AP2-EREBP	Sb02g012630.1	21930741	21932137	+	similar to Putative ethylene response factor ERF1
AP2-EREBP	Sb02g020900.1	51637516	51638916	-	weakly similar to Os09g0309700 protein
AP2-EREBP	Sb02g020900.1	51637516	51638916	-	weakly similar to Os09g0309700 protein
AP2-EREBP	Sb02g020910.1	51681564	51682694	-	similar to Os09g0309700 protein
AP2-EREBP	Sb02g020910.1	51681564	51682694	-	similar to Os09g0309700 protein
AP2-EREBP	Sb02g023230.1	56792242	56794221	+	similar to DRE binding factor 2
AP2-EREBP	Sb02g023230.1	56792242	56794221	+	similar to DRE binding factor 2
AP2-EREBP	Sb02g025080.1	59794963	59800016	+	similar to Os09g0423800 protein
AP2-EREBP	Sb02g025530.1	60450213	60453663	+	similar to EREB
AP2-EREBP	Sb02g026630.1	61810910	61811988	+	similar to Ethylene-binding protein-like
AP2-EREBP	Sb02g026630.1	61810910	61811988	+	similar to Ethylene-binding protein-like
AP2-EREBP	Sb02g029550.1	64656623	64657420	+	Predicted protein
AP2-EREBP	Sb02g030300.1	65373719	65374417	-	similar to DREB1a
AP2-EREBP	Sb02g030310.1	65377587	65378414	-	similar to DREB-like protein
AP2-EREBP	Sb02g030320.1	65385362	65386084	-	similar to SbCBF6
AP2-EREBP	Sb02g030330.1	65390448	65391233	-	similar to SbCBF6
AP2-EREBP	Sb02g030330.1	65390448	65391233	-	similar to SbCBF6
AP2-EREBP	Sb02g030340.1	65399042	65399776	-	similar to SbCBF6
AP2-EREBP	Sb02g030350.1	65410837	65411568	+	similar to Putative uncharacterized protein
AP2-EREBP	Sb02g039300.1	73420647	73422411	-	weakly similar to EREB-like protein
AP2-EREBP	Sb02g042760.1	76464999	76466191	-	similar to AP2 domain transcription factor EREBP
AP2-EREBP	Sb02g042760.1	76464999	76466191	-	similar to AP2 domain transcription factor EREBP
AP2-EREBP	Sb03g001296.1	1136803	1137891	-	similar to Pti6-like
AP2-EREBP	Sb03g002630.1	2535235	2535990	+	similar to AP2 domain transcription factor TaDREB2
AP2-EREBP	Sb03g004980.1	5215993	5217795	-	similar to DRE-binding protein 2
AP2-EREBP	Sb03g006590.1	6757068	6758774	-	similar to Putative uncharacterized protein
AP2-EREBP	Sb03g007200.1	7444770	7446758	-	similar to Putative uncharacterized protein
AP2-EREBP	Sb03g012890.1	15604620	15605901	+	similar to Ethylene-responsive factor-like protein 1
AP2-EREBP	Sb03g012890.1	15604620	15605901	+	similar to Ethylene-responsive factor-like protein 1
AP2-EREBP	Sb03g029990.1	58271770	58273260	-	similar to Transcription factor Pti6-like
AP2-EREBP	Sb03g029990.1	58271770	58273260	-	similar to Transcription factor Pti6-like
AP2-EREBP	Sb03g031860.1	60213516	60215158	-	similar to DNA-binding protein RAV1-like
AP2-EREBP	Sb03g034780.1	62946756	62947298	+	similar to Os01g0752500 protein
AP2-EREBP	Sb03g037080.1	65111723	65112792	+	similar to Ethylene-responsive factor-like transcription factor ERFL1c
AP2-EREBP	Sb03g037080.1	65111723	65112792	+	similar to Ethylene-responsive factor-like transcription factor ERFL1c
AP2-EREBP	Sb03g037085.1	65122863	65123138	+	similar to Putative uncharacterized protein
AP2-EREBP	Sb03g037750.1	65715534	65719098	+	similar to P0432B10.13 protein
AP2-EREBP	Sb03g040450.1	68073362	68073946	-	weakly similar to AP2 domain containing protein, expressed
AP2-EREBP	Sb03g042060.1	69485283	69485858	+	similar to AP2 domain-containing transcription factor-like protein
AP2-EREBP	Sb03g042110.1	69531428	69532338	-	weakly similar to Putative uncharacterized protein OSJNBa0065C11.6
AP2-EREBP	Sb03g042810.1	70192004	70195772	-	similar to Putative uncharacterized protein
AP2-EREBP	Sb03g047170.1	74119446	74120174	+	similar to Transcription factor RCBF2
AP2-EREBP	Sb04g006080.1	5930924	5932006	-	similar to Putative ethylene responsive element binding factor
AP2-EREBP	Sb04g006080.1	5930924	5932006	-	similar to Putative ethylene responsive element binding factor
AP2-EREBP	Sb04g006970.1	7065376	7066091	+	similar to Putative uncharacterized protein
AP2-EREBP	Sb04g020150.1	47351541	47359150	+	similar to Os02g0499000 protein
AP2-EREBP	Sb04g020150.1	47351541	47359150	+	similar to Os02g0499000 protein
AP2-EREBP	Sb04g021160.1	49831832	49833108	+	similar to Putative uncharacterized protein
AP2-EREBP	Sb04g022245.1	51674597	51675385	-	weakly similar to OSIGBa0093L02.1 protein
AP2-EREBP	Sb04g022943.1	52597791	52598375	-	similar to Putative AP2 domain-containing protein
AP2-EREBP	Sb04g024690.1	54441257	54442553	+	weakly similar to Enhancer of shoot regeneration ESR1-like protein
AP2-EREBP	Sb04g024690.1	54441257	54442553	+	weakly similar to Enhancer of shoot regeneration ESR1-like protein
AP2-EREBP	Sb04g025960.1	55736297	55741025	+	similar to OSJNBb0116K07.8 protein
AP2-EREBP	Sb04g025960.1	55736297	55741025	+	similar to OSJNBb0116K07.8 protein
AP2-EREBP	Sb04g027180.1	57029877	57032071	-	weakly similar to OSIGBa0115K01-H0319F09.25 protein
AP2-EREBP	Sb04g027180.1	57029877	57032071	-	weakly similar to OSIGBa0115K01-H0319F09.25 protein
AP2-EREBP	Sb04g027660.1	57562353	57564270	-	similar to DRF-like transcription factor DRFL2a
AP2-EREBP	Sb04g027660.1	57562353	57564270	-	similar to DRF-like transcription factor DRFL2a
AP2-EREBP	Sb04g027940.1	57859449	57863521	+	similar to Transcription factor AP2D8
AP2-EREBP	Sb04g027940.1	57859449	57863521	+	similar to Transcription factor AP2D8
AP2-EREBP	Sb04g027940.1	57859449	57863521	+	similar to Transcription factor AP2D8
AP2-EREBP	Sb04g031950.1	61838617	61839303	-	similar to Putative uncharacterized protein
AP2-EREBP	Sb04g031960.1	61853755	61854200	-	similar to Putative uncharacterized protein
AP2-EREBP	Sb04g032940.1	62900890	62901996	-	similar to Putative AP2 domain containing protein
AP2-EREBP	Sb04g032940.1	62900890	62901996	-	similar to Putative AP2 domain containing protein
AP2-EREBP	Sb04g032960.1	62925743	62926597	-	weakly similar to TmCBF7
AP2-EREBP	Sb04g033105.1	63038770	63040135	+	similar to BTH-induced ERF transcriptional factor 3
AP2-EREBP	Sb04g033105.1	63038770	63040135	+	similar to BTH-induced ERF transcriptional factor 3
AP2-EREBP	Sb04g034290.1	64092420	64093145	-	similar to AP2 domain-containing transcription factor-like
AP2-EREBP	Sb04g035160.1	64990198	64993255	-	similar to Ethylene-responsive transcription factor 1
AP2-EREBP	Sb04g035160.1	64990198	64993255	-	similar to Ethylene-responsive transcription factor 1
AP2-EREBP	Sb04g036020.1	65815184	65815904	-	similar to Os06g0181700 protein
AP2-EREBP	Sb04g036020.1	65815184	65815904	-	similar to Os06g0181700 protein
AP2-EREBP	Sb05g001280.1	1336147	1337134	-	Predicted protein
AP2-EREBP	Sb05g001280.1	1336147	1337134	-	Predicted protein
AP2-EREBP	Sb05g001790.1	1943412	1949349	-	similar to AP2 domain containing protein, expressed
AP2-EREBP	Sb05g001790.1	1943412	1949349	-	similar to AP2 domain containing protein, expressed
AP2-EREBP	Sb05g004170.1	4980980	4984437	-	weakly similar to AP2 domain, putative
AP2-EREBP	Sb05g006275.1	9679964	9680290	+	similar to SbCBF6
AP2-EREBP	Sb05g007135.1	12512513	12513094	+	similar to AP2 domain, putative
AP2-EREBP	Sb05g022110.1	53715915	53716874	-	Predicted protein
AP2-EREBP	Sb05g026843.1	60822551	60823151	+	weakly similar to Putative uncharacterized protein
AP2-EREBP	Sb06g014800.1	40958198	40959058	+	similar to OSIGBa0113L04.1 protein
AP2-EREBP	Sb06g016710.1	45764344	45765036	-	similar to OSIGBa0093L02.1 protein
AP2-EREBP	Sb06g017630.1	47033823	47034260	-	similar to OSJNBa0058G03.2 protein
AP2-EREBP	Sb06g023313.1	52457346	52458665	-	similar to OSIGBa0115K01-H0319F09.25 protein
AP2-EREBP	Sb06g024355.1	53448316	53449768	-	similar to OSJNBa0079A21.16 protein
AP2-EREBP	Sb06g024355.1	53448316	53449768	-	similar to OSJNBa0079A21.16 protein
AP2-EREBP	Sb06g024360.1	53478706	53479806	+	similar to OSJNBa0079A21.18 protein
AP2-EREBP	Sb06g024360.1	53478706	53479806	+	similar to OSJNBa0079A21.18 protein
AP2-EREBP	Sb06g024380.1	53508596	53510077	+	similar to OSJNBa0079A21.18 protein
AP2-EREBP	Sb06g024380.1	53508596	53510077	+	similar to OSJNBa0079A21.18 protein
AP2-EREBP	Sb06g024390.1	53521619	53522489	+	similar to OSJNBa0079A21.18 protein
AP2-EREBP	Sb06g024530.1	53633854	53634830	+	similar to OSIGBa0134H18.4 protein
AP2-EREBP	Sb06g024540.1	53640638	53641417	+	similar to OSIGBa0134H18.5 protein
AP2-EREBP	Sb06g025890.1	54948105	54948755	+	similar to OSIGBa0127A14.7 protein
AP2-EREBP	Sb06g025900.1	54954569	54955252	+	similar to OSIGBa0147H17.1 protein
AP2-EREBP	Sb06g028090.1	56952486	56953552	+	similar to OSIGBa0152L12.5 protein
AP2-EREBP	Sb06g028090.1	56952486	56953552	+	similar to OSIGBa0152L12.5 protein
AP2-EREBP	Sb06g030660.1	59092938	59094326	-	similar to H0721B11.1 protein
AP2-EREBP	Sb06g030660.1	59092938	59094326	-	similar to H0721B11.1 protein
AP2-EREBP	Sb06g030670.1	59127426	59130671	+	similar to OSJNBa0010D21.13 protein
AP2-EREBP	Sb06g030670.1	59127426	59130671	+	similar to OSJNBa0010D21.13 protein
AP2-EREBP	Sb06g031120.1	59490223	59494708	+	similar to Aintegumenta-like protein
AP2-EREBP	Sb06g031120.1	59490223	59494708	+	similar to Aintegumenta-like protein
AP2-EREBP	Sb06g031230.1	59569001	59569775	-	similar to OSIGBa0147J19.14 protein
AP2-EREBP	Sb07g003247.1	3850332	3851225	-	similar to Putative uncharacterized protein
AP2-EREBP	Sb07g004580.1	5863595	5867347	-	similar to Ovule development protein aintegumenta (ANT)-like
AP2-EREBP	Sb07g004580.1	5863595	5867347	-	similar to Ovule development protein aintegumenta (ANT)-like
AP2-EREBP	Sb07g004580.1	5863595	5867347	-	similar to Ovule development protein aintegumenta (ANT)-like
AP2-EREBP	Sb07g004655.1	6045335	6045826	-	similar to Putative uncharacterized protein
AP2-EREBP	Sb07g006190.1	8852785	8853485	-	similar to Ethylene responsive transcription factor
AP2-EREBP	Sb07g006190.1	8852785	8853485	-	similar to Ethylene responsive transcription factor
AP2-EREBP	Sb07g006195.1	8856727	8857684	-	similar to Ethylene responsive transcription factor
AP2-EREBP	Sb07g006195.1	8856727	8857684	-	similar to Ethylene responsive transcription factor
AP2-EREBP	Sb07g006200.1	8861066	8861979	-	similar to Ethylene responsive transcription factor
AP2-EREBP	Sb07g006200.1	8861066	8861979	-	similar to Ethylene responsive transcription factor
AP2-EREBP	Sb07g006210.1	8871724	8872670	-	weakly similar to Ethylene responsive transcription factor
AP2-EREBP	Sb07g006210.1	8871724	8872670	-	weakly similar to Ethylene responsive transcription factor
AP2-EREBP	Sb07g015070.1	37704285	37705626	+	Predicted protein
AP2-EREBP	Sb07g020090.1	51938881	51940567	+	similar to DRE binding factor 1
AP2-EREBP	Sb07g020090.1	51938881	51940567	+	similar to DRE binding factor 1
AP2-EREBP	Sb07g021800.1	56027968	56032037	+	similar to Os08g0442400 protein
AP2-EREBP	Sb07g022180.1	56554228	56555887	+	Predicted protein
AP2-EREBP	Sb07g022265.1	56721893	56722573	+	similar to AP2 domain transcription factor-like
AP2-EREBP	Sb07g023030.1	57890002	57890892	+	similar to Putative uncharacterized protein
AP2-EREBP	Sb07g023575.1	58462919	58464082	+	similar to AP2-domain DNA-binding protein-like
AP2-EREBP	Sb07g023803.1	58766072	58766443	-	similar to PATHOGENESIS-RELATED GENES TRANSCRIPTIONAL ACTIVATOR PTI5-like
AP2-EREBP	Sb07g025210.1	60253864	60254586	+	similar to Os08g0545400 protein
AP2-EREBP	Sb07g025843.1	60959427	60960829	-	weakly similar to AP2 domain-containing protein AP29
AP2-EREBP	Sb07g027250.1	62364054	62364788	+	Predicted protein
AP2-EREBP	Sb07g027260.1	62374238	62374774	+	weakly similar to Putative uncharacterized protein
AP2-EREBP	Sb07g027270.1	62380545	62381225	+	Predicted protein
AP2-EREBP	Sb07g027280.1	62393485	62393979	+	weakly similar to Putative uncharacterized protein
AP2-EREBP	Sb08g004260.1	5034221	5036183	-	weakly similar to Putative uncharacterized protein
AP2-EREBP	Sb08g007411.1	12952747	12953007	+	similar to AP2 domain containing protein, expressed
AP2-EREBP	Sb08g019530.1	50305299	50306567	+	weakly similar to AP2 domain containing protein, expressed
AP2-EREBP	Sb09g002080.1	2170549	2175578	-	similar to AP2 domain transcription factor
AP2-EREBP	Sb09g002080.1	2170549	2175578	-	similar to AP2 domain transcription factor
AP2-EREBP	Sb09g004140.1	4653062	4653997	-	similar to Putative uncharacterized protein
AP2-EREBP	Sb09g016150.1	40549704	40552854	-	similar to ERF/AP2 domain containing transcription factor
AP2-EREBP	Sb09g016150.1	40549704	40552854	-	similar to ERF/AP2 domain containing transcription factor
AP2-EREBP	Sb09g016550.1	41770545	41771318	-	similar to AP2 domain transcription factor
AP2-EREBP	Sb09g017950.1	44883553	44884578	+	similar to Putative uncharacterized protein
AP2-EREBP	Sb09g017950.1	44883553	44884578	+	similar to Putative uncharacterized protein
AP2-EREBP	Sb09g019190.1	47861239	47912535	+	similar to Os05g0389000 protein
AP2-EREBP	Sb09g020690.1	50090135	50090791	-	weakly similar to Putative uncharacterized protein P0426G01.15
AP2-EREBP	Sb09g021016.1	50446536	50447006	-	Predicted protein
AP2-EREBP	Sb09g021540.1	51004769	51005669	+	similar to Os05g0437100 protein
AP2-EREBP	Sb09g023190.1	52840149	52841989	+	Predicted protein
AP2-EREBP	Sb09g024400.1	53958633	53959822	-	similar to Ethylene-responsive factor-like transcription factor ERFL2a
AP2-EREBP	Sb09g024400.1	53958633	53959822	-	similar to Ethylene-responsive factor-like transcription factor ERFL2a
AP2-EREBP	Sb09g026800.1	55988866	55990976	-	similar to Transcription factor AP2D4
AP2-EREBP	Sb09g027530.1	56629885	56631172	+	similar to Putative uncharacterized protein
AP2-EREBP	Sb09g029070.1	57810562	57811983	-	similar to Putative uncharacterized protein OJ1735_C10.9
AP2-EREBP	Sb09g029070.1	57810562	57811983	-	similar to Putative uncharacterized protein OJ1735_C10.9
AP2-EREBP	Sb10g001490.1	1215298	1216149	-	similar to Indeterminate spikelet 1
AP2-EREBP	Sb10g001620.1	1301379	1302389	+	similar to SbCBF5
AP2-EREBP	Sb10g001620.1	1301379	1302389	+	similar to SbCBF5
AP2-EREBP	Sb10g003160.1	2797959	2800305	-	similar to Putative uncharacterized protein
AP2-EREBP	Sb10g004580.1	4066581	4067884	+	similar to Putative uncharacterized protein
AP2-EREBP	Sb10g004580.1	4066581	4067884	+	similar to Putative uncharacterized protein
AP2-EREBP	Sb10g005520.1	4959442	4960091	+	similar to Os06g0181700 protein
AP2-EREBP	Sb10g006260.1	5704420	5707430	+	similar to EREBP-like protein
AP2-EREBP	Sb10g006260.1	5704420	5707430	+	similar to EREBP-like protein
AP2-EREBP	Sb10g006980.1	6763980	6764696	+	similar to Putative DRE binding factor 2
AP2-EREBP	Sb10g007780.1	7700401	7702563	-	similar to Putative uncharacterized protein
AP2-EREBP	Sb10g007780.1	7700401	7702563	-	similar to Putative uncharacterized protein
AP2-EREBP	Sb10g012735.1	19336540	19337142	-	similar to OSJNBa0079A21.17 protein
AP2-EREBP	Sb10g023600.1	52241259	52242162	-	similar to Putative uncharacterized protein
AP2-EREBP	Sb10g024870.1	54038490	54039191	+	Predicted protein
AP2-EREBP	Sb10g025053.1	54246333	54249039	-	similar to Glossy15
AP2-EREBP	Sb10g026150.1	55495595	55498746	+	similar to Orf protein
AP2-EREBP	Sb10g026150.1	55495595	55498746	+	similar to Orf protein
AP2-EREBP	Sb10g028110.1	58009332	58010171	+	similar to Putative uncharacterized protein
ARF	Sb01g019130.1	20265083	20269209	-	similar to Auxin response factor 22
ARF	Sb02g032210.1	66973093	66975465	-	similar to Auxin responsive factor 10
ARF	Sb02g039703.1	73757581	73758069	-	similar to Auxin response factor 6
ARF	Sb03g000530.1	375293	379543	-	similar to Auxin response factor 1
ARF	Sb03g030740.1	58980057	58985203	-	similar to Auxin response factor 2
ARF	Sb03g034850.1	62997617	63003360	-	similar to Auxin response factor 3
ARF	Sb03g034850.1	62997617	63003360	-	similar to Auxin response factor 3
ARF	Sb03g044630.1	71975563	71980937	+	similar to Auxin response factor 4
ARF	Sb03g044630.1	71975563	71980937	+	similar to Auxin response factor 4
ARF	Sb04g003240.1	3072716	3080254	-	similar to Auxin response factor 5
ARF	Sb04g004430.1	4219215	4225954	+	similar to Auxin response factor 6
ARF	Sb04g022830.1	52419119	52425028	-	similar to Auxin response factor 7
ARF	Sb04g026610.1	56508838	56511492	+	similar to Auxin response factor 8
ARF	Sb05g019540.1	47874380	47882162	-	similar to Auxin response factor 23
ARF	Sb05g019540.1	47874380	47882162	-	similar to Auxin response factor 23
ARF	Sb06g011767.1	32144416	32145407	-	similar to Auxin response factor 4
ARF	Sb06g017490.1	46853929	46861508	+	similar to Auxin response factor 9
ARF	Sb06g022810.1	52026442	52029170	+	similar to Auxin responsive factor 10
ARF	Sb06g031900.1	60209330	60214539	-	similar to Auxin response factor 11
ARF	Sb06g032500.1	60654734	60662333	+	similar to Auxin response factor 12
ARF	Sb06g033970.1	61857871	61861319	-	weakly similar to Auxin response factor 13
ARF	Sb07g027080.1	62218509	62225164	-	similar to Auxin response factor 21
ARF	Sb08g014320.1	37871039	37877027	-	similar to Auxin response factor 24
ARF	Sb08g021460.1	53122868	53128155	-	similar to Auxin response factor 25
ARF	Sb09g025500.1	54931364	54935901	+	similar to Auxin response factor 14
ARF	Sb09g028450.1	57360258	57365448	+	similar to Auxin response factor 15
ARF	Sb10g006440.1	5930430	5936935	+	similar to Auxin response factor 16
ARF	Sb10g027220.1	56924176	56929286	-	similar to Auxin response factor 17
ARF	Sb10g027790.1	57623853	57627338	+	similar to Auxin response factor 18
ARF	Sb10g029130.1	58946685	58953873	+	similar to Auxin response factor 19
ARID	Sb01g020470.1	22965338	22971927	-	Predicted protein
ARID	Sb02g025515.1	60427621	60433903	-	similar to Os08g0451400 protein
ARID	Sb04g017850.1	41939913	41943880	-	similar to Glutathione S-transferase GST16-like protein
ARID	Sb04g029990.1	60029811	60034037	+	similar to DNA-binding protein-like
ARID	Sb04g029990.1	60029811	60034037	+	similar to DNA-binding protein-like
ARID	Sb07g022155.1	56485801	56493183	-	similar to Os08g0451400 protein
ARID	Sb10g024400.1	53441378	53447680	+	similar to DNA-binding protein-like
ARID	Sb10g031260.1	60915675	60921340	+	similar to Putative uncharacterized protein
ARR-B	Sb01g008510.1	7354695	7355691	-	similar to Putative uncharacterized protein
ARR-B	Sb01g010070.1	8909041	8916433	-	similar to Histidine kinase
ARR-B	Sb01g020200.1	22328296	22331850	+	similar to Putative uncharacterized protein
ARR-B	Sb01g042400.1	65656621	65661898	-	similar to Response regulator 10
ARR-B	Sb01g042400.1	65656621	65661898	-	similar to Response regulator 10
ARR-B	Sb02g010680.1	16507070	16508360	+	similar to Response regulator
ARR-B	Sb02g028660.1	63855934	63856719	-	similar to Os08g0376700 protein
ARR-B	Sb02g030870.1	65860969	65866044	-	similar to Two-component response regulator-like PRR95
ARR-B	Sb03g043080.1	70473797	70478167	-	similar to Response regulator
ARR-B	Sb03g043080.1	70473797	70478167	-	similar to Response regulator
ARR-B	Sb03g044230.1	71528372	71534145	-	similar to Histidine kinase 2
ARR-B	Sb03g046040.1	73236359	73239613	+	similar to Response regulator 5
ARR-B	Sb04g005580.1	5463889	5468190	-	similar to Response regulator 9
ARR-B	Sb04g005580.1	5463889	5468190	-	similar to Response regulator 9
ARR-B	Sb04g007500.1	7832231	7834810	+	weakly similar to Putative uncharacterized protein
ARR-B	Sb04g022780.1	52386058	52388677	+	similar to Response regulator 7
ARR-B	Sb04g026750.1	56700486	56701399	-	similar to Putative response regulator
ARR-B	Sb04g028550.1	58624187	58630159	-	similar to Histidine kinase
ARR-B	Sb04g035980.1	65772468	65776650	-	similar to Putative response regulator 9
ARR-B	Sb04g035980.1	65772468	65776650	-	similar to Putative response regulator 9
ARR-B	Sb04g038320.1	67753636	67754664	-	similar to Type A response regulator 3
ARR-B	Sb05g002590.1	2752277	2754285	+	similar to Response regulator 6
ARR-B	Sb05g002590.1	2752277	2754285	+	similar to Response regulator 6
ARR-B	Sb05g004150.1	4890766	4895527	-	Predicted protein
ARR-B	Sb06g001740.1	3164828	3168223	+	similar to Ethylene receptor homologue
ARR-B	Sb06g002000.1	3681895	3682552	-	similar to Os04g0212200 protein
ARR-B	Sb06g002010.1	3737590	3738320	-	similar to Os04g0212200 protein
ARR-B	Sb06g002020.1	3764940	3765502	-	similar to Os04g0212200 protein
ARR-B	Sb06g004760.1	10999322	11001639	+	Predicted protein
ARR-B	Sb06g015190.1	42424114	42425628	-	weakly similar to Putative uncharacterized protein
ARR-B	Sb06g017550.1	46960089	46962917	+	similar to TypeA response regulator 1
ARR-B	Sb06g017560.1	46965743	46968512	-	similar to TypeA response regulator 1
ARR-B	Sb06g022960.1	52174367	52175234	-	similar to Response regulator
ARR-B	Sb06g032600.1	60754624	60755706	+	similar to ZmRR2 protein
ARR-B	Sb07g015180.1	37956116	37956900	-	similar to Os08g0376700 protein
ARR-B	Sb07g015390.1	38306166	38307242	-	similar to Os08g0376700 protein
ARR-B	Sb07g022450.1	56990918	57000925	-	Predicted protein
ARR-B	Sb08g001140.1	1082819	1084887	-	similar to Response regulator 6
ARR-B	Sb08g006300.1	9436492	9441000	-	Predicted protein
ARR-B	Sb10g005580.1	5038104	5042001	+	similar to Putative response regulator 9
ARR-B	Sb10g005580.1	5038104	5042001	+	similar to Putative response regulator 9
ARR-B	Sb10g005590.1	5042434	5046832	-	similar to Putative uncharacterized protein
ARR-B	Sb10g024170.1	53058489	53060695	+	similar to Two-component response regulator ARR12
ARR-B	Sb10g024180.1	53092254	53101237	+	Predicted protein
ARR-B	Sb10g024183.1	53133938	53134309	+	similar to Two-component response regulator ARR12
ARR-B	Sb10g025490.1	54814903	54815456	+	weakly similar to Response regulator 9
ARR-B	Sb10g025510.1	54830533	54831087	+	weakly similar to Chromosome chr1 scaffold_75, whole genome shotgun sequence
ARR-B	Sb10g026020.1	55353500	55359800	+	similar to Os06g0654300 protein
BBR/BPC	Sb02g009750.1	13996415	14008255	-	similar to Barley B recombinant
BBR/BPC	Sb02g009770.1	14014481	14015514	-	similar to GAGA binding protein-like family protein, expressed
BBR/BPC	Sb10g002020.1	1672740	1677847	-	similar to Putative basic pentacysteine 4
BBR/BPC	Sb10g004880.1	4313498	4314544	+	similar to Barley B recombinant
bHLH	Sb01g003830.1	3095263	3096583	-	similar to Putative DNA binding protein
bHLH	Sb01g004710.1	3783408	3786904	+	similar to Putative uncharacterized protein OSJNBa0087C10.10
bHLH	Sb01g004710.1	3783408	3786904	+	similar to Putative uncharacterized protein OSJNBa0087C10.10
bHLH	Sb01g005130.1	4224222	4228455	-	similar to Putative uncharacterized protein OSJNBa0094F01.11
bHLH	Sb01g005130.1	4224222	4228455	-	similar to Putative uncharacterized protein OSJNBa0094F01.11
bHLH	Sb01g006190.1	5228081	5231041	-	similar to Helix-loop-helix DNA-binding domain containing protein, expressed
bHLH	Sb01g006190.1	5228081	5231041	-	similar to Helix-loop-helix DNA-binding domain containing protein, expressed
bHLH	Sb01g007160.1	6093408	6094709	-	weakly similar to Putative uncharacterized protein
bHLH	Sb01g007440.1	6379597	6382876	-	similar to Putative uncharacterized protein
bHLH	Sb01g007440.1	6379597	6382876	-	similar to Putative uncharacterized protein
bHLH	Sb01g008570.1	7406660	7409367	-	similar to Putative helix-loop-helix DNA-binding protein
bHLH	Sb01g008570.1	7406660	7409367	-	similar to Putative helix-loop-helix DNA-binding protein
bHLH	Sb01g009380.1	8087677	8089365	+	similar to Putative uncharacterized protein
bHLH	Sb01g009590.1	8369244	8371829	+	similar to Putative uncharacterized protein
bHLH	Sb01g009590.1	8369244	8371829	+	similar to Putative uncharacterized protein
bHLH	Sb01g012250.1	11259304	11262053	-	weakly similar to Helix-loop-helix DNA-binding domain containing protein, expressed
bHLH	Sb01g012260.1	11287512	11290825	-	Predicted protein
bHLH	Sb01g012260.1	11287512	11290825	-	Predicted protein
bHLH	Sb01g012280.1	11344208	11345259	-	weakly similar to Helix-loop-helix DNA-binding domain containing protein, expressed
bHLH	Sb01g013843.1	12946309	12953676	-	similar to Helix-loop-helix DNA-binding domain containing protein, expressed
bHLH	Sb01g013843.1	12946309	12953676	-	similar to Helix-loop-helix DNA-binding domain containing protein, expressed
bHLH	Sb01g014580.1	13869109	13870388	+	similar to Putative uncharacterized protein
bHLH	Sb01g027411.1	47188667	47190089	-	weakly similar to Putative bHLH transcription factor
bHLH	Sb01g027416.1	47238870	47241918	-	weakly similar to Putative bHLH transcription factor
bHLH	Sb01g028230.1	49234471	49237082	-	similar to Transcription factor MYC7E
bHLH	Sb01g028230.1	49234471	49237082	-	similar to Transcription factor MYC7E
bHLH	Sb01g029220.1	51060765	51061819	+	similar to Putative uncharacterized protein
bHLH	Sb01g033530.1	56866429	56867369	+	weakly similar to Os01g0108400 protein
bHLH	Sb01g040450.1	63798331	63800785	-	similar to Helix-loop-helix DNA-binding domain containing protein, expressed
bHLH	Sb01g042070.1	65398283	65399886	-	similar to Helix-loop-helix DNA-binding domain containing protein, expressed
bHLH	Sb01g044640.1	67784530	67786310	-	similar to Helix-loop-helix DNA-binding domain containing protein, expressed
bHLH	Sb01g044640.1	67784530	67786310	-	similar to Helix-loop-helix DNA-binding domain containing protein, expressed
bHLH	Sb01g045690.1	68743523	68744020	-	similar to BHLH family protein, putative, expressed
bHLH	Sb01g045710.1	68786956	68787970	+	similar to Os03g0171300 protein
bHLH	Sb01g047940.1	71024191	71026244	+	similar to Basic helix-loop-helix, putative, expressed
bHLH	Sb01g047940.1	71024191	71026244	+	similar to Basic helix-loop-helix, putative, expressed
bHLH	Sb01g048400.1	71427502	71429210	+	Predicted protein
bHLH	Sb01g048400.1	71427502	71429210	+	Predicted protein
bHLH	Sb01g049080.1	72082544	72083588	-	similar to Putative uncharacterized protein OJ1126B12.2
bHLH	Sb02g002760.1	2873293	2875250	+	weakly similar to Transcription factor BHLH9-like protein
bHLH	Sb02g004570.1	5243834	5246881	-	similar to Putative uncharacterized protein OSJNBa0094F01.11
bHLH	Sb02g004570.1	5243834	5246881	-	similar to Putative uncharacterized protein OSJNBa0094F01.11
bHLH	Sb02g005713.1	6770372	6772791	-	similar to Putative bHLH protein
bHLH	Sb02g006390.1	8003227	8008714	+	similar to IN1
bHLH	Sb02g024460.1	58849847	58852166	-	similar to DNA binding protein-like
bHLH	Sb02g024750.1	59252204	59255286	-	similar to BHLH transcription factor PTF1-like protein
bHLH	Sb02g026530.1	61662602	61664005	+	similar to Basic helix-loop-helix (BHLH)-like protein
bHLH	Sb02g026530.1	61662602	61664005	+	similar to Basic helix-loop-helix (BHLH)-like protein
bHLH	Sb02g026920.1	62159970	62160771	+	similar to BHLH protein family-like
bHLH	Sb02g027210.1	62422107	62423585	+	similar to Helix-loop-helix DNA-binding protein-like
bHLH	Sb02g027430.1	62690316	62692694	+	similar to TA1 protein-like
bHLH	Sb02g027460.1	62734582	62741600	+	similar to BHLH protein family-like
bHLH	Sb02g027460.1	62734582	62741600	+	similar to BHLH protein family-like
bHLH	Sb02g028300.1	63499795	63502377	+	similar to Os09g0487900 protein
bHLH	Sb02g028300.1	63499795	63502377	+	similar to Os09g0487900 protein
bHLH	Sb02g028300.1	63499795	63502377	+	similar to Os09g0487900 protein
bHLH	Sb02g029040.1	64213805	64215646	-	similar to Os09g0501600 protein
bHLH	Sb02g029530.1	64628254	64629954	-	similar to Os09g0510500 protein
bHLH	Sb02g030110.1	65208052	65208882	+	similar to Putative uncharacterized protein
bHLH	Sb02g030120.1	65218045	65218935	-	similar to Putative uncharacterized protein
bHLH	Sb02g035580.1	69975421	69978800	-	similar to Putative uncharacterized protein
bHLH	Sb02g035870.1	70261917	70264178	+	similar to Undeveloped tapetum 1
bHLH	Sb02g037990.1	72284279	72285565	-	similar to Transcription factor (BHLH)-like protein
bHLH	Sb02g040140.1	74176319	74178763	-	similar to Amelogenin-like protein
bHLH	Sb02g040140.1	74176319	74178763	-	similar to Amelogenin-like protein
bHLH	Sb03g000570.1	419127	421447	+	similar to Os01g0235700 protein
bHLH	Sb03g000570.1	419127	421447	+	similar to Os01g0235700 protein
bHLH	Sb03g001730.1	1561379	1562980	-	weakly similar to DNA binding protein-like
bHLH	Sb03g001730.1	1561379	1562980	-	weakly similar to DNA binding protein-like
bHLH	Sb03g002910.1	2894957	2898277	-	weakly similar to Basic helix-loop-helix protein-like
bHLH	Sb03g002910.1	2894957	2898277	-	weakly similar to Basic helix-loop-helix protein-like
bHLH	Sb03g005250.1	5469629	5471002	-	similar to ESTs C26093
bHLH	Sb03g005250.1	5469629	5471002	-	similar to ESTs C26093
bHLH	Sb03g006500.1	6636936	6637766	-	weakly similar to Phaseolin G-box binding protein PG1-like
bHLH	Sb03g006510.1	6667043	6667651	-	weakly similar to Phaseolin G-box binding protein PG1-like
bHLH	Sb03g008290.1	8780890	8782208	+	weakly similar to Os01g0111500 protein
bHLH	Sb03g008560.1	9132151	9136202	-	weakly similar to Putative uncharacterized protein P0482C06.23-1
bHLH	Sb03g008560.1	9132151	9136202	-	weakly similar to Putative uncharacterized protein P0482C06.23-1
bHLH	Sb03g008570.1	9145904	9147068	-	weakly similar to Putative uncharacterized protein
bHLH	Sb03g011940.1	13676914	13678393	-	similar to Putative bHLH transcription factor
bHLH	Sb03g025570.1	51369130	51370762	-	similar to BHLH transcription-like
bHLH	Sb03g025570.1	51369130	51370762	-	similar to BHLH transcription-like
bHLH	Sb03g025860.1	52013145	52016428	+	weakly similar to Basic helix-loop-helix (BHLH) family protein-like
bHLH	Sb03g028030.1	55753576	55758722	-	similar to Basic helix-loop-helix-like protein
bHLH	Sb03g032420.1	60850210	60852164	+	similar to BHLH protein-like
bHLH	Sb03g032420.1	60850210	60852164	+	similar to BHLH protein-like
bHLH	Sb03g032520.1	60929689	60932647	-	similar to BHLH transcription factor-like
bHLH	Sb03g032520.1	60929689	60932647	-	similar to BHLH transcription factor-like
bHLH	Sb03g036100.1	64130152	64131791	+	Predicted protein
bHLH	Sb03g038820.1	66623744	66624442	-	similar to Barren stalk1
bHLH	Sb03g042860.1	70277911	70282031	+	similar to B1065G12.3 protein
bHLH	Sb03g042860.1	70277911	70282031	+	similar to B1065G12.3 protein
bHLH	Sb03g043690.1	70957172	70960283	-	similar to Putative uncharacterized protein
bHLH	Sb03g043690.1	70957172	70960283	-	similar to Putative uncharacterized protein
bHLH	Sb03g046090.1	73264312	73269326	-	similar to BHLH transcription factor-like
bHLH	Sb03g046090.1	73264312	73269326	-	similar to BHLH transcription factor-like
bHLH	Sb03g046090.1	73264312	73269326	-	similar to BHLH transcription factor-like
bHLH	Sb04g001200.1	1016937	1019794	-	similar to Putative uncharacterized protein
bHLH	Sb04g001200.1	1016937	1019794	-	similar to Putative uncharacterized protein
bHLH	Sb04g001200.1	1016937	1019794	-	similar to Putative uncharacterized protein
bHLH	Sb04g001650.1	1388861	1390412	-	weakly similar to BHLH protein-like
bHLH	Sb04g007795.1	8235728	8237462	+	weakly similar to Basic helix-loop-helix (BHLH) family protein-like
bHLH	Sb04g008260.1	9342276	9343469	+	similar to Putative uncharacterized protein OSJNBb0035N08.33
bHLH	Sb04g009390.1	11850458	11854260	-	similar to Basic helix-loop-helix-like
bHLH	Sb04g017390.1	40065834	40069349	+	weakly similar to OSJNBb0018A10.7 protein
bHLH	Sb04g017390.1	40065834	40069349	+	weakly similar to OSJNBb0018A10.7 protein
bHLH	Sb04g022260.1	51700237	51703184	+	Predicted protein
bHLH	Sb04g022270.1	51705603	51708288	+	Predicted protein
bHLH	Sb04g023320.1	53065530	53069088	-	weakly similar to Os02g0564700 protein
bHLH	Sb04g023320.1	53065530	53069088	-	weakly similar to Os02g0564700 protein
bHLH	Sb04g025260.1	55082779	55088771	+	weakly similar to Os04g0489600 protein
bHLH	Sb04g025260.1	55082779	55088771	+	weakly similar to Os04g0489600 protein
bHLH	Sb04g027280.1	57145498	57147374	+	similar to Putative uncharacterized protein
bHLH	Sb04g027280.1	57145498	57147374	+	similar to Putative uncharacterized protein
bHLH	Sb04g027280.1	57145498	57147374	+	similar to Putative uncharacterized protein
bHLH	Sb04g027930.1	57846949	57847887	+	similar to DNA binding protein-like
bHLH	Sb04g027930.1	57846949	57847887	+	similar to DNA binding protein-like
bHLH	Sb04g029270.1	59267251	59271735	+	weakly similar to Putative uncharacterized protein
bHLH	Sb04g029270.1	59267251	59271735	+	weakly similar to Putative uncharacterized protein
bHLH	Sb04g030230.1	60259014	60260199	-	similar to Os02g0710300 protein
bHLH	Sb04g030530.1	60522013	60524721	+	similar to Putative uncharacterized protein
bHLH	Sb04g030530.1	60522013	60524721	+	similar to Putative uncharacterized protein
bHLH	Sb04g031250.1	61228853	61232246	-	similar to Putative uncharacterized protein
bHLH	Sb04g031250.1	61228853	61232246	-	similar to Putative uncharacterized protein
bHLH	Sb04g035890.1	65728308	65732108	+	similar to Basic helix-loop-helix (BHLH)-like
bHLH	Sb04g035890.1	65728308	65732108	+	similar to Basic helix-loop-helix (BHLH)-like
bHLH	Sb04g036450.1	66236978	66239103	-	similar to Putative SPATULA
bHLH	Sb05g019530.1	47867151	47870659	+	similar to Helix-loop-helix DNA-binding domain containing protein, expressed
bHLH	Sb05g023590.1	56313273	56314134	-	similar to Helix-loop-helix DNA-binding protein-like
bHLH	Sb05g023730.1	56461764	56466290	-	similar to Helix-loop-helix DNA-binding domain containing protein, expressed
bHLH	Sb05g023730.1	56461764	56466290	-	similar to Helix-loop-helix DNA-binding domain containing protein, expressed
bHLH	Sb05g025230.1	58441126	58442338	+	weakly similar to Helix-loop-helix DNA-binding domain containing protein
bHLH	Sb06g012030.1	32734546	32735919	-	weakly similar to OSIGBa0092E09.4 protein
bHLH	Sb06g016380.1	45031953	45043248	-	similar to B1-2
bHLH	Sb06g016740.1	45808624	45812033	+	Predicted protein
bHLH	Sb06g017460.1	46733875	46737447	+	weakly similar to Helix-loop-helix DNA-binding domain containing protein, expressed
bHLH	Sb06g020810.1	50203778	50206165	-	similar to Os04g0489600 protein
bHLH	Sb06g020810.1	50203778	50206165	-	similar to Os04g0489600 protein
bHLH	Sb06g025020.1	54009597	54014513	-	similar to B1-2
bHLH	Sb06g025040.1	54027463	54029805	-	similar to B1-1
bHLH	Sb06g025040.1	54027463	54029805	-	similar to B1-1
bHLH	Sb06g025060.1	54068403	54076713	-	similar to B1-2
bHLH	Sb06g025060.1	54068403	54076713	-	similar to B1-2
bHLH	Sb06g026970.1	55950362	55963944	+	weakly similar to OSIGBa0142I02-OSIGBa0101B20.1 protein
bHLH	Sb06g028750.1	57494696	57495877	+	similar to OSJNBa0058K23.6 protein
bHLH	Sb07g000900.1	778403	779449	-	similar to Putative uncharacterized protein
bHLH	Sb07g000910.1	785521	786516	-	similar to Putative uncharacterized protein
bHLH	Sb07g002200.1	2374081	2376589	-	Predicted protein
bHLH	Sb07g002210.1	2381616	2384356	-	Predicted protein
bHLH	Sb07g002900.1	3066545	3069681	-	similar to Helix-loop-helix-like protein
bHLH	Sb07g002900.1	3066545	3069681	-	similar to Helix-loop-helix-like protein
bHLH	Sb07g002900.1	3066545	3069681	-	similar to Helix-loop-helix-like protein
bHLH	Sb07g004190.1	5335104	5337182	-	similar to OSJNBb0018A10.7 protein
bHLH	Sb07g004190.1	5335104	5337182	-	similar to OSJNBb0018A10.7 protein
bHLH	Sb07g004980.1	6638046	6640369	-	similar to Putative uncharacterized protein
bHLH	Sb07g021170.1	54988446	54990997	-	similar to DNA-binding protein-like
bHLH	Sb07g022920.1	57707072	57707881	-	similar to BHLH protein family-like
bHLH	Sb07g023280.1	58171209	58172047	+	similar to BHLH protein family-like
bHLH	Sb07g025310.1	60382065	60382883	+	similar to Putative uncharacterized protein
bHLH	Sb07g025320.1	60389355	60390194	+	weakly similar to Putative uncharacterized protein
bHLH	Sb07g025330.1	60417715	60418563	+	weakly similar to Phaseolin G-box binding protein PG1-like
bHLH	Sb07g025340.1	60426010	60426828	+	weakly similar to Phaseolin G-box binding protein PG1-like
bHLH	Sb07g025920.1	61033067	61034571	+	similar to Os09g0510500 protein
bHLH	Sb07g026610.1	61735555	61738309	-	similar to BHLH transcription factor(GBOF-1)-like
bHLH	Sb07g026610.1	61735555	61738309	-	similar to BHLH transcription factor(GBOF-1)-like
bHLH	Sb07g027810.1	62805022	62807139	-	similar to Os09g0487900 protein
bHLH	Sb07g028860.1	63895292	63900078	-	similar to BHLH protein family-like
bHLH	Sb07g028945.1	63997389	63998932	-	Predicted protein
bHLH	Sb08g017040.1	45320481	45321216	-	weakly similar to Putative uncharacterized protein
bHLH	Sb08g019780.1	50784753	50786072	-	similar to Helix-loop-helix DNA-binding domain containing protein
bHLH	Sb08g020275.1	51297587	51298332	+	weakly similar to Helix-loop-helix DNA-binding domain containing protein
bHLH	Sb08g020280.1	51307733	51309202	+	Predicted protein
bHLH	Sb08g020290.1	51324239	51327461	+	Predicted protein
bHLH	Sb08g020300.1	51339165	51345004	+	Predicted protein
bHLH	Sb08g020320.1	51369057	51372606	+	Predicted protein
bHLH	Sb08g020330.1	51381768	51386719	+	Predicted protein
bHLH	Sb08g021000.1	52450576	52453353	+	similar to Helix-loop-helix DNA-binding domain containing protein, expressed
bHLH	Sb08g021000.1	52450576	52453353	+	similar to Helix-loop-helix DNA-binding domain containing protein, expressed
bHLH	Sb08g022760.1	54836407	54840508	+	weakly similar to Helix-loop-helix DNA-binding domain containing protein
bHLH	Sb08g022760.1	54836407	54840508	+	weakly similar to Helix-loop-helix DNA-binding domain containing protein
bHLH	Sb08g022760.1	54836407	54840508	+	weakly similar to Helix-loop-helix DNA-binding domain containing protein
bHLH	Sb09g003090.1	3387511	3389459	+	weakly similar to Putative uncharacterized protein OSJNBa0069I13.9
bHLH	Sb09g004490.1	5388120	5388416	+	weakly similar to Putative uncharacterized protein
bHLH	Sb09g004820.1	5890795	5891998	-	weakly similar to ESTs C26093
bHLH	Sb09g006196.1	9140661	9142235	+	Predicted protein
bHLH	Sb09g006220.1	9192610	9194731	+	Predicted protein
bHLH	Sb09g008120.1	15167857	15171806	-	similar to Os01g0235700 protein
bHLH	Sb09g008120.1	15167857	15171806	-	similar to Os01g0235700 protein
bHLH	Sb09g022280.1	51982364	51984498	+	similar to Putative uncharacterized protein
bHLH	Sb09g022280.1	51982364	51984498	+	similar to Putative uncharacterized protein
bHLH	Sb09g024720.1	54215034	54216971	+	weakly similar to Putative uncharacterized protein
bHLH	Sb09g027030.1	56146538	56147743	+	Predicted protein
bHLH	Sb09g030060.1	58714519	58718631	-	similar to Putative uncharacterized protein
bHLH	Sb09g030930.1	59544383	59545216	+	similar to Putative uncharacterized protein OSJNBb0086G17.12
bHLH	Sb10g004500.1	4006724	4008942	+	similar to Basic helix-loop-helix protein SPATULA-like
bHLH	Sb10g005650.1	5104113	5107434	-	similar to BHLH transcription factor PTF1-like
bHLH	Sb10g005650.1	5104113	5107434	-	similar to BHLH transcription factor PTF1-like
bHLH	Sb10g006250.1	5683332	5688885	-	similar to BHLH transcription factor PTF1
bHLH	Sb10g008000.1	8014256	8014827	+	similar to DNA binding protein-like
bHLH	Sb10g020490.1	44365667	44368403	+	similar to Basic helix-loop-helix-like
bHLH	Sb10g022530.1	50520678	50524914	+	weakly similar to Basic helix-loop-helix protein-like
bHLH	Sb10g030470.1	60120849	60122829	+	similar to Putative uncharacterized protein
bHLH	Sb10g030470.1	60120849	60122829	+	similar to Putative uncharacterized protein
bZIP	Sb01g004080.1	3304490	3307002	-	similar to ABRE-binding factor Embp-2
bZIP	Sb01g005170.1	4275514	4279485	+	similar to Opaque2 heterodimerizing protein 2
bZIP	Sb01g005170.1	4275514	4279485	+	similar to Opaque2 heterodimerizing protein 2
bZIP	Sb01g006850.1	5814004	5814603	-	similar to Putative transcription factor
bZIP	Sb01g012140.1	11084759	11085184	+	weakly similar to Putative uncharacterized protein Os03g47200
bZIP	Sb01g030770.1	53391364	53393581	+	similar to Putative transcription factor
bZIP	Sb01g036810.1	60411744	60414487	+	similar to BZIP transcription factor family protein, expressed
bZIP	Sb01g037050.1	60599778	60607795	+	similar to BZIP transcription factor
bZIP	Sb01g037050.1	60599778	60607795	+	similar to BZIP transcription factor
bZIP	Sb01g037520.1	61070270	61071440	-	similar to BZIP transcription factor family protein, expressed
bZIP	Sb01g037520.1	61070270	61071440	-	similar to BZIP transcription factor family protein, expressed
bZIP	Sb01g041480.1	64791352	64801808	+	similar to Transcription factor HBP-1a, putative, expressed
bZIP	Sb01g041480.1	64791352	64801808	+	similar to Transcription factor HBP-1a, putative, expressed
bZIP	Sb01g048710.1	71656322	71658494	-	similar to Putative uncharacterized protein
bZIP	Sb02g001970.1	2006571	2007302	+	Predicted protein
bZIP	Sb02g004590.1	5258025	5261823	+	similar to Opaque-2 protein
bZIP	Sb02g004610.1	5269629	5272817	+	similar to Opaque-2 protein
bZIP	Sb02g006350.1	7929484	7934165	+	similar to Em binding protein-1a
bZIP	Sb02g006350.1	7929484	7934165	+	similar to Em binding protein-1a
bZIP	Sb02g018870.1	45770477	45778552	+	similar to Putative uncharacterized protein
bZIP	Sb02g018870.1	45770477	45778552	+	similar to Putative uncharacterized protein
bZIP	Sb02g020760.1	50524731	50526933	+	similar to Putative bZIP transcription factor
bZIP	Sb02g020846.1	51297186	51299113	+	Predicted protein
bZIP	Sb02g026570.1	61720269	61724186	+	similar to Putative uncharacterized protein
bZIP	Sb02g026570.1	61720269	61724186	+	similar to Putative uncharacterized protein
bZIP	Sb02g027410.1	62660914	62661381	-	similar to Putative uncharacterized protein OSJNBa0026C08.19
bZIP	Sb02g028380.1	63548742	63558887	-	similar to Os09g0489500 protein
bZIP	Sb02g028380.1	63548742	63558887	-	similar to Os09g0489500 protein
bZIP	Sb02g029870.1	64954103	64958379	-	similar to Transcription factor RF2a
bZIP	Sb02g029870.1	64954103	64958379	-	similar to Transcription factor RF2a
bZIP	Sb02g030170.1	65281003	65284645	+	Predicted protein
bZIP	Sb02g031340.1	66282116	66282873	+	similar to Delayed flowering1
bZIP	Sb02g041070.1	74944557	74947149	+	similar to Putative uncharacterized protein
bZIP	Sb02g041070.1	74944557	74947149	+	similar to Putative uncharacterized protein
bZIP	Sb02g042990.1	76773133	76779128	-	similar to Os07g0679500 protein
bZIP	Sb02g042990.1	76773133	76779128	-	similar to Os07g0679500 protein
bZIP	Sb02g043480.1	77295062	77298751	-	similar to BZIP transcription factor
bZIP	Sb02g043620.1	77394218	77396089	-	weakly similar to Os07g0686100 protein
bZIP	Sb03g002050.1	1901918	1903720	+	similar to BZIP transcription factor RF2b-like
bZIP	Sb03g002050.1	1901918	1903720	+	similar to BZIP transcription factor RF2b-like
bZIP	Sb03g004290.1	4589514	4590951	+	similar to Os01g0174000 protein
bZIP	Sb03g004290.1	4589514	4590951	+	similar to Os01g0174000 protein
bZIP	Sb03g004400.1	4666040	4666519	-	weakly similar to Putative uncharacterized protein Os03g47200
bZIP	Sb03g006790.1	7038868	7046932	-	similar to Transcription factor HBP-1b
bZIP	Sb03g024260.1	48512695	48513156	+	similar to Putative uncharacterized protein
bZIP	Sb03g030050.1	58335443	58340349	-	similar to ABRE-binding factor BZ-1
bZIP	Sb03g030050.1	58335443	58340349	-	similar to ABRE-binding factor BZ-1
bZIP	Sb03g030050.1	58335443	58340349	-	similar to ABRE-binding factor BZ-1
bZIP	Sb03g034950.1	63120871	63124000	+	similar to Putative transcription activator RF2a
bZIP	Sb03g037300.1	65280789	65281319	+	similar to Putative uncharacterized protein
bZIP	Sb03g037560.1	65467680	65472835	-	similar to Ocs-element binding factor 3.2
bZIP	Sb03g037740.1	65699727	65703630	-	similar to Putative uncharacterized protein
bZIP	Sb03g037740.1	65699727	65703630	-	similar to Putative uncharacterized protein
bZIP	Sb03g040510.1	68140707	68142336	+	similar to ABA responsive element binding factor 1
bZIP	Sb03g040530.1	68153923	68161116	-	similar to Liguleless2-like protein
bZIP	Sb03g040530.1	68153923	68161116	-	similar to Liguleless2-like protein
bZIP	Sb03g040970.1	68448501	68451959	-	similar to Leucine zipper protein
bZIP	Sb03g040970.1	68448501	68451959	-	similar to Leucine zipper protein
bZIP	Sb04g000300.1	111697	112269	-	Predicted protein
bZIP	Sb04g002360.1	2137965	2141158	+	similar to Putative transcription factor HBP-1a
bZIP	Sb04g002700.1	2496450	2497341	-	similar to Os02g0132500 protein
bZIP	Sb04g002700.1	2496450	2497341	-	similar to Os02g0132500 protein
bZIP	Sb04g005020.1	4826610	4829445	+	similar to Transcriptional activator protein
bZIP	Sb04g005020.1	4826610	4829445	+	similar to Transcriptional activator protein
bZIP	Sb04g005020.1	4826610	4829445	+	similar to Transcriptional activator protein
bZIP	Sb04g005020.1	4826610	4829445	+	similar to Transcriptional activator protein
bZIP	Sb04g006180.1	6086865	6087398	-	weakly similar to Putative uncharacterized protein
bZIP	Sb04g006400.1	6431878	6434573	-	weakly similar to BZIP transcription factor-like
bZIP	Sb04g006500.1	6537626	6546593	+	weakly similar to Os02g0194900 protein
bZIP	Sb04g006500.1	6537626	6546593	+	weakly similar to Os02g0194900 protein
bZIP	Sb04g007060.1	7152312	7154974	-	similar to Os02g0203000 protein
bZIP	Sb04g008840.1	10436955	10439238	+	similar to Putative uncharacterized protein
bZIP	Sb04g022020.1	51258261	51262482	-	similar to BZIP protein-like
bZIP	Sb04g022020.1	51258261	51262482	-	similar to BZIP protein-like
bZIP	Sb04g024720.1	54545277	54545585	+	similar to Os05g0411300 protein
bZIP	Sb04g029210.1	59219231	59219740	-	similar to Putative uncharacterized protein
bZIP	Sb04g034190.1	64030238	64034302	-	similar to Putative uncharacterized protein
bZIP	Sb04g038600.1	67958258	67959224	+	similar to Putative uncharacterized protein
bZIP	Sb05g003240.1	3601946	3607906	-	similar to BZIP transcription factor
bZIP	Sb05g003240.1	3601946	3607906	-	similar to BZIP transcription factor
bZIP	Sb05g003420.1	3833534	3835739	-	similar to Putative uncharacterized protein
bZIP	Sb05g003810.1	4429351	4433543	+	similar to BZIP transcriptional activator RSG-related
bZIP	Sb05g003810.1	4429351	4433543	+	similar to BZIP transcriptional activator RSG-related
bZIP	Sb05g008650.1	16930035	16934532	-	similar to BZIP transcription factor family protein, expressed
bZIP	Sb05g008650.1	16930035	16934532	-	similar to BZIP transcription factor family protein, expressed
bZIP	Sb06g021350.1	50626684	50630790	-	similar to OSIGBa0159F11.9 protein
bZIP	Sb06g026410.1	55481225	55482179	+	similar to Putative uncharacterized protein
bZIP	Sb06g030100.1	58511006	58517666	+	similar to OSJNBb0034I13.13 protein
bZIP	Sb06g030100.1	58511006	58517666	+	similar to OSJNBb0034I13.13 protein
bZIP	Sb07g004900.1	6521222	6523191	-	weakly similar to Putative uncharacterized protein
bZIP	Sb07g004900.1	6521222	6523191	-	weakly similar to Putative uncharacterized protein
bZIP	Sb07g015450.1	38613435	38615753	-	similar to Putative uncharacterized protein
bZIP	Sb07g015450.1	38613435	38615753	-	similar to Putative uncharacterized protein
bZIP	Sb07g022965.1	57772162	57776774	+	similar to Putative uncharacterized protein
bZIP	Sb07g022965.1	57772162	57776774	+	similar to Putative uncharacterized protein
bZIP	Sb07g024850.1	59818131	59818810	-	weakly similar to Putative uncharacterized protein
bZIP	Sb07g025270.1	60359401	60363121	-	similar to Os08g0543900 protein
bZIP	Sb07g025490.1	60593542	60597195	+	similar to Transcription factor RF2a
bZIP	Sb07g028900.1	63942775	63943454	+	similar to Putative uncharacterized protein P0028A08.8
bZIP	Sb08g003260.1	3595565	3600098	-	similar to BZIP transcription factor
bZIP	Sb08g003260.1	3595565	3600098	-	similar to BZIP transcription factor
bZIP	Sb08g003500.1	3935495	3936508	+	similar to DNA-binding factor of bZIP class
bZIP	Sb08g003760.1	4328254	4329315	-	similar to Putative uncharacterized protein
bZIP	Sb08g003940.1	4613003	4616760	+	similar to BZIP transcriptional activator RSG-related
bZIP	Sb08g003940.1	4613003	4616760	+	similar to BZIP transcriptional activator RSG-related
bZIP	Sb08g005635.1	7818794	7821584	+	similar to BZIP transcription factor family protein, expressed
bZIP	Sb08g008300.1	15823402	15828648	-	similar to DNA-binding factor of bZIP class
bZIP	Sb08g018170.1	48178644	48180023	+	similar to Ocs element-binding factor 1
bZIP	Sb08g018170.1	48178644	48180023	+	similar to Ocs element-binding factor 1
bZIP	Sb08g020600.1	51660242	51665165	+	similar to BZIP transcription factor family protein, expressed
bZIP	Sb09g002510.1	2719490	2720949	+	similar to MLIP15
bZIP	Sb09g002510.1	2719490	2720949	+	similar to MLIP15
bZIP	Sb09g020320.1	49589167	49592182	-	similar to Os05g0411300 protein
bZIP	Sb09g021580.1	51044592	51047298	+	similar to OSE2-like protein
bZIP	Sb09g023920.1	53537426	53539631	+	similar to Putative uncharacterized protein
bZIP	Sb09g024290.1	53821119	53822089	-	similar to Putative uncharacterized protein OJ1579_G03.9
bZIP	Sb09g028990.1	57752515	57757461	+	similar to G-box binding factor 1
bZIP	Sb09g028990.1	57752515	57757461	+	similar to G-box binding factor 1
bZIP	Sb10g007090.1	6912515	6915625	+	similar to Putative uncharacterized protein
bZIP	Sb10g009592.1	10902156	10903716	-	similar to Putative uncharacterized protein
bZIP	Sb10g023420.1	52038174	52040692	+	similar to Putative bZIP protein HY5
bZIP	Sb10g024190.1	53157920	53163571	-	similar to Putative leucine zipper
bZIP	Sb10g024430.1	53502207	53504915	+	similar to BZIP transcription factor-like
bZIP	Sb10g024770.1	53943434	53944297	+	similar to Putative uncharacterized protein P0505A04.33
bZIP	Sb10g024770.1	53943434	53944297	+	similar to Putative uncharacterized protein P0505A04.33
bZIP	Sb10g025450.1	54743827	54749411	-	weakly similar to Putative uncharacterized protein
bZIP	Sb10g026450.1	55871032	55873711	-	similar to RISBZ5
bZIP	Sb10g026450.1	55871032	55873711	-	similar to RISBZ5
bZIP	Sb10g030250.1	59940250	59944456	-	similar to Transcription factor-like
bZIP	Sb10g030400.1	60059371	60061887	-	similar to Putative uncharacterized protein OSJNBa0076I16.27
BZR	Sb01g047720.1	70805311	70809512	-	Predicted protein
BZR	Sb02g037500.1	71774478	71776231	-	similar to Putative uncharacterized protein
BZR	Sb03g002480.1	2261432	2264044	+	similar to Os01g0203000 protein
BZR	Sb03g004070.1	4339646	4340170	+	similar to Putative uncharacterized protein P0013F10.20
BZR	Sb04g002450.1	2235466	2239975	+	similar to Putative uncharacterized protein
BZR	Sb04g008380.1	9642285	9644157	-	Predicted protein
BZR	Sb04g008400.1	9689601	9691318	-	Predicted protein
BZR	Sb10g021750.1	48098018	48101431	+	similar to Putative uncharacterized protein
C2C2-CO-like	Sb01g010420.1	9244438	9245891	-	similar to CCT motif, putative
C2C2-CO-like	Sb01g019780.1	21635828	21638132	-	similar to Putative uncharacterized protein
C2C2-CO-like	Sb01g029080.1	50814691	50817418	+	similar to CCT motif family protein, expressed
C2C2-CO-like	Sb01g035400.1	58949641	58952463	-	similar to Zinc finger protein
C2C2-CO-like	Sb01g047650.1	70741548	70744793	+	similar to CCT motif family protein, expressed
C2C2-CO-like	Sb02g023655.1	57508028	57508474	-	weakly similar to Putative uncharacterized protein
C2C2-CO-like	Sb02g030690.1	65720371	65723158	+	similar to Putative uncharacterized protein OJ1439_F07.29
C2C2-CO-like	Sb02g042230.1	75932483	75934993	-	similar to Os07g0667300 protein
C2C2-CO-like	Sb03g002510.1	2287972	2290172	-	similar to Os01g0202500 protein
C2C2-CO-like	Sb03g032120.1	60546530	60549940	+	Predicted protein
C2C2-CO-like	Sb03g039060.1	66862427	66864117	-	similar to Zinc finger CONSTANS-like protein
C2C2-CO-like	Sb04g000820.1	679617	682572	-	Predicted protein
C2C2-CO-like	Sb04g003470.1	3321373	3324297	+	similar to Putative stress resistance-related protein
C2C2-CO-like	Sb04g005250.1	5107155	5108908	+	similar to Os02g0178100 protein
C2C2-CO-like	Sb04g025400.1	55156181	55157415	-	similar to Zinc finger protein
C2C2-CO-like	Sb04g025660.1	55434304	55435890	+	similar to Putative uncharacterized protein
C2C2-CO-like	Sb04g028920.1	58992284	58994122	+	similar to Os06g0264200 protein
C2C2-CO-like	Sb04g029180.1	59189963	59191466	+	similar to Hd1
C2C2-CO-like	Sb04g029480.1	59566100	59571089	-	similar to Zinc finger protein
C2C2-CO-like	Sb04g033440.1	63334637	63336646	-	similar to Putative uncharacterized protein
C2C2-CO-like	Sb05g000230.1	56371	57136	+	similar to RNase P subunit p30 family protein, expressed
C2C2-CO-like	Sb06g000570.1	670721	673363	+	weakly similar to Putative uncharacterized protein
C2C2-CO-like	Sb06g014570.1	40280414	40290602	+	similar to Two-component response regulator-like PRR37
C2C2-CO-like	Sb06g021170.1	50527547	50528989	-	similar to H0522A01.9 protein
C2C2-CO-like	Sb06g021480.1	50736218	50737513	+	similar to OSIGBa0092E01.11 protein
C2C2-CO-like	Sb06g023960.1	53024486	53026365	+	similar to H0115B09.3 protein
C2C2-CO-like	Sb07g002040.1	2189593	2190568	-	weakly similar to Putative uncharacterized protein OJ1005_B05.26
C2C2-CO-like	Sb07g004973.1	6615154	6617300	-	similar to Putative uncharacterized protein
C2C2-CO-like	Sb07g008550.1	14406288	14407665	-	similar to Putative uncharacterized protein
C2C2-CO-like	Sb07g025940.1	61088100	61092224	+	similar to Os08g0536300 protein
C2C2-CO-like	Sb08g000240.1	48933	49656	+	similar to RNase P subunit p30 family protein, expressed
C2C2-CO-like	Sb08g006510.1	10161992	10163814	+	weakly similar to Salt tolerance-like protein At1g78600, putative, expressed
C2C2-CO-like	Sb09g006370.1	9921800	9923032	+	similar to Putative uncharacterized protein OSJNBa0015G13.14
C2C2-CO-like	Sb09g022900.1	52551689	52552880	-	similar to Putative uncharacterized protein OSJNBa0009E21.8
C2C2-CO-like	Sb09g030830.1	59468049	59469774	+	similar to Os05g0595300 protein
C2C2-CO-like	Sb10g000320.1	115227	117395	+	Predicted protein
C2C2-CO-like	Sb10g002725.1	2387030	2387569	+	similar to Putative uncharacterized protein
C2C2-CO-like	Sb10g003680.1	3189527	3194818	+	similar to Zinc finger protein
C2C2-CO-like	Sb10g003680.1	3189527	3194818	+	similar to Zinc finger protein
C2C2-CO-like	Sb10g009480.1	10694648	10696491	+	similar to Os06g0264200 protein
C2C2-CO-like	Sb10g010050.1	12275128	12276617	+	similar to Hd1
C2C2-CO-like	Sb10g010860.1	14421774	14424602	-	similar to Os06g0298200 protein
C2C2-CO-like	Sb10g026060.1	55386280	55388080	-	similar to Putative uncharacterized protein
C2C2-CO-like	Sb10g026350.1	55795708	55796728	+	similar to Putative uncharacterized protein OSJNBa0051O02.32
C2C2-CO-like	Sb10g028840.1	58666683	58669586	+	weakly similar to Putative uncharacterized protein
C2C2-CO-like	Sb10g028970.1	58800563	58804009	-	Predicted protein
C2C2-CO-like	Sb10g029840.1	59586991	59588474	-	similar to Zinc finger protein
C2C2-CO-like	Sb10g029880.1	59626436	59644618	-	Predicted protein
C2C2-Dof	Sb01g003210.1	2605733	2607377	-	similar to Os03g0821200 protein
C2C2-Dof	Sb01g007110.1	6030838	6032260	+	similar to Dof domain, zinc finger family protein, expressed
C2C2-Dof	Sb01g007110.1	6030838	6032260	+	similar to Dof domain, zinc finger family protein, expressed
C2C2-Dof	Sb01g014530.1	13845517	13846572	+	similar to Dof domain, zinc finger family protein, expressed
C2C2-Dof	Sb01g015610.1	15187874	15189031	+	similar to Putative Dof zinc finger protein
C2C2-Dof	Sb01g018240.1	18927396	18928808	+	similar to Os10g0496000 protein
C2C2-Dof	Sb01g018240.1	18927396	18928808	+	similar to Os10g0496000 protein
C2C2-Dof	Sb01g022330.1	27568210	27571194	+	weakly similar to Dof domain, zinc finger family protein, expressed
C2C2-Dof	Sb01g022330.1	27568210	27571194	+	weakly similar to Dof domain, zinc finger family protein, expressed
C2C2-Dof	Sb01g039550.1	62955485	62957372	+	similar to Dof domain, zinc finger family protein, expressed
C2C2-Dof	Sb01g039550.1	62955485	62957372	+	similar to Dof domain, zinc finger family protein, expressed
C2C2-Dof	Sb01g045840.1	68916042	68918629	-	similar to Putative zinc finger DNA-binding protein
C2C2-Dof	Sb01g045840.1	68916042	68918629	-	similar to Putative zinc finger DNA-binding protein
C2C2-Dof	Sb02g027480.1	62760165	62761194	+	similar to Dof2
C2C2-Dof	Sb02g027480.1	62760165	62761194	+	similar to Dof2
C2C2-Dof	Sb02g034320.1	68851980	68853044	+	similar to Putative Dof zinc finger protein
C2C2-Dof	Sb02g043310.1	77120803	77124909	-	similar to AOBP-like protein
C2C2-Dof	Sb02g043310.1	77120803	77124909	-	similar to AOBP-like protein
C2C2-Dof	Sb03g003050.1	3124318	3125309	-	weakly similar to Putative uncharacterized protein
C2C2-Dof	Sb03g003050.1	3124318	3125309	-	weakly similar to Putative uncharacterized protein
C2C2-Dof	Sb03g010280.1	11140174	11143635	-	similar to Os01g0264000 protein
C2C2-Dof	Sb03g011160.1	12356520	12359970	+	weakly similar to Ascorbate oxidase promoter-binding protein AOBP-like
C2C2-Dof	Sb03g030850.1	59201518	59202134	+	similar to DNA-binding protein Dof2-like
C2C2-Dof	Sb03g035080.1	63236131	63236895	-	similar to Putative Dof zinc finger protein
C2C2-Dof	Sb03g040860.1	68382772	68384147	-	similar to Zinc finger protein-like
C2C2-Dof	Sb03g040860.1	68382772	68384147	-	similar to Zinc finger protein-like
C2C2-Dof	Sb04g029300.1	59383370	59384754	+	similar to Dof zinc finger protein
C2C2-Dof	Sb04g029300.1	59383370	59384754	+	similar to Dof zinc finger protein
C2C2-Dof	Sb04g030420.1	60416405	60419157	+	similar to Dof zinc finger protein 12
C2C2-Dof	Sb04g032040.1	62020283	62021958	+	similar to Dof zinc finger protein
C2C2-Dof	Sb04g032040.1	62020283	62021958	+	similar to Dof zinc finger protein
C2C2-Dof	Sb05g000310.1	121851	124494	+	similar to Dof zinc finger protein PBF
C2C2-Dof	Sb06g025680.1	54678613	54680136	-	similar to Dof zinc finger protein
C2C2-Dof	Sb06g025680.1	54678613	54680136	-	similar to Dof zinc finger protein
C2C2-Dof	Sb06g033010.1	61049162	61050225	-	similar to H0801D08.6 protein
C2C2-Dof	Sb06g033010.1	61049162	61050225	-	similar to H0801D08.6 protein
C2C2-Dof	Sb07g028850.1	63891943	63892740	-	similar to Dof zinc finger protein MNB1A
C2C2-Dof	Sb08g000330.1	152840	156941	+	similar to Dof zinc finger protein PBF
C2C2-Dof	Sb08g000330.1	152840	156941	+	similar to Dof zinc finger protein PBF
C2C2-Dof	Sb08g018760.1	49130422	49132365	+	similar to Dof domain, zinc finger family protein, expressed
C2C2-Dof	Sb08g018760.1	49130422	49132365	+	similar to Dof domain, zinc finger family protein, expressed
C2C2-Dof	Sb08g019830.1	50811146	50811973	-	weakly similar to Dof domain, zinc finger family protein
C2C2-Dof	Sb09g021690.1	51178731	51180025	+	similar to Dof zinc finger protein 10
C2C2-Dof	Sb09g021690.1	51178731	51180025	+	similar to Dof zinc finger protein 10
C2C2-Dof	Sb09g025450.1	54871189	54871839	+	similar to Dof zinc finger protein
C2C2-GATA	Sb01g002270.1	1893474	1894559	-	similar to Putative uncharacterized protein
C2C2-GATA	Sb01g002270.1	1893474	1894559	-	similar to Putative uncharacterized protein
C2C2-GATA	Sb01g005690.1	4692744	4694153	+	similar to Putative uncharacterized protein
C2C2-GATA	Sb01g005690.1	4692744	4694153	+	similar to Putative uncharacterized protein
C2C2-GATA	Sb01g008950.1	7699409	7702731	-	similar to Os03g0734900 protein
C2C2-GATA	Sb01g011840.1	10689674	10694076	+	similar to GATA transcription factor 27, putative, expressed
C2C2-GATA	Sb01g011980.1	10917720	10919586	+	similar to OSJNBb0038F03.10 protein
C2C2-GATA	Sb01g020090.1	22093125	22094585	+	Predicted protein
C2C2-GATA	Sb01g029170.1	50955063	50956864	+	similar to Putative uncharacterized protein
C2C2-GATA	Sb01g029170.1	50955063	50956864	+	similar to Putative uncharacterized protein
C2C2-GATA	Sb03g013700.1	17618150	17628517	+	similar to Putative uncharacterized protein B1045F02.28
C2C2-GATA	Sb03g013700.1	17618150	17628517	+	similar to Putative uncharacterized protein B1045F02.28
C2C2-GATA	Sb03g030310.1	58552973	58553863	-	similar to GATA-type zinc finger transcription factor-like
C2C2-GATA	Sb03g034360.1	62559565	62561304	-	similar to Putative uncharacterized protein
C2C2-GATA	Sb03g047520.1	74416969	74418492	-	similar to Zinc finger protein-like
C2C2-GATA	Sb04g002090.1	1916039	1916947	-	Predicted protein
C2C2-GATA	Sb04g002093.1	1919023	1919310	-	similar to Putative uncharacterized protein
C2C2-GATA	Sb04g007750.1	8152643	8154100	-	weakly similar to Zinc finger protein-like
C2C2-GATA	Sb04g033450.1	63354059	63356013	-	similar to Putative uncharacterized protein
C2C2-GATA	Sb04g033450.1	63354059	63356013	-	similar to Putative uncharacterized protein
C2C2-GATA	Sb04g033450.1	63354059	63356013	-	similar to Putative uncharacterized protein
C2C2-GATA	Sb04g036520.1	66299676	66304930	+	similar to Os02g0806400 protein
C2C2-GATA	Sb04g036520.1	66299676	66304930	+	similar to Os02g0806400 protein
C2C2-GATA	Sb05g001890.1	2050968	2052776	-	Predicted protein
C2C2-GATA	Sb05g022380.1	54234141	54234629	-	similar to Ubiquitin carboxyl-terminal hydrolase family protein, expressed
C2C2-GATA	Sb06g023940.1	52985295	52987788	+	similar to H0115B09.1 protein
C2C2-GATA	Sb06g023940.1	52985295	52987788	+	similar to H0115B09.1 protein
C2C2-GATA	Sb06g024200.1	53313685	53319671	-	similar to OSJNBb0038F03.10 protein
C2C2-GATA	Sb06g024200.1	53313685	53319671	-	similar to OSJNBb0038F03.10 protein
C2C2-GATA	Sb08g004340.1	5120534	5121953	+	weakly similar to Os12g0168800 protein
C2C2-GATA	Sb08g004340.1	5120534	5121953	+	weakly similar to Os12g0168800 protein
C2C2-GATA	Sb08g004360.1	5164467	5166301	+	Predicted protein
C2C2-GATA	Sb08g004370.1	5182490	5184073	+	Predicted protein
C2C2-GATA	Sb08g022276.1	54078298	54081913	+	similar to GATA zinc finger family protein, expressed
C2C2-GATA	Sb09g004315.1	5084404	5085958	-	similar to Os05g0155400 protein
C2C2-GATA	Sb09g025950.1	55319673	55321264	+	similar to Putative uncharacterized protein
C2C2-GATA	Sb09g028850.1	57650968	57651822	-	similar to Putative uncharacterized protein
C2C2-GATA	Sb09g029510.1	58153725	58154980	-	weakly similar to Putative uncharacterized protein OJ1126_B10.17
C2C2-GATA	Sb10g022580.1	50592340	50594570	+	weakly similar to Putative uncharacterized protein
C2C2-GATA	Sb10g022580.1	50592340	50594570	+	weakly similar to Putative uncharacterized protein
C2C2-GATA	Sb10g028750.1	58618097	58622746	-	similar to Putative uncharacterized protein
C2C2-GATA	Sb10g028750.1	58618097	58622746	-	similar to Putative uncharacterized protein
C2C2-YABBY	Sb01g013270.1	12285545	12287480	-	similar to Protein YABBY 2
C2C2-YABBY	Sb01g013270.1	12285545	12287480	-	similar to Protein YABBY 2
C2C2-YABBY	Sb01g017560.1	18119313	18123156	+	similar to Yabby9 protein
C2C2-YABBY	Sb01g042850.1	66095188	66099752	-	similar to Protein DROOPING LEAF
C2C2-YABBY	Sb01g042850.1	66095188	66099752	-	similar to Protein DROOPING LEAF
C2C2-YABBY	Sb02g003390.1	3856833	3865295	+	similar to Protein YABBY 1
C2C2-YABBY	Sb02g036940.1	71401238	71401916	+	similar to Protein YABBY 7
C2C2-YABBY	Sb04g033590.1	63522940	63526154	+	similar to Yabby15 protein
C2C2-YABBY	Sb04g033590.1	63522940	63526154	+	similar to Yabby15 protein
C2C2-YABBY	Sb06g023770.1	52810666	52813636	-	similar to Yabby14 protein
C2C2-YABBY	Sb08g022030.1	53810166	53816598	+	similar to Protein YABBY 6
C2H2	Sb01g001950.1	1681383	1682184	-	similar to Putative uncharacterized protein
C2H2	Sb01g007170.1	6098841	6100222	+	similar to Zinc finger transcription factor ZF1
C2H2	Sb01g007170.1	6098841	6100222	+	similar to Zinc finger transcription factor ZF1
C2H2	Sb01g021480.1	25195290	25198691	-	similar to Zinc finger protein ID1
C2H2	Sb01g031890.1	54643616	54644588	+	similar to C2H2-type zinc finger protein ZFP36
C2H2	Sb01g031890.1	54643616	54644588	+	similar to C2H2-type zinc finger protein ZFP36
C2H2	Sb01g031900.1	54649172	54649882	+	similar to C2H2-type zinc finger protein ZFP36
C2H2	Sb01g031920.1	54657196	54657985	+	similar to Putative uncharacterized protein
C2H2	Sb01g032230.1	55111211	55112725	+	weakly similar to Putative uncharacterized protein
C2H2	Sb01g032230.1	55111211	55112725	+	weakly similar to Putative uncharacterized protein
C2H2	Sb01g034080.1	57494779	57495153	+	weakly similar to Putative uncharacterized protein
C2H2	Sb01g034110.1	57575543	57575989	-	weakly similar to Putative uncharacterized protein
C2H2	Sb01g040170.1	63552500	63553867	+	similar to Putative uncharacterized protein
C2H2	Sb01g041490.1	64803668	64806750	+	similar to Zinc finger, C2H2 type family protein, expressed
C2H2	Sb01g041490.1	64803668	64806750	+	similar to Zinc finger, C2H2 type family protein, expressed
C2H2	Sb01g041630.1	64926466	64927005	+	similar to Zinc finger, C2H2 type family protein, expressed
C2H2	Sb01g043960.1	67084597	67087519	-	similar to Zinc finger, C2H2 type family protein, expressed
C2H2	Sb01g043960.1	67084597	67087519	-	similar to Zinc finger, C2H2 type family protein, expressed
C2H2	Sb01g046870.1	69985741	69991713	-	weakly similar to Zinc finger, C2H2 type family protein, expressed
C2H2	Sb01g046870.1	69985741	69991713	-	weakly similar to Zinc finger, C2H2 type family protein, expressed
C2H2	Sb01g047010.1	70104464	70106371	+	weakly similar to Putative uncharacterized protein
C2H2	Sb02g000330.1	243635	244612	+	Predicted protein
C2H2	Sb02g002012.1	2030871	2031440	-	Predicted protein
C2H2	Sb02g009930.1	14496645	14496956	+	similar to Putative uncharacterized protein
C2H2	Sb02g012410.1	20915772	20920665	+	similar to Putative uncharacterized protein
C2H2	Sb02g012410.1	20915772	20920665	+	similar to Putative uncharacterized protein
C2H2	Sb02g012410.1	20915772	20920665	+	similar to Putative uncharacterized protein
C2H2	Sb02g020840.1	51245183	51246425	+	similar to Putative WIP1 protein
C2H2	Sb02g024400.1	58700989	58702499	-	similar to RAMOSA1 C2H2 zinc-finger transcription factor
C2H2	Sb02g024410.1	58703572	58704119	-	similar to RAMOSA1 C2H2 zinc-finger transcription factor
C2H2	Sb02g025390.1	60227042	60227590	-	similar to Putative uncharacterized protein OSJNBa0039E17.14
C2H2	Sb02g026230.1	61368365	61371260	+	similar to Os09g0449400 protein
C2H2	Sb02g028220.1	63420422	63424958	+	similar to Putative transparent testa
C2H2	Sb02g028220.1	63420422	63424958	+	similar to Putative transparent testa
C2H2	Sb02g032400.1	67148373	67152771	-	similar to INDETERMINATE-related protein 7
C2H2	Sb02g032410.1	67161563	67167214	-	similar to INDETERMINATE-related protein 7
C2H2	Sb02g032810.1	67436345	67440822	-	similar to Zinc finger protein-like
C2H2	Sb02g036840.1	71277291	71280059	+	similar to Zinc finger AN1 and C2H2 domain-containing stress-associated protein 16
C2H2	Sb02g036840.1	71277291	71280059	+	similar to Zinc finger AN1 and C2H2 domain-containing stress-associated protein 16
C2H2	Sb02g037550.1	71828148	71831352	+	similar to Zinc finger protein-like protein
C2H2	Sb02g037550.1	71828148	71831352	+	similar to Zinc finger protein-like protein
C2H2	Sb02g038000.1	72302201	72303492	+	similar to Putative uncharacterized protein
C2H2	Sb02g038070.1	72379294	72379887	+	weakly similar to Putative uncharacterized protein
C2H2	Sb02g038390.1	72668824	72670161	+	weakly similar to ZPT4-4 (Zinc-finger protein)-like protein
C2H2	Sb03g000300.1	131624	133348	-	similar to Putative uncharacterized protein
C2H2	Sb03g002440.1	2183138	2184028	+	weakly similar to Putative uncharacterized protein
C2H2	Sb03g002960.1	2988897	2990682	-	similar to Putative uncharacterized protein
C2H2	Sb03g006430.1	6578030	6578890	-	Predicted protein
C2H2	Sb03g025790.1	51856592	51859533	+	similar to Os01g0572300 protein
C2H2	Sb03g029900.1	58173502	58174959	-	Predicted protein
C2H2	Sb03g029910.1	58178362	58179936	-	Predicted protein
C2H2	Sb03g036720.1	64808870	64811056	-	similar to Putative uncharacterized protein
C2H2	Sb03g039250.1	66975259	66976099	-	similar to Os01g0838600 protein
C2H2	Sb03g040490.1	68096933	68099506	-	similar to Os01g0859100 protein
C2H2	Sb03g040490.1	68096933	68099506	-	similar to Os01g0859100 protein
C2H2	Sb03g041170.1	68719028	68722016	+	similar to Putative transparent testa 1
C2H2	Sb03g041170.1	68719028	68722016	+	similar to Putative transparent testa 1
C2H2	Sb03g042290.1	69685858	69687450	-	Predicted protein
C2H2	Sb03g045120.1	72387109	72389563	-	similar to Putative uncharacterized protein
C2H2	Sb04g000270.1	87027	90752	-	Predicted protein
C2H2	Sb04g021220.1	49989704	49993123	+	similar to Putative uncharacterized protein
C2H2	Sb04g021440.1	50488431	50491220	-	similar to Putative uncharacterized protein
C2H2	Sb04g022470.1	52038939	52042122	+	similar to Os02g0551900 protein
C2H2	Sb04g022470.1	52038939	52042122	+	similar to Os02g0551900 protein
C2H2	Sb04g023670.1	53325993	53331790	-	similar to Putative uncharacterized protein
C2H2	Sb04g023670.1	53325993	53331790	-	similar to Putative uncharacterized protein
C2H2	Sb04g032140.1	62146623	62155642	-	similar to INDETERMINATE-related protein 10
C2H2	Sb04g032140.1	62146623	62155642	-	similar to INDETERMINATE-related protein 10
C2H2	Sb04g032800.1	62775087	62776142	-	similar to Zinc finger protein-like
C2H2	Sb04g032810.1	62789123	62791169	-	weakly similar to Putative uncharacterized protein
C2H2	Sb04g032810.1	62789123	62791169	-	weakly similar to Putative uncharacterized protein
C2H2	Sb04g037590.1	67172102	67172683	-	Predicted protein
C2H2	Sb04g037850.1	67409523	67411116	-	similar to Putative finger protein EPF1
C2H2	Sb04g037850.1	67409523	67411116	-	similar to Putative finger protein EPF1
C2H2	Sb05g002080.1	2269976	2271190	-	Predicted protein
C2H2	Sb05g004260.1	5372572	5374174	+	similar to Zinc finger, C2H2 type, putative
C2H2	Sb05g027450.1	61814780	61815331	-	weakly similar to Zinc finger, C2H2 type, putative
C2H2	Sb05g027890.1	62276885	62278034	-	Predicted protein
C2H2	Sb05g027890.1	62276885	62278034	-	Predicted protein
C2H2	Sb06g000970.1	1362784	1366839	+	similar to Os04g0115500 protein
C2H2	Sb06g001510.1	2391413	2392739	+	weakly similar to OSIGBa0102O13.12 protein
C2H2	Sb06g001730.1	3092666	3096301	-	Predicted protein
C2H2	Sb06g019920.1	49476730	49478073	-	Predicted protein
C2H2	Sb06g024680.1	53747142	53749649	+	weakly similar to OSIGBa0143N19.4 protein
C2H2	Sb06g024680.1	53747142	53749649	+	weakly similar to OSIGBa0143N19.4 protein
C2H2	Sb06g024690.1	53758074	53759462	+	similar to OSIGBa0143N19.5 protein
C2H2	Sb06g025550.1	54501878	54509293	+	similar to INDETERMINATE-related protein 9
C2H2	Sb06g025550.1	54501878	54509293	+	similar to INDETERMINATE-related protein 9
C2H2	Sb06g026950.1	55929882	55930484	+	similar to OSJNBa0086O06.19 protein
C2H2	Sb06g033920.1	61838172	61840944	+	weakly similar to CAA30374.1 protein
C2H2	Sb06g033920.1	61838172	61840944	+	weakly similar to CAA30374.1 protein
C2H2	Sb07g022700.1	57388237	57391092	+	similar to Putative zinc finger protein
C2H2	Sb07g023890.1	58905324	58906837	+	similar to Putative uncharacterized protein
C2H2	Sb07g024550.1	59614356	59621625	+	similar to INDETERMINATE-related protein 1
C2H2	Sb07g024550.1	59614356	59621625	+	similar to INDETERMINATE-related protein 1
C2H2	Sb07g027020.1	62190326	62193764	+	weakly similar to Putative uncharacterized protein
C2H2	Sb07g028010.1	62963130	62965867	-	similar to Putative transparent testa
C2H2	Sb07g029020.1	64087673	64092915	-	similar to Putative uncharacterized protein
C2H2	Sb08g001310.1	1299179	1304537	+	similar to Putative transcription factor IIIA
C2H2	Sb08g019490.1	50248164	50249482	+	weakly similar to Zinc finger transcription factor ZFP2
C2H2	Sb08g019490.1	50248164	50249482	+	weakly similar to Zinc finger transcription factor ZFP2
C2H2	Sb08g021790.1	53447465	53448480	-	Predicted protein
C2H2	Sb09g000820.1	620922	624432	+	similar to Putative uncharacterized protein
C2H2	Sb09g000820.1	620922	624432	+	similar to Putative uncharacterized protein
C2H2	Sb09g002060.1	2158990	2162548	+	similar to Putative transcription factor IIIA
C2H2	Sb09g002060.1	2158990	2162548	+	similar to Putative transcription factor IIIA
C2H2	Sb09g007870.1	14154005	14154715	+	weakly similar to Putative uncharacterized protein B1402B06.12
C2H2	Sb09g021850.1	51375312	51378051	+	similar to Putative uncharacterized protein
C2H2	Sb09g021850.1	51375312	51378051	+	similar to Putative uncharacterized protein
C2H2	Sb09g022660.1	52281210	52281839	+	weakly similar to Putative uncharacterized protein
C2H2	Sb10g004570.1	4060186	4061652	+	similar to Os06g0166200 protein
C2H2	Sb10g004570.1	4060186	4061652	+	similar to Os06g0166200 protein
C2H2	Sb10g024040.1	52878595	52881407	+	similar to Putative WIP1 protein
C2H2	Sb10g031270.1	60940616	60941254	+	weakly similar to Putative finger protein EPF1
C3H	Sb01g002770.1	2280279	2282517	-	similar to RNA recognition motif family protein, expressed
C3H	Sb01g011150.1	10009063	10012269	-	similar to Zinc finger C-x8-C-x5-C-x3-H type family protein, expressed
C3H	Sb01g011290.1	10144382	10145397	+	similar to Os07g0682400 protein
C3H	Sb01g011590.1	10409990	10416003	+	Predicted protein
C3H	Sb01g031370.1	53976263	53978883	-	similar to Putative uncharacterized protein
C3H	Sb01g031370.1	53976263	53978883	-	similar to Putative uncharacterized protein
C3H	Sb01g036490.1	60090967	60093996	-	similar to Zinc finger C-x8-C-x5-C-x3-H type family protein, expressed
C3H	Sb01g037830.1	61393524	61395495	-	weakly similar to Zinc finger C-x8-C-x5-C-x3-H type family protein
C3H	Sb02g023040.1	56346506	56350763	+	similar to CwfJ / zinc finger(CCCH-type)-like protein
C3H	Sb02g028540.1	63689611	63691251	+	similar to U2AF small subunit
C3H	Sb02g036710.1	71102658	71104964	+	similar to CCCH-type zinc finger protein-like protein
C3H	Sb02g043180.1	76937595	76940453	-	similar to Os07g0682400 protein
C3H	Sb03g003110.1	3207828	3209693	+	similar to CCCH-type zinc finger protein-like
C3H	Sb03g004260.1	4571541	4572453	+	Predicted protein
C3H	Sb03g009880.1	10635475	10643421	-	similar to Os01g0256800 protein
C3H	Sb03g009920.1	10692896	10698230	-	similar to Zinc finger CCCH domain-containing protein ZFN-like 3
C3H	Sb03g009930.1	10703836	10709394	-	similar to Zinc finger CCCH domain-containing protein ZFN-like 1
C3H	Sb03g025780.1	51832516	51836486	+	weakly similar to Zinc finger (CCCH-type) protein-like
C3H	Sb03g027910.1	55613448	55628262	-	similar to Zinc finger protein 3-like
C3H	Sb03g027910.1	55613448	55628262	-	similar to Zinc finger protein 3-like
C3H	Sb03g030670.1	58894441	58896902	-	similar to U2 snRNP auxiliary factor, small subunit
C3H	Sb03g039020.1	66781261	66786165	+	similar to Os01g0834700 protein
C3H	Sb03g043810.1	71062164	71067135	-	similar to Zinc finger CCCH domain-containing protein ZFN-like 2
C3H	Sb03g043810.1	71062164	71067135	-	similar to Zinc finger CCCH domain-containing protein ZFN-like 2
C3H	Sb04g004243.1	4039138	4039395	+	similar to Putative uncharacterized protein
C3H	Sb04g006450.1	6459118	6461711	+	similar to KH domain-containing protein-like
C3H	Sb04g009270.1	11394707	11399775	+	similar to Putative zinc finger protein
C3H	Sb04g021976.1	51203777	51204180	+	similar to Chromosome undetermined scaffold_77, whole genome shotgun sequence
C3H	Sb04g022810.1	52406782	52408770	-	similar to U2 snRNP auxiliary factor-like protein
C3H	Sb04g022813.1	52410642	52412026	-	weakly similar to U2 auxiliary factor small subunit
C3H	Sb04g029760.1	59816696	59820504	+	similar to Putative makorin RING finger protein
C3H	Sb04g030200.1	60223218	60227032	-	similar to RRM-containing RNA-binding protein-like
C3H	Sb04g031930.1	61826609	61832603	-	similar to Os02g0677700 protein
C3H	Sb04g035680.1	65574462	65578469	-	similar to Zinc finger (CCCH-type) protein-like
C3H	Sb04g038370.1	67805275	67807992	+	weakly similar to Putative uncharacterized protein
C3H	Sb05g001540.1	1610255	1614884	-	Predicted protein
C3H	Sb05g013190.1	27354787	27382604	-	similar to Zinc finger CCCH type domain containing protein ZFN, putative, expressed
C3H	Sb06g000450.1	468828	476319	+	similar to OSJNBa0094O15.14 protein
C3H	Sb06g014350.1	39704438	39710851	-	similar to H0718E12.5 protein
C3H	Sb06g017290.1	46551129	46555157	+	similar to H0525C06.2 protein
C3H	Sb06g017290.1	46551129	46555157	+	similar to H0525C06.2 protein
C3H	Sb06g031850.1	60164114	60170159	-	similar to OSIGBa0099L20.3 protein
C3H	Sb06g032000.1	60271362	60274541	+	similar to H1005F08.11 protein
C3H	Sb06g032480.1	60611879	60615409	-	similar to H0624F09.12 protein
C3H	Sb07g002750.1	2924823	2932897	+	similar to Putative uncharacterized protein
C3H	Sb07g004080.1	5133816	5134529	-	similar to Putative uncharacterized protein
C3H	Sb08g001980.1	2010176	2013391	+	Predicted protein
C3H	Sb08g012360.1	32307877	32329902	+	similar to Zinc finger C-x8-C-x5-C-x3-H type family protein, expressed
C3H	Sb08g016640.1	44663680	44665480	+	similar to Zinc finger C-x8-C-x5-C-x3-H type family protein, expressed
C3H	Sb09g002390.1	2607622	2610024	+	similar to Putative finger transcription factor
C3H	Sb09g005300.1	6813175	6815685	-	weakly similar to Putative uncharacterized protein
C3H	Sb09g006050.1	8731871	8733975	-	similar to Putative uncharacterized protein
C3H	Sb09g028530.1	57414613	57417199	+	similar to U2 snRNP auxiliary factor, small subunit
C3H	Sb09g029330.1	58018089	58019608	+	similar to Putative uncharacterized protein OJ1126_B10.1
C3H	Sb10g004840.1	4282860	4286546	-	similar to RRM-containing RNA-binding protein-like
C3H	Sb10g012170.1	18035113	18041711	+	similar to Putative makorin RING finger protein
C3H	Sb10g024330.1	53322437	53325380	-	similar to KH domain-containing protein / zinc finger protein-like
C3H	Sb10g024330.1	53322437	53325380	-	similar to KH domain-containing protein / zinc finger protein-like
C3H	Sb10g024330.1	53322437	53325380	-	similar to KH domain-containing protein / zinc finger protein-like
C3H	Sb10g024960.1	54149365	54157246	+	weakly similar to Zinc finger (CCCH-type) protein-like
C3H	Sb10g027200.1	56906869	56912844	+	similar to Zinc finger (C3HC4-type RING finger) protein-like
C3H	Sb10g029250.1	59070250	59074396	+	similar to Zinc finger protein-like
CAMTA	Sb01g033650.1	56966508	56975715	-	similar to IQ calmodulin-binding motif family protein, expressed
CAMTA	Sb01g033650.1	56966508	56975715	-	similar to IQ calmodulin-binding motif family protein, expressed
CAMTA	Sb01g044480.1	67576601	67583786	+	similar to Putative uncharacterized protein
CAMTA	Sb01g044480.1	67576601	67583786	+	similar to Putative uncharacterized protein
CAMTA	Sb02g033620.1	68189250	68198270	-	similar to CaM-binding transcription factor
CAMTA	Sb02g033620.1	68189250	68198270	-	similar to CaM-binding transcription factor
CAMTA	Sb02g039710.1	73763662	73770810	-	similar to Putative uncharacterized protein
CAMTA	Sb02g039710.1	73763662	73770810	-	similar to Putative uncharacterized protein
CAMTA	Sb03g044220.1	71520747	71527627	+	similar to Putative ethylene-induced calmodulin-binding protein 4
CAMTA	Sb03g044220.1	71520747	71527627	+	similar to Putative ethylene-induced calmodulin-binding protein 4
CAMTA	Sb06g013850.1	38155890	38159353	+	similar to OSIGBa0096P03.1 protein
CCAAT-HAP2	Sb01g011220.1	10087964	10094537	-	similar to CCAAT-binding transcription factor subunit B family protein, expressed
CCAAT-HAP2	Sb01g011220.1	10087964	10094537	-	similar to CCAAT-binding transcription factor subunit B family protein, expressed
CCAAT-HAP2	Sb01g013430.1	12427726	12431856	+	similar to CCAAT-box transcription factor-related
CCAAT-HAP2	Sb01g032710.1	55640041	55643325	-	similar to HAP2 subunit of HAP complex
CCAAT-HAP2	Sb01g045500.1	68595671	68598915	+	similar to RAPB protein
CCAAT-HAP2	Sb02g003320.1	3779229	3780144	-	weakly similar to Putative uncharacterized protein
CCAAT-HAP2	Sb02g038960.1	73106401	73108963	-	similar to Os07g0608200 protein
CCAAT-HAP2	Sb04g034760.1	64602548	64605219	-	similar to Os02g0776400 protein
CCAAT-HAP2	Sb08g021370.1	52974021	52978872	-	similar to CCAAT-box transcription factor complex WHAP5, putative, expressed
CCAAT-HAP2	Sb08g021910.1	53656015	53658442	-	similar to CCAAT-binding transcription factor subunit B family protein, expressed
CPP	Sb01g013900.1	13043965	13048476	+	Predicted protein
CPP	Sb02g004250.1	4825477	4830724	+	similar to Putative uncharacterized protein
CPP	Sb03g035240.1	63398364	63404658	-	similar to Putative uncharacterized protein
CPP	Sb04g010380.1	14207060	14212851	-	weakly similar to Os06g0332700 protein
CPP	Sb08g020790.1	52111717	52117441	-	similar to Tesmin/TSO1-like CXC domain containing protein, expressed
CPP	Sb08g020800.1	52120124	52127618	-	similar to Tesmin/TSO1-like CXC domain containing protein, expressed
CPP	Sb09g025040.1	54545826	54549144	-	similar to Putative uncharacterized protein
CPP	Sb10g019660.1	41808347	41814225	-	similar to Os06g0332700 protein
E2F-DP	Sb01g021000.1	24257218	24264581	+	similar to DP TF
E2F-DP	Sb01g046810.1	69940535	69946081	-	similar to E2F dimerization factor
E2F-DP	Sb03g031130.1	59455619	59460114	-	similar to DP protein
E2F-DP	Sb03g031130.1	59455619	59460114	-	similar to DP protein
E2F-DP	Sb04g021970.1	51191106	51194780	-	similar to Putative uncharacterized protein
E2F-DP	Sb04g028440.1	58504603	58507377	+	similar to Transcription factor-like
E2F-DP	Sb05g024630.1	57871103	57877825	+	similar to DP TF
E2F-DP	Sb06g000890.1	1269909	1273693	-	similar to OSIGBa0127D24.8 protein
E2F-DP	Sb06g016190.1	44599587	44604145	-	weakly similar to OSIGBa0092M08.5 protein
E2F-DP	Sb08g003670.1	4204769	4209082	-	similar to E2F homolog
E2F-DP	Sb09g000900.1	763210	770444	-	similar to DP TF
E2F-DP	Sb10g008800.1	9210838	9213785	+	similar to Transcription regulator of the cell cycle TaE2Fe
E2F-DP	Sb10g008800.1	9210838	9213785	+	similar to Transcription regulator of the cell cycle TaE2Fe
EIL	Sb01g036740.1	60346941	60350979	-	similar to Ethylene-insensitive-3-like protein
EIL	Sb01g036740.1	60346941	60350979	-	similar to Ethylene-insensitive-3-like protein
EIL	Sb02g006580.1	8231742	8233493	+	Predicted protein
EIL	Sb02g028390.1	63567621	63570608	-	similar to Os09g0490200 protein
EIL	Sb02g028390.1	63567621	63570608	-	similar to Os09g0490200 protein
EIL	Sb02g043350.1	77180833	77182864	-	similar to Ethylene-insensitive-3-like protein
EIL	Sb02g043350.1	77180833	77182864	-	similar to Ethylene-insensitive-3-like protein
EIL	Sb04g023730.1	53417738	53419302	+	similar to Putative uncharacterized protein
EIL	Sb04g023730.1	53417738	53419302	+	similar to Putative uncharacterized protein
EIL	Sb06g018710.1	48306670	48308175	+	similar to OSJNBa0036B21.5 protein
EIL	Sb07g027790.1	62771658	62774818	-	similar to Putative uncharacterized protein
EIL	Sb07g027790.1	62771658	62774818	-	similar to Putative uncharacterized protein
GeBP	Sb01g010570.1	9336138	9337268	+	similar to Putative uncharacterized protein
GeBP	Sb01g024673.1	39535897	39538889	-	Predicted protein
GeBP	Sb01g034370.1	57819025	57820158	+	similar to Expressed protein
GeBP	Sb02g026310.1	61430350	61432031	+	similar to Putative storekeeper protein
GeBP	Sb02g040550.1	74465400	74466985	+	similar to Putative uncharacterized protein
GeBP	Sb03g005180.1	5406756	5407976	-	similar to Putative uncharacterized protein
GeBP	Sb03g009480.1	10196263	10197670	-	similar to Putative uncharacterized protein
GeBP	Sb04g034350.1	64155942	64158044	-	Predicted protein
GeBP	Sb04g034360.1	64160402	64161328	-	weakly similar to Os02g0768700 protein
GeBP	Sb04g034490.1	64327634	64328982	-	weakly similar to Tyrosine specific protein phosphatase-like
GeBP	Sb06g000610.1	769358	770077	+	Predicted protein
GeBP	Sb07g022740.1	57446850	57448797	+	weakly similar to Os08g0467600 protein
GeBP	Sb07g022740.1	57446850	57448797	+	weakly similar to Os08g0467600 protein
GeBP	Sb10g006920.1	6654108	6654806	+	similar to Os02g0768700 protein
GRAS	Sb01g003110.1	2491822	2493818	-	similar to OSJNBa0086O06.18 protein
GRAS	Sb01g009740.1	8512462	8514141	-	similar to GRAS family transcription factor, putative
GRAS	Sb01g010660.1	9419975	9422628	-	similar to DELLA protein DWARF8
GRAS	Sb01g015165.1	14654930	14658664	-	similar to Putative uncharacterized protein
GRAS	Sb01g015170.1	14663696	14665807	-	similar to Putative uncharacterized protein
GRAS	Sb01g015180.1	14679585	14681645	-	similar to Putative uncharacterized protein
GRAS	Sb01g015760.1	15380625	15382379	+	similar to Putative SCARECROW gene regulator
GRAS	Sb01g020535.1	23165483	23165809	+	similar to Transcription factor-like
GRAS	Sb01g029650.1	51723030	51725321	+	similar to Os10g0551200 protein
GRAS	Sb01g031720.1	54408267	54410261	-	similar to Putative uncharacterized protein
GRAS	Sb01g032800.1	55733763	55735387	+	similar to Putative uncharacterized protein
GRAS	Sb01g039670.1	63145909	63149766	+	similar to Putative uncharacterized protein
GRAS	Sb01g040270.1	63627548	63629242	-	similar to Putative uncharacterized protein
GRAS	Sb01g044280.1	67405387	67413728	-	similar to Chitin-inducible gibberellin-responsive protein 2, putative, expressed
GRAS	Sb01g050333.1	73327560	73328507	-	similar to Putative uncharacterized protein
GRAS	Sb02g034550.1	69098892	69101611	-	weakly similar to GRAS family transcription factor, putative
GRAS	Sb02g035680.1	70043554	70047833	+	similar to Chitin-inducible gibberellin-responsive protein 1
GRAS	Sb02g036680.1	71067833	71068639	+	similar to Scarecrow-like 23
GRAS	Sb02g037650.1	71941269	71945519	+	similar to Putative chitin-inducible gibberellin-responsive protein
GRAS	Sb02g037890.1	72169402	72171886	+	similar to Short-root protein-like
GRAS	Sb02g038040.1	72357761	72359128	+	similar to Putative uncharacterized protein
GRAS	Sb02g039060.1	73187341	73188993	+	similar to Putative uncharacterized protein
GRAS	Sb03g010920.1	11942188	11943392	-	similar to Putative uncharacterized protein
GRAS	Sb03g029470.1	57657010	57658693	-	similar to GAI protein
GRAS	Sb03g039510.1	67186642	67189778	+	similar to SCARECROW-like protein
GRAS	Sb03g041760.1	69244617	69248572	-	similar to Scarecrow
GRAS	Sb03g042530.1	69921720	69922608	+	similar to Putative uncharacterized protein
GRAS	Sb03g043030.1	70439374	70440987	+	similar to Gibberellin response modulator-like protein
GRAS	Sb03g045660.1	72884086	72885465	+	similar to Os01g0948200 protein
GRAS	Sb04g031770.1	61710272	61712418	+	similar to Scarecrow transcriptional regulator-like protein
GRAS	Sb04g032570.1	62524575	62527033	+	similar to Putative uncharacterized protein
GRAS	Sb04g032590.1	62555604	62557751	-	similar to Putative uncharacterized protein
GRAS	Sb05g001500.1	1578835	1582087	+	similar to SCARECROW
GRAS	Sb05g002490.1	2629615	2631653	-	similar to GRAS family transcription factor containing protein
GRAS	Sb05g003820.1	4438586	4439992	+	similar to SCARECROW gene regulator-like protein, putative
GRAS	Sb05g018070.1	44330109	44334848	-	similar to GRAS family transcription factor containing protein
GRAS	Sb05g026245.1	60040917	60042341	+	Predicted protein
GRAS	Sb05g026250.1	60044232	60046143	+	weakly similar to GRAS family transcription factor, putative
GRAS	Sb05g026260.1	60067359	60069221	+	weakly similar to GRAS family transcription factor, putative
GRAS	Sb05g026270.1	60089815	60091680	+	weakly similar to GRAS family transcription factor, putative
GRAS	Sb05g026273.1	60100862	60102622	+	weakly similar to GRAS family transcription factor, putative
GRAS	Sb05g027740.1	62150295	62152965	+	similar to GRAS family transcription factor, putative
GRAS	Sb05g027750.1	62158406	62162258	+	similar to GRAS family transcription factor, putative
GRAS	Sb05g027760.1	62162581	62164664	+	weakly similar to GRAS family transcription factor, putative
GRAS	Sb05g027770.1	62167879	62170160	+	weakly similar to GRAS family transcription factor, putative
GRAS	Sb05g027780.1	62181147	62183282	+	weakly similar to GRAS family transcription factor, putative
GRAS	Sb05g027783.1	62188074	62190218	+	weakly similar to GRAS family transcription factor, putative
GRAS	Sb05g027785.1	62195815	62197995	+	similar to SCARECROW gene regulator, putative
GRAS	Sb05g027786.1	62202540	62203900	+	Predicted protein
GRAS	Sb05g027790.1	62205221	62207072	+	Predicted protein
GRAS	Sb05g027795.1	62208357	62209991	+	weakly similar to GRAS family transcription factor, putative
GRAS	Sb05g027800.1	62210896	62213153	+	weakly similar to Os11g0705800 protein
GRAS	Sb05g027810.1	62215650	62217353	+	weakly similar to GRAS family transcription factor, putative
GRAS	Sb05g027820.1	62222963	62229099	+	weakly similar to Putative uncharacterized protein
GRAS	Sb05g027830.1	62230330	62232372	+	weakly similar to GRAS family transcription factor, putative
GRAS	Sb06g017210.1	46487578	46489593	-	similar to OSJNBa0084A10.13 protein
GRAS	Sb06g017860.1	47301994	47304036	-	weakly similar to GRAS family transcription factor, putative
GRAS	Sb06g024820.1	53841574	53843736	+	similar to OSJNBa0010H02.25 protein
GRAS	Sb06g026240.1	55309469	55311427	-	similar to OSJNBa0064M23.7 protein
GRAS	Sb08g001190.1	1143964	1148788	+	similar to GRAS family transcription factor containing protein
GRAS	Sb08g003950.1	4621329	4622501	+	weakly similar to Putative uncharacterized protein
GRAS	Sb08g018940.1	49406242	49408940	+	similar to GRAS family transcription factor containing protein, expressed
GRAS	Sb08g021375.1	52986434	52988005	-	weakly similar to Putative uncharacterized protein
GRAS	Sb09g001140.1	1015670	1017424	-	similar to Putative SCARECROW gene regulator
GRAS	Sb09g001150.1	1019394	1021316	-	similar to Putative SCARECROW gene regulator
GRAS	Sb09g001160.1	1026094	1028295	-	similar to Putative SCARECROW gene regulator
GRAS	Sb09g018540.1	46397017	46398729	+	Predicted protein
GRAS	Sb09g018550.1	46423495	46424944	+	Predicted protein
GRAS	Sb09g020850.1	50293673	50297745	+	similar to Putative chitin-inducible gibberellin-responsive protein
GRAS	Sb09g023750.1	53399529	53401010	+	similar to Putative uncharacterized protein
GRAS	Sb09g024690.1	54177837	54179111	+	similar to Putative uncharacterized protein
GRAS	Sb10g000520.1	312554	314555	+	similar to Os06g0105200 protein
GRAS	Sb10g001690.1	1399906	1401780	+	similar to Putative uncharacterized protein
GRAS	Sb10g023950.1	52722451	52723722	+	similar to Protein MONOCULM 1
Homeobox	Sb01g006790.1	5711520	5721678	-	similar to Knotted 1
Homeobox	Sb01g006790.1	5711520	5721678	-	similar to Knotted 1
Homeobox	Sb01g009130.1	7857937	7868309	-	similar to Homeodomain protein JUBEL1
Homeobox	Sb01g009130.1	7857937	7868309	-	similar to Homeodomain protein JUBEL1
Homeobox	Sb01g009460.1	8186199	8192342	+	similar to Knotted1-type homeobox protein OSH3
Homeobox	Sb01g009460.1	8186199	8192342	+	similar to Knotted1-type homeobox protein OSH3
Homeobox	Sb01g009480.1	8222577	8230046	+	similar to Homeotic protein knotted-1
Homeobox	Sb01g009480.1	8222577	8230046	+	similar to Homeotic protein knotted-1
Homeobox	Sb01g011960.1	10896947	10902344	+	similar to Benzothiadiazole-induced homeodomain protein 1
Homeobox	Sb01g011960.1	10896947	10902344	+	similar to Benzothiadiazole-induced homeodomain protein 1
Homeobox	Sb01g011970.1	10906731	10908103	+	similar to Knotted1-interacting protein
Homeobox	Sb01g012200.1	11212188	11217178	+	weakly similar to Putative KNOX class homeodomain protein
Homeobox	Sb01g012200.1	11212188	11217178	+	weakly similar to Putative KNOX class homeodomain protein
Homeobox	Sb01g013710.1	12771371	12776852	+	similar to Class III HD-Zip protein 4, putative, expressed
Homeobox	Sb01g013710.1	12771371	12776852	+	similar to Class III HD-Zip protein 4, putative, expressed
Homeobox	Sb01g019120.1	20234410	20243017	-	similar to Homeodomain leucine-zipper protein Hox9
Homeobox	Sb01g019120.1	20234410	20243017	-	similar to Homeodomain leucine-zipper protein Hox9
Homeobox	Sb01g022420.1	28182642	28185014	-	weakly similar to Putative DNA-binding protein
Homeobox	Sb01g022420.1	28182642	28185014	-	weakly similar to Putative DNA-binding protein
Homeobox	Sb01g027430.1	47332610	47333919	+	weakly similar to Homeobox-leucine zipper protein HAT22
Homeobox	Sb01g027430.1	47332610	47333919	+	weakly similar to Homeobox-leucine zipper protein HAT22
Homeobox	Sb01g028160.1	49111336	49116721	+	similar to OCL4 protein
Homeobox	Sb01g028160.1	49111336	49116721	+	similar to OCL4 protein
Homeobox	Sb01g029000.1	50615391	50617338	-	similar to DNA-binding protein
Homeobox	Sb01g029000.1	50615391	50617338	-	similar to DNA-binding protein
Homeobox	Sb01g030620.1	53194977	53200491	+	weakly similar to Putative uncharacterized protein
Homeobox	Sb01g030620.1	53194977	53200491	+	weakly similar to Putative uncharacterized protein
Homeobox	Sb01g036670.1	60295943	60298134	+	similar to WUSCHEL-related homeobox 6
Homeobox	Sb01g042030.1	65354692	65356885	+	weakly similar to Homeobox-leucine zipper protein HAT22
Homeobox	Sb01g042030.1	65354692	65356885	+	weakly similar to Homeobox-leucine zipper protein HAT22
Homeobox	Sb01g043910.1	67023422	67025072	+	similar to Homeobox domain containing protein, expressed
Homeobox	Sb01g043910.1	67023422	67025072	+	similar to Homeobox domain containing protein, expressed
Homeobox	Sb01g044620.1	67752418	67754972	+	similar to Homeobox domain containing protein, expressed
Homeobox	Sb01g044620.1	67752418	67754972	+	similar to Homeobox domain containing protein, expressed
Homeobox	Sb01g045740.1	68836619	68839322	+	similar to Putative DNA-binding protein
Homeobox	Sb01g045740.1	68836619	68839322	+	similar to Putative DNA-binding protein
Homeobox	Sb01g046170.1	69226947	69230721	+	similar to Associated with HOX family protein, expressed
Homeobox	Sb01g046170.1	69226947	69230721	+	similar to Associated with HOX family protein, expressed
Homeobox	Sb01g050000.1	72960151	72966713	-	similar to Rolled leaf 2
Homeobox	Sb01g050000.1	72960151	72966713	-	similar to Rolled leaf 2
Homeobox	Sb02g002200.1	2271442	2277624	+	similar to KNOX class homeodomain protein
Homeobox	Sb02g002200.1	2271442	2277624	+	similar to KNOX class homeodomain protein
Homeobox	Sb02g009860.1	14322495	14325690	-	Predicted protein
Homeobox	Sb02g020940.1	51707581	51714137	-	similar to Putative uncharacterized protein OJ1568_D07.5-1
Homeobox	Sb02g020940.1	51707581	51714137	-	similar to Putative uncharacterized protein OJ1568_D07.5-1
Homeobox	Sb02g023650.1	57498554	57501047	-	Predicted protein
Homeobox	Sb02g023650.1	57498554	57501047	-	Predicted protein
Homeobox	Sb02g026150.1	61175519	61176985	-	similar to Putative homeobox-leucine zipper protein
Homeobox	Sb02g027300.1	62517316	62519434	+	similar to Homeodomain leucine zipper protein
Homeobox	Sb02g027300.1	62517316	62519434	+	similar to Homeodomain leucine zipper protein
Homeobox	Sb02g030470.1	65529830	65535860	-	similar to OCL3 protein
Homeobox	Sb02g030470.1	65529830	65535860	-	similar to OCL3 protein
Homeobox	Sb02g030660.1	65693550	65694915	-	similar to Homeodomain leucine zipper protein
Homeobox	Sb02g030660.1	65693550	65694915	-	similar to Homeodomain leucine zipper protein
Homeobox	Sb02g037560.1	71846508	71847734	+	similar to Homeodomain leucine zipper protein 14
Homeobox	Sb02g037560.1	71846508	71847734	+	similar to Homeodomain leucine zipper protein 14
Homeobox	Sb02g043300.1	77115425	77117609	+	similar to WUSCHEL-related homeobox 11
Homeobox	Sb03g002660.1	2555559	2560228	+	similar to Class III HD-Zip protein 5
Homeobox	Sb03g002660.1	2555559	2560228	+	similar to Class III HD-Zip protein 5
Homeobox	Sb03g008090.1	8578613	8585235	-	similar to Homeobox protein OCL1
Homeobox	Sb03g008090.1	8578613	8585235	-	similar to Homeobox protein OCL1
Homeobox	Sb03g012480.1	14689384	14695859	+	similar to Knotted1-type homeobox protein OSH6
Homeobox	Sb03g012480.1	14689384	14695859	+	similar to Knotted1-type homeobox protein OSH6
Homeobox	Sb03g029330.1	57465294	57469736	-	similar to Homeodomain leucine zipper protein
Homeobox	Sb03g029330.1	57465294	57469736	-	similar to Homeodomain leucine zipper protein
Homeobox	Sb03g030770.1	59020359	59037232	+	similar to Putative uncharacterized protein
Homeobox	Sb03g030782.1	59059963	59060795	+	similar to Homeobox transcription factor-like
Homeobox	Sb03g034510.1	62698868	62708365	-	similar to Hox2a protein
Homeobox	Sb03g036820.1	64896474	64901111	+	weakly similar to Transcription factor 1
Homeobox	Sb03g038080.1	66020919	66023636	+	similar to WUSCHEL-related homeobox 8
Homeobox	Sb03g039380.1	67076067	67078980	-	weakly similar to WUSCHEL-related homeobox 5
Homeobox	Sb03g039380.1	67076067	67078980	-	weakly similar to WUSCHEL-related homeobox 5
Homeobox	Sb03g039840.1	67475942	67479886	-	similar to Putative homeodomain protein
Homeobox	Sb03g040210.1	67818321	67819125	-	similar to WUSCHEL-related homeobox 9
Homeobox	Sb03g045030.1	72338651	72347617	+	similar to Flowering-time protein isoform alpha
Homeobox	Sb03g045030.1	72338651	72347617	+	similar to Flowering-time protein isoform alpha
Homeobox	Sb04g003450.1	3301314	3307267	+	similar to Putative pathogenesis related homeodomain protein PRHA
Homeobox	Sb04g003610.1	3434377	3435258	+	weakly similar to Putative homeodomain leucine zipper protein
Homeobox	Sb04g008030.1	8734648	8736591	+	weakly similar to Putative homeobox protein
Homeobox	Sb04g023410.1	53118026	53120321	-	similar to Homeodomain leucine zipper protein
Homeobox	Sb04g029080.1	59113684	59115974	-	similar to Homeodomain leucine zipper protein 16
Homeobox	Sb04g029080.1	59113684	59115974	-	similar to Homeodomain leucine zipper protein 16
Homeobox	Sb04g033380.1	63271055	63272274	+	similar to Putative uncharacterized protein
Homeobox	Sb04g033380.1	63271055	63272274	+	similar to Putative uncharacterized protein
Homeobox	Sb04g034580.1	64411318	64414978	+	similar to Chromosome undetermined scaffold_109, whole genome shotgun sequence
Homeobox	Sb05g003490.1	3957894	3958821	+	similar to WUSCHEL-related homeobox 3B
Homeobox	Sb05g003750.1	4332313	4336734	-	similar to Associated with HOX family protein, expressed
Homeobox	Sb05g003750.1	4332313	4336734	-	similar to Associated with HOX family protein, expressed
Homeobox	Sb05g025680.1	59101458	59107838	-	similar to Unknow protein
Homeobox	Sb05g025680.1	59101458	59107838	-	similar to Unknow protein
Homeobox	Sb06g001940.1	3550942	3556641	+	Predicted protein
Homeobox	Sb06g004510.1	10274489	10277606	+	Predicted protein
Homeobox	Sb06g024000.1	53127459	53129000	+	similar to H0501D11.4 protein
Homeobox	Sb06g024000.1	53127459	53129000	+	similar to H0501D11.4 protein
Homeobox	Sb06g024480.1	53584225	53586015	-	similar to OSIGBa0106P14.7 protein
Homeobox	Sb06g024480.1	53584225	53586015	-	similar to OSIGBa0106P14.7 protein
Homeobox	Sb06g025750.1	54786646	54792187	-	similar to OCL2 protein
Homeobox	Sb06g029270.1	57909861	57915698	-	similar to OSIGBa0117N13.5 protein
Homeobox	Sb06g029270.1	57909861	57915698	-	similar to OSIGBa0117N13.5 protein
Homeobox	Sb06g030700.1	59159897	59160841	-	similar to WUSCHEL-related homeobox 4
Homeobox	Sb06g031880.1	60178126	60179624	-	similar to WUS1 protein
Homeobox	Sb07g002780.1	2951525	2956212	-	similar to OCL5 protein
Homeobox	Sb07g002780.1	2951525	2956212	-	similar to OCL5 protein
Homeobox	Sb07g005180.1	7029655	7035331	+	similar to OCL5 protein
Homeobox	Sb07g005180.1	7029655	7035331	+	similar to OCL5 protein
Homeobox	Sb07g007600.1	11908113	11909229	+	similar to WUSCHEL-related homeobox 10
Homeobox	Sb07g020300.1	52685122	52689766	-	similar to Homeodomain leucine zipper protein
Homeobox	Sb07g022620.1	57258066	57259581	-	similar to Putative homeobox-leucine zipper protein
Homeobox	Sb07g029150.1	64202924	64204263	-	similar to Homeodomain leucine zipper protein
Homeobox	Sb07g029150.1	64202924	64204263	-	similar to Homeodomain leucine zipper protein
Homeobox	Sb08g021350.1	52946525	52953101	-	similar to Class III HD-Zip protein 4, putative, expressed
Homeobox	Sb08g021350.1	52946525	52953101	-	similar to Class III HD-Zip protein 4, putative, expressed
Homeobox	Sb08g022960.1	55085128	55090034	-	similar to Associated with HOX family protein, expressed
Homeobox	Sb08g022960.1	55085128	55090034	-	similar to Associated with HOX family protein, expressed
Homeobox	Sb09g002010.1	2098801	2099746	-	similar to Putative WUSCHEL-related homeobox 2
Homeobox	Sb09g002520.1	2725382	2732057	-	similar to KNOX class homeodomain protein
Homeobox	Sb09g002520.1	2725382	2732057	-	similar to KNOX class homeodomain protein
Homeobox	Sb09g022270.1	51967071	51971377	+	similar to Putative homeodomain protein
Homeobox	Sb09g022270.1	51967071	51971377	+	similar to Putative homeodomain protein
Homeobox	Sb09g025810.1	55222361	55224711	+	similar to Homeobox protein HOX1A
Homeobox	Sb09g025810.1	55222361	55224711	+	similar to Homeobox protein HOX1A
Homeobox	Sb09g028562.1	57436611	57437982	+	weakly similar to WUSCHEL-related homeobox 12
Homeobox	Sb10g000800.1	511193	514795	+	similar to Os06g0108900 protein
Homeobox	Sb10g000800.1	511193	514795	+	similar to Os06g0108900 protein
Homeobox	Sb10g002740.1	2406969	2407941	+	weakly similar to Homeodomain-leucine zipper transcription factor TaHDZipII-1
Homeobox	Sb10g002750.1	2427272	2428929	+	similar to Homeodomain leucine zipper protein
Homeobox	Sb10g002750.1	2427272	2428929	+	similar to Homeodomain leucine zipper protein
Homeobox	Sb10g006820.1	6514429	6517727	-	similar to Putative uncharacterized protein
Homeobox	Sb10g022210.1	49668794	49672001	-	Predicted protein
Homeobox	Sb10g022210.1	49668794	49672001	-	Predicted protein
Homeobox	Sb10g023400.1	52026416	52028456	+	similar to Putative uncharacterized protein
Homeobox	Sb10g023400.1	52026416	52028456	+	similar to Putative uncharacterized protein
Homeobox	Sb10g028630.1	58483762	58484775	-	weakly similar to DNA-binding protein
HSF	Sb01g000730.1	728960	732969	-	similar to Putative heat shock transcription factor
HSF	Sb01g000730.1	728960	732969	-	similar to Putative heat shock transcription factor
HSF	Sb01g005250.1	4367108	4370666	-	similar to Heat shock factor RHSF5
HSF	Sb01g005250.1	4367108	4370666	-	similar to Heat shock factor RHSF5
HSF	Sb01g008380.1	7214131	7215744	+	similar to Heat shock protein 41
HSF	Sb01g008380.1	7214131	7215744	+	similar to Heat shock protein 41
HSF	Sb01g021490.1	25202800	25206162	-	similar to HSF-type DNA-binding domain containing protein, expressed
HSF	Sb01g021490.1	25202800	25206162	-	similar to HSF-type DNA-binding domain containing protein, expressed
HSF	Sb01g034500.1	57965168	57967282	+	similar to Heat shock transcription factor family protein, putative, expressed
HSF	Sb01g042370.1	65634018	65639104	-	similar to HSF-type DNA-binding domain containing protein, expressed
HSF	Sb01g042370.1	65634018	65639104	-	similar to HSF-type DNA-binding domain containing protein, expressed
HSF	Sb01g046350.1	69533261	69535229	-	similar to Putative uncharacterized protein
HSF	Sb02g004370.1	4942979	4945325	+	similar to Heat shock factor RHSF5
HSF	Sb02g026500.1	61594335	61595689	+	similar to Putative uncharacterized protein
HSF	Sb02g026590.1	61754092	61758290	+	similar to Putative heat shock factor
HSF	Sb02g026590.1	61754092	61758290	+	similar to Putative heat shock factor
HSF	Sb02g030490.1	65549692	65551463	-	similar to Putative heat shock factor
HSF	Sb02g030490.1	65549692	65551463	-	similar to Putative heat shock factor
HSF	Sb02g030490.1	65549692	65551463	-	similar to Putative heat shock factor
HSF	Sb02g040790.1	74685876	74688170	-	similar to Putative uncharacterized protein
HSF	Sb03g025770.1	51744290	51747015	+	similar to Heat shock transcription factor HSF8-like
HSF	Sb03g025770.1	51744290	51747015	+	similar to Heat shock transcription factor HSF8-like
HSF	Sb03g028470.1	56380420	56382342	+	similar to Heat shock factor RHSF13
HSF	Sb03g028470.1	56380420	56382342	+	similar to Heat shock factor RHSF13
HSF	Sb03g033750.1	61998138	61999031	+	similar to Putative heat shock transcription factor 8
HSF	Sb03g034630.1	62801641	62804135	+	similar to Putative heat shock factor
HSF	Sb03g034630.1	62801641	62804135	+	similar to Putative heat shock factor
HSF	Sb04g008300.1	9420645	9421922	+	similar to Putative uncharacterized protein
HSF	Sb04g008300.1	9420645	9421922	+	similar to Putative uncharacterized protein
HSF	Sb04g020050.1	46908547	46912333	+	similar to Putative uncharacterized protein
HSF	Sb04g020050.1	46908547	46912333	+	similar to Putative uncharacterized protein
HSF	Sb04g021490.1	50539185	50542521	-	similar to Putative uncharacterized protein
HSF	Sb04g021490.1	50539185	50542521	-	similar to Putative uncharacterized protein
HSF	Sb06g025710.1	54747056	54748052	+	similar to OSIGBa0139P06.3 protein
HSF	Sb07g025120.1	60154140	60155731	+	similar to Heat shock factor RHSF2
HSF	Sb07g025120.1	60154140	60155731	+	similar to Heat shock factor RHSF2
HSF	Sb07g025120.1	60154140	60155731	+	similar to Heat shock factor RHSF2
HSF	Sb09g026440.1	55716410	55718552	+	similar to Spl7 protein
HSF	Sb10g021800.1	48428314	48429829	-	similar to Os06g0553100 protein
HSF	Sb10g021800.1	48428314	48429829	-	similar to Os06g0553100 protein
HSF	Sb10g022340.1	49929672	49931250	+	similar to Putative uncharacterized protein
HSF	Sb10g022340.1	49929672	49931250	+	similar to Putative uncharacterized protein
JUMONJI	Sb01g015210.1	14710170	14716631	-	similar to JmjC domain containing protein, expressed
JUMONJI	Sb01g027940.1	48627344	48631758	-	similar to Transcription factor jumonji, putative, expressed
JUMONJI	Sb01g033580.1	56903349	56910431	-	similar to Putative phosphatidylserine receptor long form
JUMONJI	Sb01g035540.1	59131635	59139181	-	similar to JmjC domain containing protein, expressed
JUMONJI	Sb02g000900.1	731827	735359	+	similar to Os05g0302300 protein
JUMONJI	Sb02g024010.1	57974570	57986417	-	similar to Putative uncharacterized protein
JUMONJI	Sb03g024590.1	49105144	49110954	+	similar to Os01g0546900 protein
JUMONJI	Sb03g043210.1	70579036	70585498	+	similar to Putative floral activator, relative of early flowering 6
JUMONJI	Sb04g000775.1	591721	595554	-	similar to Os02g0109400 protein
JUMONJI	Sb04g031040.1	61033391	61038581	-	weakly similar to Transcription factor jumonji, putative, expressed
JUMONJI	Sb04g036630.1	66424634	66430793	-	similar to Putative uncharacterized protein P0617H07.8
JUMONJI	Sb04g036630.1	66424634	66430793	-	similar to Putative uncharacterized protein P0617H07.8
JUMONJI	Sb04g038170.1	67631525	67639091	+	similar to Putative DNA-binding protein PD3, chloroplast
JUMONJI	Sb05g022250.1	53895671	53898084	-	similar to Transcription factor jumonji, putative, expressed
JUMONJI	Sb07g001356.1	1334604	1335863	-	similar to Os02g0109400 protein
JUMONJI	Sb07g020680.1	53546376	53548860	+	similar to Putative uncharacterized protein
JUMONJI	Sb09g008870.1	17749463	17751775	+	similar to Os05g0302300 protein
JUMONJI	Sb10g009710.1	11375216	11381652	+	similar to Putative uncharacterized protein P0617H07.8
MADS	Sb01g007780.1	6694707	6701002	+	similar to M31 protein
MADS	Sb01g007780.1	6694707	6701002	+	similar to M31 protein
MADS	Sb01g007790.1	6714690	6722437	+	similar to M4 protein
MADS	Sb01g007790.1	6714690	6722437	+	similar to M4 protein
MADS	Sb01g030570.1	53065227	53077809	-	similar to MADS-box transcription factor TaAGL7
MADS	Sb01g030570.1	53065227	53077809	-	similar to MADS-box transcription factor TaAGL7
MADS	Sb01g030570.1	53065227	53077809	-	similar to MADS-box transcription factor TaAGL7
MADS	Sb01g042840.1	66077928	66089094	+	similar to Leafy hull sterile 1
MADS	Sb01g044810.1	67970813	67981206	+	similar to Putative MADS-domain transcription factor
MADS	Sb01g044810.1	67970813	67981206	+	similar to Putative MADS-domain transcription factor
MADS	Sb01g044810.1	67970813	67981206	+	similar to Putative MADS-domain transcription factor
MADS	Sb01g044810.1	67970813	67981206	+	similar to Putative MADS-domain transcription factor
MADS	Sb01g049020.1	72015770	72031581	+	similar to MADS box protein 1
MADS	Sb01g049020.1	72015770	72031581	+	similar to MADS box protein 1
MADS	Sb02g001090.1	956383	963546	+	similar to MADS box protein
MADS	Sb02g001090.1	956383	963546	+	similar to MADS box protein
MADS	Sb02g002400.1	2477724	2479070	+	Predicted protein
MADS	Sb02g002410.1	2488940	2490088	+	Predicted protein
MADS	Sb02g002430.1	2554824	2555978	+	Predicted protein
MADS	Sb02g005005.1	5759479	5760046	+	weakly similar to Putative uncharacterized protein
MADS	Sb02g006700.1	8502047	8502787	+	Predicted protein
MADS	Sb02g006710.1	8530200	8530961	+	weakly similar to Putative uncharacterized protein
MADS	Sb02g006730.1	8559868	8560593	+	Predicted protein
MADS	Sb02g006750.1	8611121	8611624	+	weakly similar to Putative uncharacterized protein
MADS	Sb02g029310.1	64442750	64448901	+	similar to Putative MADS-domain transcription factor
MADS	Sb02g029310.1	64442750	64448901	+	similar to Putative MADS-domain transcription factor
MADS	Sb02g037430.1	71713630	71715359	-	Predicted protein
MADS	Sb02g038780.1	72959247	72964423	+	similar to Putative MADS-domain transcription factor
MADS	Sb02g038780.1	72959247	72964423	+	similar to Putative MADS-domain transcription factor
MADS	Sb03g002525.1	2406438	2416273	+	similar to AGAMOUS-like protein
MADS	Sb03g006210.1	6366570	6366926	-	similar to MADS-box transcription factor TaAGL42
MADS	Sb03g011705.1	13259237	13265423	+	Predicted protein
MADS	Sb03g013650.1	17340069	17341409	+	Predicted protein
MADS	Sb03g027570.1	55232342	55233703	+	Predicted protein
MADS	Sb03g027580.1	55265552	55266874	+	Predicted protein
MADS	Sb03g033380.1	61707475	61709901	-	similar to MADS-box transcription factor 32
MADS	Sb03g041860.1	69306342	69308453	-	similar to MADS-box transcription factor 2
MADS	Sb03g042080.1	69512675	69515873	+	similar to M25 protein
MADS	Sb03g043520.1	70842276	70843304	+	Predicted protein
MADS	Sb03g043580.1	70883078	70884514	-	Predicted protein
MADS	Sb03g044170.1	71474379	71484904	+	similar to M22 protein
MADS	Sb03g044170.1	71474379	71484904	+	similar to M22 protein
MADS	Sb04g000500.1	301810	310319	+	similar to MADS-box transcription factor TaAGL23
MADS	Sb04g000500.1	301810	310319	+	similar to MADS-box transcription factor TaAGL23
MADS	Sb04g004410.1	4180691	4181680	+	Predicted protein
MADS	Sb04g004736.1	4527943	4530433	-	similar to MADS-box protein ZMM17
MADS	Sb04g024010.1	53715764	53716944	+	similar to MADS-box transcription factor 27
MADS	Sb04g024010.1	53715764	53716944	+	similar to MADS-box transcription factor 27
MADS	Sb04g028960.1	59020420	59026278	-	weakly similar to Os04g0461300 protein
MADS	Sb04g028960.1	59020420	59026278	-	weakly similar to Os04g0461300 protein
MADS	Sb04g031750.1	61676174	61682528	-	similar to MADS box protein
MADS	Sb04g031750.1	61676174	61682528	-	similar to MADS box protein
MADS	Sb04g033930.1	63833495	63840812	+	similar to Putative MADS-domain transcription factor
MADS	Sb04g033930.1	63833495	63840812	+	similar to Putative MADS-domain transcription factor
MADS	Sb04g033930.1	63833495	63840812	+	similar to Putative MADS-domain transcription factor
MADS	Sb05g023351.1	55803088	55803303	+	similar to MADS-box protein
MADS	Sb05g023886.1	56726108	56726614	-	weakly similar to Putative MADS-box protein AGL35
MADS	Sb05g023890.1	56743561	56744328	+	Predicted protein
MADS	Sb05g023895.1	56749000	56749899	-	weakly similar to Putative MADS-box protein AGL35
MADS	Sb05g023895.1	56749000	56749899	-	weakly similar to Putative MADS-box protein AGL35
MADS	Sb05g023910.1	56785578	56786345	+	Predicted protein
MADS	Sb05g023912.1	56791453	56792130	+	weakly similar to Putative uncharacterized protein
MADS	Sb05g023915.1	56799533	56800084	-	weakly similar to Putative MADS-box protein AGL35
MADS	Sb05g023917.1	56809337	56809735	-	similar to Putative MADS-box protein AGL35
MADS	Sb05g025970.1	59519784	59523705	+	similar to SRF-type transcription factor family protein
MADS	Sb05g025970.1	59519784	59523705	+	similar to SRF-type transcription factor family protein
MADS	Sb06g015640.1	43332786	43333529	+	Predicted protein
MADS	Sb06g017660.1	47048830	47050625	-	similar to Putative uncharacterized protein
MADS	Sb06g019040.1	48644112	48646861	+	similar to B1358B12.2 protein
MADS	Sb06g026300.1	55345639	55351918	+	similar to MADS-box transcription factor 17
MADS	Sb06g028420.1	57199780	57202049	+	similar to OSIGBa0126B18.2 protein
MADS	Sb07g001250.1	1243341	1246511	+	similar to MADS-box transcription factor 26
MADS	Sb07g001250.1	1243341	1246511	+	similar to MADS-box transcription factor 26
MADS	Sb07g007306.1	11193013	11193738	-	Predicted protein
MADS	Sb07g007373.1	11345866	11346591	-	Predicted protein
MADS	Sb07g021110.1	54815604	54818223	-	similar to Putative uncharacterized protein
MADS	Sb07g026180.1	61349563	61364346	-	similar to MADS-box transcription factor TaAGL12
MADS	Sb07g026180.1	61349563	61364346	-	similar to MADS-box transcription factor TaAGL12
MADS	Sb07g026200.1	61402853	61410316	-	similar to Putative MADS-domain transcription factor
MADS	Sb0836s002010.1	1654	2199	+	Sb0836s002010
MADS	Sb08g005892.1	8196359	8196556	-	similar to ZAG2 protein
MADS	Sb08g006430.1	9826507	9828940	-	weakly similar to MADS-box transcription factor 33
MADS	Sb08g006460.1	10063932	10069731	+	similar to ZAG2 protein
MADS	Sb08g015555.1	41628792	41629642	-	similar to MADS-box transcription factor 20
MADS	Sb09g003030.1	3309736	3310716	-	Predicted protein
MADS	Sb09g006360.1	9847567	9857975	-	similar to ZAG1 protein
MADS	Sb09g006360.1	9847567	9857975	-	similar to ZAG1 protein
MADS	Sb09g006360.1	9847567	9857975	-	similar to ZAG1 protein
MADS	Sb09g006360.1	9847567	9857975	-	similar to ZAG1 protein
MADS	Sb09g016220.1	40880555	40886348	-	Predicted protein
MADS	Sb09g020770.1	50194231	50196351	+	similar to Putative MADS-domain transcription factor
MADS	Sb09g020770.1	50194231	50196351	+	similar to Putative MADS-domain transcription factor
MADS	Sb09g029120.1	57857997	57858734	-	similar to MADS-box protein-like
MADS	Sb10g002680.1	2321236	2321925	-	Predicted protein
MADS	Sb10g004390.1	3853018	3858198	-	similar to MADS box transcription factor
MADS	Sb10g007380.1	7213022	7220337	+	similar to M21 protein
MADS	Sb10g007380.1	7213022	7220337	+	similar to M21 protein
MADS	Sb10g007810.1	7751084	7755352	+	similar to Putative uncharacterized protein
MADS	Sb10g019770.1	42261434	42262081	+	Predicted protein
MADS	Sb10g019790.1	42270468	42271022	-	Predicted protein
MADS	Sb10g021663.1	47834250	47834756	-	weakly similar to MADS-box protein-like
MADS	Sb10g026690.1	56157782	56159207	+	weakly similar to Putative uncharacterized protein
MADS	Sb10g029810.1	59554470	59558725	-	similar to MADS box transcription factor
MYB	Sb01g005100.1	4195661	4197391	+	similar to MYB transcription factor-like
MYB	Sb01g006800.1	5729963	5731337	+	similar to P-type R2R3 Myb proteind
MYB	Sb01g006800.1	5729963	5731337	+	similar to P-type R2R3 Myb proteind
MYB	Sb01g007030.1	5945813	5952018	-	similar to Myb-like DNA-binding domain, SHAQKYF class family protein, expressed
MYB	Sb01g009870.1	8655623	8657270	-	similar to Putative uncharacterized protein
MYB	Sb01g012460.1	11494360	11494929	-	similar to Putative uncharacterized protein
MYB	Sb01g013830.1	12881018	12883179	+	weakly similar to Myb proto-oncogene protein-like
MYB	Sb01g015920.1	15525210	15526448	-	similar to Os03g0578900 protein
MYB	Sb01g018060.1	18740748	18742018	+	weakly similar to Putative uncharacterized protein
MYB	Sb01g029290.1	51172523	51173683	-	Predicted protein
MYB	Sb01g032770.1	55688190	55689966	+	weakly similar to OSMYB3
MYB	Sb01g037110.1	60676986	60679055	+	similar to Myb-like DNA-binding domain containing protein, expressed
MYB	Sb01g037110.1	60676986	60679055	+	similar to Myb-like DNA-binding domain containing protein, expressed
MYB	Sb01g038250.1	61790324	61792661	+	similar to Myb-like DNA-binding domain containing protein, expressed
MYB	Sb01g041690.1	64965345	64966124	-	weakly similar to Myb-like DNA-binding domain containing protein, expressed
MYB	Sb01g047450.1	70563109	70564282	+	similar to Myb-like DNA-binding domain containing protein
MYB	Sb01g050320.1	73309441	73312942	+	similar to Terminal acidic SANT 1
MYB	Sb02g001600.1	1460607	1462435	+	similar to Putative uncharacterized protein
MYB	Sb02g013010.1	22968501	22970363	-	similar to Os09g0106700 protein
MYB	Sb02g013010.1	22968501	22970363	-	similar to Os09g0106700 protein
MYB	Sb02g024250.1	58453163	58454123	+	similar to Myb factor
MYB	Sb02g024260.1	58500434	58501503	+	similar to Myb factor
MYB	Sb02g024640.1	59099272	59100513	+	similar to Putative uncharacterized protein
MYB	Sb02g025350.1	60116786	60118218	-	similar to R2R3-MYB transcription factor-like protein
MYB	Sb02g030900.1	65890970	65895810	-	similar to MYB-like protein 2
MYB	Sb02g031190.1	66184949	66186369	-	similar to Transcription factor MYB31
MYB	Sb02g033830.1	68370267	68371629	+	weakly similar to Chromosome chr1 scaffold_22, whole genome shotgun sequence
MYB	Sb02g034873.1	69328803	69332115	+	Predicted protein
MYB	Sb02g036250.1	70669176	70671026	-	similar to Myb protein
MYB	Sb02g040050.1	74130475	74135255	-	similar to Myb-related protein-like
MYB	Sb02g040050.1	74130475	74135255	-	similar to Myb-related protein-like
MYB	Sb02g040160.1	74190742	74192700	-	similar to Putative uncharacterized protein
MYB	Sb02g040160.1	74190742	74192700	-	similar to Putative uncharacterized protein
MYB	Sb02g040480.1	74421202	74423043	+	similar to Os07g0634900 protein
MYB	Sb02g043420.1	77238628	77240339	-	similar to Typical P-type R2R3 Myb protein
MYB	Sb03g004090.1	4346545	4348435	-	similar to Putative uncharacterized protein
MYB	Sb03g004600.1	4902555	4903708	-	similar to Typical P-type R2R3 Myb protein
MYB	Sb03g007360.1	7677379	7678988	+	similar to Os01g0128000 protein
MYB	Sb03g007360.1	7677379	7678988	+	similar to Os01g0128000 protein
MYB	Sb03g010960.1	12034022	12035863	-	similar to Putative transcription factor
MYB	Sb03g010960.1	12034022	12035863	-	similar to Putative transcription factor
MYB	Sb03g010970.1	12057513	12058569	-	similar to Putative transcription factor
MYB	Sb03g010980.1	12102431	12103448	-	weakly similar to Putative transcription factor
MYB	Sb03g011280.1	12496505	12497905	+	similar to Putative uncharacterized protein
MYB	Sb03g011640.1	13084392	13086544	-	similar to MYB18 protein
MYB	Sb03g012310.1	14198322	14199242	+	similar to Putative typical P-type R2R3 Myb protein
MYB	Sb03g012625.1	15089017	15090349	+	weakly similar to SRR384
MYB	Sb03g015050.1	21007811	21008509	-	weakly similar to Myb-like DNA-binding domain containing protein, expressed
MYB	Sb03g024500.1	48951846	48953670	-	similar to Putative uncharacterized protein
MYB	Sb03g029050.1	57200421	57201457	+	similar to Myb-related protein 340-like
MYB	Sb03g031430.1	59819432	59820538	+	similar to Myb-related transcription factor LBM2-like
MYB	Sb03g032260.1	60693795	60695579	-	similar to Os01g0702700 protein
MYB	Sb03g032260.1	60693795	60695579	-	similar to Os01g0702700 protein
MYB	Sb03g032600.1	61019290	61021430	-	weakly similar to MYB9
MYB	Sb03g032600.1	61019290	61021430	-	weakly similar to MYB9
MYB	Sb03g039470.1	67155036	67161663	+	similar to Putative uncharacterized protein
MYB	Sb03g039950.1	67594495	67596019	-	similar to MYBY1 protein
MYB	Sb03g040160.1	67739213	67740771	-	similar to Putative uncharacterized protein
MYB	Sb03g040160.1	67739213	67740771	-	similar to Putative uncharacterized protein
MYB	Sb03g040730.1	68257567	68258463	+	similar to Putative uncharacterized protein
MYB	Sb03g041360.1	68878020	68878956	+	similar to Putative uncharacterized protein
MYB	Sb03g044450.1	71799425	71805341	-	similar to CDC5 protein
MYB	Sb04g005940.1	5773786	5775275	+	similar to MYB transcription factor TaMYB1
MYB	Sb04g024000.1	53677619	53679332	+	similar to Os02g0579300 protein
MYB	Sb04g026210.1	55986948	55988251	-	similar to Putative uncharacterized protein
MYB	Sb04g026480.1	56291313	56292251	-	similar to Transcription factor MYB39
MYB	Sb04g027540.1	57461668	57463298	+	similar to Putative MYB family transcription factor
MYB	Sb04g031110.1	61115048	61116356	+	similar to Myb-related protein Zm1
MYB	Sb04g033670.1	63589296	63590793	+	similar to OSJNBb0039L24.12 protein
MYB	Sb05g001215.1	1301647	1302353	+	similar to Putative uncharacterized protein
MYB	Sb05g001730.1	1879751	1880829	-	similar to Myb factor
MYB	Sb05g009460.1	19074603	19076486	-	similar to Myb-like protein
MYB	Sb05g021820.1	53190364	53191802	-	weakly similar to Myb factor
MYB	Sb05g026820.1	60773855	60777231	-	similar to Myb transcription factor JAMyb
MYB	Sb05g027360.1	61638577	61639861	-	similar to Myb-related protein MYBAS1
MYB	Sb06g003100.1	6381764	6384491	+	similar to Putative uncharacterized protein
MYB	Sb06g019650.1	49209408	49210630	-	similar to H0418A01.1 protein
MYB	Sb06g022660.1	51880841	51882874	-	similar to Myb-related protein Myb4
MYB	Sb06g023610.1	52704362	52706675	+	similar to OSJNBb0039L24.8 protein
MYB	Sb06g023620.1	52715144	52716379	+	similar to OSJNBb0039L24.12 protein
MYB	Sb06g024510.1	53604990	53606585	+	similar to OSIGBa0106P14.9 protein
MYB	Sb06g027180.1	56113254	56114668	-	similar to OSJNBa0006A01.12 protein
MYB	Sb06g027405.1	56303673	56305290	+	similar to B0403H10-OSIGBa0105A11.2 protein
MYB	Sb06g032880.1	60955937	60959601	-	similar to H0101F08.8 protein
MYB	Sb06g032880.1	60955937	60959601	-	similar to H0101F08.8 protein
MYB	Sb07g003320.1	3901945	3904573	+	similar to Chromosome chr2 scaffold_132, whole genome shotgun sequence
MYB	Sb07g003870.1	4785790	4792949	+	similar to Os08g0157600 protein
MYB	Sb07g004100.1	5154354	5158043	+	similar to Os08g0160300 protein
MYB	Sb07g004460.1	5673223	5674850	+	weakly similar to Myb proto-oncogene protein-like
MYB	Sb07g008580.1	14515561	14516832	-	similar to Putative uncharacterized protein
MYB	Sb07g021210.1	55136162	55137743	+	similar to MYB1
MYB	Sb07g021280.1	55219715	55222512	-	similar to Putative uncharacterized protein
MYB	Sb07g021420.1	55382361	55383547	+	similar to Putative uncharacterized protein
MYB	Sb07g021430.1	55408571	55409755	+	similar to Putative uncharacterized protein
MYB	Sb07g022120.1	56419808	56420485	+	similar to Putative uncharacterized protein
MYB	Sb07g027160.1	62301582	62303714	-	similar to OSJNBa0065H10.16 protein
MYB	Sb07g028990.1	64062264	64063790	+	similar to Putative transcription factor Myb protein
MYB	Sb08g001800.1	1800642	1801601	+	similar to Myb factor
MYB	Sb08g004250.1	5028001	5030029	+	similar to MYB transcription factor-like
MYB	Sb08g005290.1	6851878	6853610	+	weakly similar to Myb-like protein
MYB	Sb08g015280.1	40185118	40199687	+	similar to CDC5 protein
MYB	Sb08g015280.1	40185118	40199687	+	similar to CDC5 protein
MYB	Sb08g016620.1	44544581	44547279	-	similar to Myb transcription factor
MYB	Sb08g018370.1	48372095	48373890	-	similar to Myb-like DNA-binding domain containing protein, expressed
MYB	Sb08g018580.1	48787388	48788826	-	similar to Myb-related protein MYBAS2
MYB	Sb08g018580.1	48787388	48788826	-	similar to Myb-related protein MYBAS2
MYB	Sb08g018840.1	49286129	49287546	-	similar to Protein rough sheath 2
MYB	Sb08g018840.1	49286129	49287546	-	similar to Protein rough sheath 2
MYB	Sb08g019940.1	50931974	50934229	+	similar to Putative transfactor
MYB	Sb09g001590.1	1546735	1548735	+	similar to Putative uncharacterized protein
MYB	Sb09g002086.1	2225012	2225763	+	similar to Putative uncharacterized protein B1122D01.8
MYB	Sb09g002675.1	2890591	2892047	-	similar to Os05g0132700 protein
MYB	Sb09g002680.1	2904969	2905994	-	similar to Os05g0132700 protein
MYB	Sb09g003100.1	3406014	3408384	-	similar to MYB18 protein
MYB	Sb09g003310.1	3733875	3735208	-	weakly similar to One repeat myb transcriptional factor
MYB	Sb09g003360.1	3811014	3811965	-	similar to One repeat myb transcriptional factor
MYB	Sb09g003390.1	3875413	3876320	-	similar to One repeat myb transcriptional factor
MYB	Sb09g007370.1	12992220	12995651	+	similar to Transcription factor myb
MYB	Sb09g016570.1	42022771	42023844	+	weakly similar to Putative uncharacterized protein OSJNBa0077J17.12
MYB	Sb09g022060.1	51705109	51706897	-	similar to Putative uncharacterized protein B1122D01.8
MYB	Sb09g027200.1	56304071	56305304	+	similar to Os01g0702700 protein
MYB	Sb09g030390.1	58924542	58925737	-	weakly similar to Putative uncharacterized protein
MYB	Sb10g006700.1	6330484	6331579	+	similar to Putative anthocyanin regulatory C1
MYB	Sb10g007420.1	7280665	7281800	+	Predicted protein
MYB	Sb10g009580.1	10858902	10860063	-	Predicted protein
MYB	Sb10g023665.1	52335342	52339106	-	similar to GAMYB-like1
MYB	Sb10g027280.1	57030287	57032376	-	similar to Putative transcription factor GAMyb
MYB-related	Sb01g007130.1	6054669	6056711	-	similar to Putative Myb-like DNA-binding protein
MYB-related	Sb01g007950.1	6889558	6896185	+	similar to Histone acetyltransferase complex component
MYB-related	Sb01g009800.1	8561977	8567673	-	similar to Myb-like DNA-binding domain, putative
MYB-related	Sb01g013670.1	12709172	12715493	+	similar to Single myb histone 6
MYB-related	Sb01g014354.1	13622707	13624434	-	similar to Putative transfactor
MYB-related	Sb01g016710.1	16836435	16838610	+	weakly similar to Putative uncharacterized protein P0627E10.29
MYB-related	Sb01g019980.1	21921315	21925396	+	similar to B-type response regulator
MYB-related	Sb01g020596.1	23337600	23338322	-	similar to Myb-like DNA-binding domain containing protein, expressed
MYB-related	Sb01g020800.1	23708432	23710576	-	Predicted protein
MYB-related	Sb01g028870.1	50297392	50299321	-	similar to MCB1 protein, putative, expressed
MYB-related	Sb01g029020.1	50669806	50672875	+	similar to ZmMybst1
MYB-related	Sb01g029350.1	51274347	51276648	-	similar to Putative uncharacterized protein
MYB-related	Sb01g032240.1	55114924	55118523	-	similar to Putative uncharacterized protein
MYB-related	Sb01g032240.1	55114924	55118523	-	similar to Putative uncharacterized protein
MYB-related	Sb01g034706.1	58134476	58148105	-	similar to DIRP family protein, expressed
MYB-related	Sb01g036440.1	60049356	60054379	-	similar to Myb-like DNA-binding domain, SHAQKYF class family protein, expressed
MYB-related	Sb01g036440.1	60049356	60054379	-	similar to Myb-like DNA-binding domain, SHAQKYF class family protein, expressed
MYB-related	Sb01g036680.1	60305125	60308495	-	similar to Transfactor, putative, expressed
MYB-related	Sb01g041425.1	64748905	64753203	-	similar to Putative uncharacterized protein
MYB-related	Sb01g047840.1	70967437	70972278	+	similar to Putative uncharacterized protein
MYB-related	Sb01g048420.1	71443983	71448752	+	Predicted protein
MYB-related	Sb02g002670.1	2813046	2819533	-	similar to Chromosome chr17 scaffold_16, whole genome shotgun sequence
MYB-related	Sb02g010520.1	16094128	16100998	+	similar to Putative uncharacterized protein
MYB-related	Sb02g010520.1	16094128	16100998	+	similar to Putative uncharacterized protein
MYB-related	Sb02g020700.1	50012303	50017233	+	similar to Putative uncharacterized protein
MYB-related	Sb02g020870.1	51557686	51560630	-	similar to Terminal acidic SANT 1
MYB-related	Sb02g033860.1	68413005	68415234	+	similar to Putative uncharacterized protein
MYB-related	Sb02g043320.1	77131486	77134498	-	similar to Transfactor, putative, expressed
MYB-related	Sb03g000400.1	290626	298022	+	similar to Putative transcription factor Golden2
MYB-related	Sb03g000930.1	771157	775920	-	similar to Putative uncharacterized protein
MYB-related	Sb03g003005.1	3095639	3102812	-	weakly similar to Os01g0193900 protein
MYB-related	Sb03g003270.1	3415381	3421335	+	similar to Putative uncharacterized protein
MYB-related	Sb03g005080.1	5276660	5281219	-	similar to Single myb histone 5
MYB-related	Sb03g005480.1	5638607	5640277	+	similar to Os01g0156000 protein
MYB-related	Sb03g006450.1	6605263	6605980	+	similar to Os01g0142500 protein
MYB-related	Sb03g027120.1	54422950	54424843	+	similar to Putative uncharacterized protein
MYB-related	Sb03g028170.1	55923386	55924269	-	similar to Putative uncharacterized protein
MYB-related	Sb03g028950.1	57118929	57120089	+	similar to Putative uncharacterized protein
MYB-related	Sb03g028960.1	57131664	57132087	+	similar to 10A19I.8
MYB-related	Sb03g030330.1	58569561	58569824	-	similar to Putative uncharacterized protein
MYB-related	Sb03g039610.1	67284776	67287464	+	similar to Os01g0844900 protein
MYB-related	Sb03g047330.1	74205803	74207284	-	similar to SbPCL1 protein
MYB-related	Sb04g003140.1	2942965	2945111	-	similar to Putative uncharacterized protein
MYB-related	Sb04g004930.1	4724420	4726981	-	similar to Os02g0174000 protein
MYB-related	Sb04g006410.1	6437936	6442557	+	similar to Putative uncharacterized protein
MYB-related	Sb04g008670.1	10179814	10181981	+	weakly similar to Myb family transcription factor-like
MYB-related	Sb04g010280.1	13888588	13896893	-	Predicted protein
MYB-related	Sb04g010300.1	13947741	13948765	-	similar to MYB20 protein
MYB-related	Sb04g010313.1	13952820	13954062	-	similar to MYB20 protein
MYB-related	Sb04g030510.1	60485216	60487103	-	similar to Putative myb-related protein
MYB-related	Sb04g030830.1	60829092	60831886	-	similar to Os02g0700300 protein
MYB-related	Sb04g031030.1	61020712	61025629	-	similar to Myb family transcription factor-like
MYB-related	Sb04g031590.1	61555188	61557298	+	similar to Putative late elongated hypocoty
MYB-related	Sb04g031820.1	61757151	61761356	+	similar to Myb family transcription factor-like
MYB-related	Sb04g032130.1	62134817	62137573	-	weakly similar to Putative uncharacterized protein
MYB-related	Sb04g036955.1	66716431	66718597	-	similar to Os02g0814500 protein
MYB-related	Sb05g027370.1	61646717	61648088	-	similar to Myb-related protein MYBAS1
MYB-related	Sb06g000850.1	1208904	1216444	+	weakly similar to H0201G08.8 protein
MYB-related	Sb06g008585.1	25662415	25663166	-	similar to Putative uncharacterized protein B1122D01.8
MYB-related	Sb06g013250.1	36773261	36775084	+	similar to Putative uncharacterized protein
MYB-related	Sb06g025600.1	54597438	54600310	+	similar to OSJNBa0005N02.4 protein
MYB-related	Sb06g031970.1	60252217	60254843	-	similar to H1005F08.10 protein
MYB-related	Sb07g003170.1	3593805	3596926	+	similar to Putative uncharacterized protein
MYB-related	Sb07g004330.1	5461290	5467279	-	similar to Os06g0303700 protein
MYB-related	Sb07g004330.1	5461290	5467279	-	similar to Os06g0303700 protein
MYB-related	Sb07g020820.1	53875498	53880521	+	similar to KANADI1-like protein
MYB-related	Sb07g021290.1	55255162	55256775	+	weakly similar to Putative uncharacterized protein
MYB-related	Sb07g027680.1	62638223	62641651	+	similar to DNA-binding protein family-like
MYB-related	Sb08g000510.1	443187	444804	-	weakly similar to Os11g0106100 protein
MYB-related	Sb08g001820.1	1828446	1829405	+	weakly similar to Myb factor
MYB-related	Sb08g003180.1	3527574	3529715	+	similar to Myb family transcription factor-like
MYB-related	Sb08g004790.1	5942393	5949689	+	similar to Putative uncharacterized protein
MYB-related	Sb08g005140.1	6587610	6590791	+	similar to ANTHER INDEHISCENCE1
MYB-related	Sb08g018580.1	48787388	48788826	-	similar to Myb-related protein MYBAS2
MYB-related	Sb08g018580.1	48787388	48788826	-	similar to Myb-related protein MYBAS2
MYB-related	Sb08g019720.1	50726046	50735826	+	similar to Myb-like DNA-binding domain, SHAQKYF class family protein, expressed
MYB-related	Sb09g003290.1	3717441	3718463	-	Predicted protein
MYB-related	Sb09g003300.1	3723638	3724925	-	weakly similar to One repeat myb transcriptional factor
MYB-related	Sb09g003340.1	3770778	3772097	-	weakly similar to One repeat myb transcriptional factor
MYB-related	Sb09g003350.1	3787621	3788924	-	similar to One repeat myb transcriptional factor
MYB-related	Sb09g020340.1	49616534	49617892	+	similar to Putative uncharacterized protein
MYB-related	Sb09g021770.1	51277073	51277864	-	similar to Putative uncharacterized protein
MYB-related	Sb09g023830.1	53471303	53474209	-	similar to Os05g0488600 protein
MYB-related	Sb09g024090.1	53647365	53650935	-	similar to MYB transcription factor
MYB-related	Sb09g029560.1	58200820	58201709	-	similar to 10A19I.8
MYB-related	Sb09g029575.1	58209336	58209566	-	similar to 10A19I.9
MYB-related	Sb10g000590.1	382017	386799	-	similar to Putative MYB29 protein
MYB-related	Sb10g005020.1	4513650	4514787	-	Predicted protein
MYB-related	Sb10g005480.1	4930193	4933395	+	similar to Terminal acidic SANT 1
MYB-related	Sb10g006570.1	6065861	6067239	-	Predicted protein
MYB-related	Sb10g008400.1	8592581	8595107	+	similar to Golden2-like transcription factor
MYB-related	Sb10g009650.1	11109486	11110643	+	Predicted protein
MYB-related	Sb10g009660.1	11181352	11182517	+	Predicted protein
MYB-related	Sb10g021360.1	47244434	47246577	-	similar to MYB transcription factor-like
MYB-related	Sb10g025500.1	54822361	54824558	+	Predicted protein
MYB-related	Sb10g026550.1	55969655	55970188	+	similar to Os06g0664800 protein
MYB-related	Sb10g026930.1	56337896	56341893	+	similar to Putative uncharacterized protein
MYB-related	Sb10g029200.1	59035792	59037297	+	similar to Putative uncharacterized protein
MYB-related	Sb10g030960.1	60603375	60606496	-	similar to Putative MYB transcription factor
MYB-related	Sb10g030960.1	60603375	60606496	-	similar to Putative MYB transcription factor
NAC	Sb01g003710.1	2981848	2983430	-	similar to Stress-induced transcription factor NAC1
NAC	Sb01g003710.1	2981848	2983430	-	similar to Stress-induced transcription factor NAC1
NAC	Sb01g003775.1	3044173	3046112	+	Predicted protein
NAC	Sb01g006410.1	5406070	5407909	-	similar to Putative uncharacterized protein
NAC	Sb01g006410.1	5406070	5407909	-	similar to Putative uncharacterized protein
NAC	Sb01g014310.1	13554887	13556755	-	similar to Putative uncharacterized protein
NAC	Sb01g022100.1	27070985	27072755	-	Predicted protein
NAC	Sb01g028450.1	49641180	49643487	-	similar to No apical meristem, putative, expressed
NAC	Sb01g028450.1	49641180	49643487	-	similar to No apical meristem, putative, expressed
NAC	Sb01g030760.1	53372995	53380855	-	similar to No apical meristem, putative, expressed
NAC	Sb01g030760.1	53372995	53380855	-	similar to No apical meristem, putative, expressed
NAC	Sb01g034410.1	57844002	57845390	-	Predicted protein
NAC	Sb01g036560.1	60188247	60190825	+	similar to Putative NAM (No apical meristem) protein
NAC	Sb01g036560.1	60188247	60190825	+	similar to Putative NAM (No apical meristem) protein
NAC	Sb01g036590.1	60218513	60220583	+	similar to Putative uncharacterized protein
NAC	Sb01g036590.1	60218513	60220583	+	similar to Putative uncharacterized protein
NAC	Sb01g042570.1	65824405	65831221	+	similar to No apical meristem protein, expressed
NAC	Sb01g048130.1	71181969	71183545	+	similar to No apical meristem protein, expressed
NAC	Sb01g048730.1	71702322	71704667	+	similar to Putative uncharacterized protein
NAC	Sb01g048730.1	71702322	71704667	+	similar to Putative uncharacterized protein
NAC	Sb01g049240.1	72228950	72232952	-	similar to Putative uncharacterized protein
NAC	Sb02g002620.1	2769222	2770511	+	similar to Putative uncharacterized protein
NAC	Sb02g006680.1	8463517	8464942	+	similar to GRAB1 protein
NAC	Sb02g006680.1	8463517	8464942	+	similar to GRAB1 protein
NAC	Sb02g023960.1	57931636	57933002	+	similar to NAM-related protein 1
NAC	Sb02g024530.1	58891987	58893068	-	weakly similar to Putative uncharacterized protein
NAC	Sb02g024593.1	59009638	59011194	+	similar to Putative uncharacterized protein
NAC	Sb02g026510.1	61614797	61616692	+	Predicted protein
NAC	Sb02g026510.1	61614797	61616692	+	Predicted protein
NAC	Sb02g028750.1	63898443	63901344	-	similar to Os09g0493700 protein
NAC	Sb02g028750.1	63898443	63901344	-	similar to Os09g0493700 protein
NAC	Sb02g028870.1	63993868	63997434	-	similar to Os09g0497900 protein
NAC	Sb02g029460.1	64566657	64569001	+	similar to Os09g0509100 protein
NAC	Sb02g029460.1	64566657	64569001	+	similar to Os09g0509100 protein
NAC	Sb02g032220.1	66995525	66998406	+	similar to Putative uncharacterized protein
NAC	Sb02g032230.1	67000756	67003345	+	similar to Os09g0552900 protein
NAC	Sb02g032670.1	67356232	67357614	+	Predicted protein
NAC	Sb02g036620.1	71015419	71017206	-	similar to NAC transcription factor NAM-2
NAC	Sb02g043210.1	76990664	76992930	-	weakly similar to Putative NAM (No apical meristem) protein
NAC	Sb02g043210.1	76990664	76992930	-	weakly similar to Putative NAM (No apical meristem) protein
NAC	Sb02g043270.1	77074079	77075650	+	similar to GRAB2 protein
NAC	Sb02g043270.1	77074079	77075650	+	similar to GRAB2 protein
NAC	Sb03g000330.1	195154	197214	+	weakly similar to NAM protein, putative
NAC	Sb03g003170.1	3264731	3270348	+	similar to Os01g0191300 protein
NAC	Sb03g003170.1	3264731	3270348	+	similar to Os01g0191300 protein
NAC	Sb03g008470.1	8994262	8994827	-	similar to NAM-related protein 1
NAC	Sb03g008860.1	9645712	9647153	-	similar to NAM-related protein 1
NAC	Sb03g009320.1	10073646	10075028	-	Predicted protein
NAC	Sb03g009330.1	10078574	10079977	-	Predicted protein
NAC	Sb03g010130.1	10942412	10948914	-	weakly similar to NAC domain-containing protein 74
NAC	Sb03g010130.1	10942412	10948914	-	weakly similar to NAC domain-containing protein 74
NAC	Sb03g030750.1	58994709	58998890	-	similar to No apical meristem (NAM) protein-like
NAC	Sb03g030750.1	58994709	58998890	-	similar to No apical meristem (NAM) protein-like
NAC	Sb03g030997.1	59328732	59329325	-	weakly similar to OsNAC protein-like
NAC	Sb03g031000.1	59329979	59330923	-	weakly similar to OsNAC protein-like
NAC	Sb03g035820.1	63830400	63831254	+	similar to Putative uncharacterized protein
NAC	Sb03g037830.1	65771243	65772345	+	Predicted protein
NAC	Sb03g037940.1	65831178	65832783	-	similar to NAC domain-containing protein 68
NAC	Sb03g037940.1	65831178	65832783	-	similar to NAC domain-containing protein 68
NAC	Sb03g040720.1	68252042	68253731	+	similar to NAC transcription factor-like protein
NAC	Sb03g041920.1	69394115	69396901	-	similar to NAC23
NAC	Sb03g041920.1	69394115	69396901	-	similar to NAC23
NAC	Sb03g041920.1	69394115	69396901	-	similar to NAC23
NAC	Sb03g042210.1	69614722	69617697	+	similar to Os01g0888300 protein
NAC	Sb03g042210.1	69614722	69617697	+	similar to Os01g0888300 protein
NAC	Sb03g044440.1	71785070	71786496	+	similar to Putative uncharacterized protein
NAC	Sb03g044440.1	71785070	71786496	+	similar to Putative uncharacterized protein
NAC	Sb03g045610.1	72835420	72838500	+	similar to P0660F12.31 protein
NAC	Sb04g009180.1	11205026	11206770	+	similar to Putative uncharacterized protein
NAC	Sb04g009180.1	11205026	11206770	+	similar to Putative uncharacterized protein
NAC	Sb04g011170.1	16414353	16416337	-	Predicted protein
NAC	Sb04g022672.1	52221437	52222241	+	similar to Putative uncharacterized protein
NAC	Sb04g023990.1	53666041	53668069	+	similar to OsNAC1 protein
NAC	Sb04g023990.1	53666041	53668069	+	similar to OsNAC1 protein
NAC	Sb04g024780.1	54640085	54643099	-	similar to No apical meristem (NAM)-like protein
NAC	Sb04g026440.1	56208535	56211193	+	similar to OSJNBb0070J16.15 protein
NAC	Sb04g028015.1	57950817	57953688	-	similar to Putative uncharacterized protein
NAC	Sb04g028015.1	57950817	57953688	-	similar to Putative uncharacterized protein
NAC	Sb04g033570.1	63476370	63477675	+	similar to Putative uncharacterized protein
NAC	Sb04g036340.1	66126685	66127581	-	similar to OSJNBb0070J16.15 protein
NAC	Sb04g036640.1	66460339	66462766	-	similar to Putative uncharacterized protein
NAC	Sb04g036640.1	66460339	66462766	-	similar to Putative uncharacterized protein
NAC	Sb04g037720.1	67286076	67290539	+	similar to NAC-like protein
NAC	Sb04g037720.1	67286076	67290539	+	similar to NAC-like protein
NAC	Sb05g001580.1	1670915	1673034	+	similar to NAC domain transcription factor, putative, expressed
NAC	Sb05g001590.1	1686333	1688304	+	weakly similar to NAC-domain containing protein 21/22, putative, expressed
NAC	Sb05g001590.1	1686333	1688304	+	weakly similar to NAC-domain containing protein 21/22, putative, expressed
NAC	Sb05g002390.1	2557141	2558352	-	Predicted protein
NAC	Sb05g003400.1	3816721	3818012	+	similar to No apical meristem (NAM) protein, putative
NAC	Sb05g004580.1	5803849	5805435	-	Predicted protein
NAC	Sb05g004880.1	6284647	6285516	+	Predicted protein
NAC	Sb05g005450.1	7348251	7350457	-	similar to NAC domain-containing protein 71
NAC	Sb05g005450.1	7348251	7350457	-	similar to NAC domain-containing protein 71
NAC	Sb05g008290.1	15164937	15168928	+	similar to Salicylic acid-induced protein 19, putative, expressed
NAC	Sb05g021151.1	51733676	51733846	+	similar to Putative uncharacterized protein nac4
NAC	Sb05g024550.1	57760499	57761846	+	similar to NAM-related protein 1
NAC	Sb06g000533.1	594815	596776	-	similar to Os01g0191300 protein
NAC	Sb06g000536.1	604649	605803	-	similar to Putative uncharacterized protein AT4g29230
NAC	Sb06g017190.1	46448219	46449551	+	similar to Putative uncharacterized protein
NAC	Sb06g017190.1	46448219	46449551	+	similar to Putative uncharacterized protein
NAC	Sb06g017190.1	46448219	46449551	+	similar to Putative uncharacterized protein
NAC	Sb06g017720.1	47143411	47144982	-	similar to Putative uncharacterized protein
NAC	Sb06g017720.1	47143411	47144982	-	similar to Putative uncharacterized protein
NAC	Sb06g019010.1	48600551	48601945	+	similar to H0219H12.10 protein
NAC	Sb06g019010.1	48600551	48601945	+	similar to H0219H12.10 protein
NAC	Sb06g020100.1	49616620	49619132	-	Predicted protein
NAC	Sb06g020103.1	49622475	49623835	-	similar to Putative uncharacterized protein
NAC	Sb06g023780.1	52820017	52821649	-	similar to H0502G05.5 protein
NAC	Sb06g023780.1	52820017	52821649	-	similar to H0502G05.5 protein
NAC	Sb06g024980.1	53993107	53994372	-	similar to Putative NAM protein
NAC	Sb06g028800.1	57526166	57529017	+	similar to L1332.9 protein
NAC	Sb06g028800.1	57526166	57529017	+	similar to L1332.9 protein
NAC	Sb06g034010.1	61901466	61903327	-	similar to Putative OsNAC7 protein
NAC	Sb06g034010.1	61901466	61903327	-	similar to Putative OsNAC7 protein
NAC	Sb06g034210.1	62109700	62112072	-	similar to Putative uncharacterized protein
NAC	Sb07g000470.1	285265	286672	-	similar to Putative OsNAC7 protein
NAC	Sb07g000470.1	285265	286672	-	similar to Putative OsNAC7 protein
NAC	Sb07g001400.1	1394208	1396975	+	similar to NAC transcription factor
NAC	Sb07g001400.1	1394208	1396975	+	similar to NAC transcription factor
NAC	Sb07g001550.1	1762525	1765711	+	similar to Putative uncharacterized protein
NAC	Sb07g001550.1	1762525	1765711	+	similar to Putative uncharacterized protein
NAC	Sb07g003900.1	4811107	4815179	-	similar to NAC2 protein-like
NAC	Sb07g003900.1	4811107	4815179	-	similar to NAC2 protein-like
NAC	Sb07g005610.1	7789126	7792182	+	similar to Putative NAC domain protein NAC1
NAC	Sb07g005610.1	7789126	7792182	+	similar to Putative NAC domain protein NAC1
NAC	Sb07g021200.1	55123680	55125016	+	Predicted protein
NAC	Sb07g021400.1	55366525	55367889	+	similar to Putative uncharacterized protein
NAC	Sb07g023900.1	58925990	58930741	+	similar to Putative uncharacterized protein
NAC	Sb07g023900.1	58925990	58930741	+	similar to Putative uncharacterized protein
NAC	Sb07g027650.1	62613674	62615866	+	similar to Putative uncharacterized protein cuc3
NAC	Sb08g001520.1	1488774	1490438	+	Predicted protein
NAC	Sb08g001940.1	1961066	1963322	-	similar to NAC domain transcription factor, putative, expressed
NAC	Sb08g001940.1	1961066	1963322	-	similar to NAC domain transcription factor, putative, expressed
NAC	Sb08g004860.1	6046227	6048110	-	Predicted protein
NAC	Sb08g006330.1	9569620	9573346	+	similar to Putative uncharacterized protein nam1
NAC	Sb08g006330.1	9569620	9573346	+	similar to Putative uncharacterized protein nam1
NAC	Sb08g014060.1	37488508	37489920	-	similar to No apical meristem protein, expressed
NAC	Sb08g014060.1	37488508	37489920	-	similar to No apical meristem protein, expressed
NAC	Sb08g021080.1	52552775	52560691	+	similar to Salicylic acid-induced protein 19, putative, expressed
NAC	Sb08g021080.1	52552775	52560691	+	similar to Salicylic acid-induced protein 19, putative, expressed
NAC	Sb08g022560.1	54583500	54584837	-	weakly similar to No apical meristem protein
NAC	Sb08g022560.1	54583500	54584837	-	weakly similar to No apical meristem protein
NAC	Sb09g006015.1	8523210	8528203	-	similar to Os01g0191300 protein
NAC	Sb09g006018.1	8578004	8580450	-	similar to Os01g0191300 protein
NAC	Sb09g008000.1	14743589	14745042	+	similar to NAM-related protein 1
NAC	Sb09g020590.1	49957380	49959641	-	similar to Os05g0418800 protein
NAC	Sb09g020750.1	50172823	50174376	+	similar to Putative uncharacterized protein
NAC	Sb09g020880.1	50311095	50315346	-	similar to Unknow protein
NAC	Sb09g020880.1	50311095	50315346	-	similar to Unknow protein
NAC	Sb09g021780.1	51310889	51311993	-	similar to Putative uncharacterized protein
NAC	Sb09g028430.1	57323581	57324868	+	similar to Putative uncharacterized protein OSJNBb0053D02.2
NAC	Sb10g000101.1	13087	14322	+	similar to Os06g0000101800 protein
NAC	Sb10g000460.1	263903	265915	-	similar to Putative uncharacterized protein
NAC	Sb10g002120.1	1806694	1810267	+	similar to Putative NAM (No apical meristem) protein
NAC	Sb10g002120.1	1806694	1810267	+	similar to Putative NAM (No apical meristem) protein
NAC	Sb10g007890.1	7830195	7831679	-	similar to Putative uncharacterized protein
NAC	Sb10g009670.1	11271425	11275922	+	similar to Putative uncharacterized protein
NAC	Sb10g009670.1	11271425	11275922	+	similar to Putative uncharacterized protein
NAC	Sb10g020850.1	45495736	45497316	-	similar to Putative uncharacterized protein nac6
NAC	Sb10g020860.1	45502909	45504840	-	similar to Putative uncharacterized protein nac5
NAC	Sb10g020860.1	45502909	45504840	-	similar to Putative uncharacterized protein nac5
NAC	Sb10g022130.1	49458089	49463031	-	similar to Putative uncharacterized protein
NAC	Sb10g027100.1	56773059	56777231	+	similar to Putative NAC domain protein NAC1
NAC	Sb10g030770.1	60410757	60413263	-	similar to Putative uncharacterized protein
NAC	Sb10g030770.1	60410757	60413263	-	similar to Putative uncharacterized protein
NLP	Sb01g048290.1	71313791	71318495	+	similar to RWP-RK domain containing protein, expressed
NLP	Sb02g031970.1	66750652	66755783	+	similar to Putative uncharacterized protein
NLP	Sb03g000260.1	111681	113793	+	similar to Os01g0246500 protein
NLP	Sb03g000490.1	337024	349211	-	similar to Nodule inception protein-like
NLP	Sb03g025130.1	50356334	50358078	+	Predicted protein
NLP	Sb04g002940.1	2768817	2771712	-	similar to Putative uncharacterized protein
NLP	Sb04g028040.1	57990911	57992081	+	Predicted protein
NLP	Sb06g021370.1	50664356	50666844	+	similar to Putative uncharacterized protein
NLP	Sb06g025420.1	54364481	54369236	-	similar to H0409D10.6 protein
NLP	Sb07g020410.1	53066403	53070812	+	Predicted protein
NLP	Sb08g007760.1	14628844	14633188	-	Predicted protein
NLP	Sb09g017292.1	43245892	43246529	-	Predicted protein
NLP	Sb10g008120.1	8169037	8170108	+	similar to Putative uncharacterized protein
PHD	Sb01g003420.1	2741618	2745295	+	similar to Putative PHD-finger domain containing protein
PHD	Sb01g008160.1	7038271	7042328	-	similar to PHD-finger family protein, expressed
PHD	Sb01g008195.1	7069266	7077879	-	similar to Putative uncharacterized protein
PHD	Sb01g010120.1	8969020	8972195	+	similar to Os03g0716200 protein
PHD	Sb01g017290.1	17783795	17794688	-	similar to Putative uncharacterized protein
PHD	Sb01g028420.1	49607686	49617121	+	similar to Expressed protein
PHD	Sb01g037640.1	61203600	61207390	-	weakly similar to BRCA1 C Terminus domain containing protein, expressed
PHD	Sb01g038485.1	62006482	62011888	-	Predicted protein
PHD	Sb01g047350.1	70445456	70449092	-	similar to Putative uncharacterized protein
PHD	Sb01g047350.1	70445456	70449092	-	similar to Putative uncharacterized protein
PHD	Sb01g048720.1	71666858	71678383	-	similar to OSJNBa0035I04.11 protein
PHD	Sb01g048720.1	71666858	71678383	-	similar to OSJNBa0035I04.11 protein
PHD	Sb01g049770.1	72748364	72752935	-	similar to Putative uncharacterized protein
PHD	Sb02g004100.1	4659994	4666931	+	weakly similar to PHD finger transcription factor-like
PHD	Sb02g004890.1	5651661	5657700	+	similar to Putative uncharacterized protein
PHD	Sb02g006980.1	8938847	8942268	-	similar to Putative uncharacterized protein
PHD	Sb02g012355.1	20715969	20717185	+	similar to Putative uncharacterized protein OSJNBa0007M04.36
PHD	Sb02g019373.1	46864874	46865179	-	similar to Putative uncharacterized protein
PHD	Sb02g023940.1	57889034	57894523	+	similar to Putative zinc-finger motif
PHD	Sb02g026200.1	61309296	61311759	+	similar to Os09g0449000 protein
PHD	Sb02g032470.1	67238207	67249886	+	similar to Os09g0556700 protein
PHD	Sb02g038980.1	73121029	73126361	+	similar to Putative nucleic acid binding protein
PHD	Sb02g043040.1	76817794	76828459	-	similar to Putative uncharacterized protein
PHD	Sb02g043750.1	77539459	77543132	-	weakly similar to Os07g0689900 protein
PHD	Sb02g043960.1	77760839	77763723	-	Predicted protein
PHD	Sb03g001640.1	1471409	1479596	+	similar to Putative uncharacterized protein
PHD	Sb03g003580.1	3781459	3783196	+	similar to Putative uncharacterized protein
PHD	Sb03g005320.1	5522386	5527272	+	similar to Putative uncharacterized protein
PHD	Sb03g025310.1	50796997	50808418	+	similar to Putative uncharacterized protein
PHD	Sb03g029850.1	58089330	58098201	+	similar to Putative uncharacterized protein
PHD	Sb03g041550.1	69056445	69059782	+	similar to Putative uncharacterized protein
PHD	Sb03g041890.1	69320997	69328301	+	similar to Putative uncharacterized protein
PHD	Sb03g042180.1	69576838	69581190	-	similar to Nucleic acid binding protein
PHD	Sb03g042180.1	69576838	69581190	-	similar to Nucleic acid binding protein
PHD	Sb03g046950.1	73968225	73973385	+	similar to Putative uncharacterized protein P0458E05.18
PHD	Sb03g046970.1	73982878	73986929	+	weakly similar to PHD finger transcription factor-like
PHD	Sb04g000347.1	174752	177213	+	weakly similar to Expressed protein
PHD	Sb04g001900.1	1628407	1630029	+	similar to Putative uncharacterized protein
PHD	Sb04g003020.1	2827247	2838819	+	similar to Putative uncharacterized protein
PHD	Sb04g006230.1	6188473	6189270	+	similar to Putative uncharacterized protein P0437H03.106
PHD	Sb04g006240.1	6197746	6208436	+	similar to Putative uncharacterized protein
PHD	Sb04g023220.1	52992265	52996053	+	similar to Putative nucleic acid binding protein
PHD	Sb04g027766.1	57649009	57650592	-	Predicted protein
PHD	Sb04g029710.1	59773510	59777969	-	weakly similar to Bactericidal permeability-increasing protein-like
PHD	Sb04g034380.1	64169770	64183982	+	similar to Putative uncharacterized protein
PHD	Sb05g007010.1	12067803	12078989	+	similar to PHD finger protein, putative, expressed
PHD	Sb05g007460.1	13515368	13516460	+	similar to PHD-finger, putative
PHD	Sb06g003310.1	7155023	7156765	-	similar to Putative uncharacterized protein
PHD	Sb06g017030.1	46198204	46204563	-	similar to Putative uncharacterized protein
PHD	Sb06g017810.1	47234265	47236946	+	similar to Putative nucleic acid binding protein
PHD	Sb06g034065.1	61962314	61968786	-	similar to OSJNBb0020J19.6 protein
PHD	Sb07g000565.1	389102	398894	+	similar to Putative uncharacterized protein
PHD	Sb07g000645.1	457939	463839	+	similar to OSJNBb0020J19.6 protein
PHD	Sb07g006270.1	9060058	9066214	+	similar to H0702G05.10 protein
PHD	Sb07g020200.1	52270863	52274888	+	similar to Putative uncharacterized protein OSJNBa0007M04.36
PHD	Sb07g020610.1	53460598	53465929	+	similar to Receptor like protein
PHD	Sb08g000380.1	200326	208311	-	similar to Putative zinc finger protein
PHD	Sb08g003900.1	4540753	4545800	-	Predicted protein
PHD	Sb08g003910.1	4585355	4588787	-	weakly similar to PHD-finger family protein, expressed
PHD	Sb08g006530.1	10179089	10183678	-	similar to PHD finger protein, putative, expressed
PHD	Sb08g007170.1	12154466	12157034	-	weakly similar to Hydroxyproline-rich glycoprotein family protein, putative, expressed
PHD	Sb08g007180.1	12159609	12164073	-	weakly similar to Hydroxyproline-rich glycoprotein family protein, putative, expressed
PHD	Sb08g007190.1	12181173	12183026	-	weakly similar to Hydroxyproline-rich glycoprotein family protein, putative, expressed
PHD	Sb08g019950.1	50974339	50983784	-	similar to Probable histone acetyltransferase HAC-like 3
PHD	Sb09g000320.1	147845	152329	+	similar to Putative uncharacterized protein P0036D10.17
PHD	Sb09g004740.1	5776080	5780873	-	similar to Putative uncharacterized protein
PHD	Sb09g004810.1	5880460	5884390	+	weakly similar to PHD finger transcription factor-like
PHD	Sb09g018336.1	45946090	45953980	+	Predicted protein
PHD	Sb09g018350.1	45980981	45982236	+	weakly similar to Nucleic acid binding protein (Alfin-1), putative
PHD	Sb09g018370.1	45987865	45990917	+	weakly similar to Putative uncharacterized protein
PHD	Sb09g020610.1	50011410	50016998	+	similar to Putative uncharacterized protein
PHD	Sb09g020730.1	50143318	50151748	+	similar to Putative uncharacterized protein
PHD	Sb09g020730.1	50143318	50151748	+	similar to Putative uncharacterized protein
PHD	Sb10g001107.1	932414	933846	-	weakly similar to PHD-finger family protein, expressed
PHD	Sb10g005910.1	5355874	5362553	+	similar to Origin recognition complex subunit 1
PHD	Sb10g010430.1	12910331	12913085	+	weakly similar to 2x PHD domain containing protein-like
PHD	Sb10g011813.1	17455748	17461139	-	weakly similar to Bactericidal permeability-increasing protein-like
PHD	Sb10g020580.1	44653757	44663886	+	similar to Putative mlo2 protein
PHD	Sb10g026360.1	55811877	55812866	+	Predicted protein
PHD	Sb10g031265.1	60928507	60936528	+	similar to Putative uncharacterized protein
PHD	Sb10g031300.1	60959115	60967541	-	similar to PHD zinc finger protein-like
SBP	Sb01g002530.1	2045981	2052205	-	similar to Squamosa promoter-binding-like protein 6
SBP	Sb01g002530.1	2045981	2052205	-	similar to Squamosa promoter-binding-like protein 6
SBP	Sb02g028420.1	63596720	63599666	-	similar to Squamosa promoter-binding-like protein 17
SBP	Sb02g029300.1	64428707	64433065	+	similar to Squamosa promoter-binding-like protein 18
SBP	Sb02g029300.1	64428707	64433065	+	similar to Squamosa promoter-binding-like protein 18
SBP	Sb02g034180.1	68669877	68673679	-	weakly similar to Squamosa promoter-binding-like protein 13
SBP	Sb03g011920.1	13662259	13668114	+	similar to Putative uncharacterized protein
SBP	Sb03g011920.1	13662259	13668114	+	similar to Putative uncharacterized protein
SBP	Sb03g044160.1	71458293	71462203	+	similar to Squamosa promoter-binding-like protein 2
SBP	Sb03g044160.1	71458293	71462203	+	similar to Squamosa promoter-binding-like protein 2
SBP	Sb04g003175.1	2977779	2981450	+	similar to Squamosa promoter-binding-like protein 3
SBP	Sb04g003175.1	2977779	2981450	+	similar to Squamosa promoter-binding-like protein 3
SBP	Sb04g004940.1	4754287	4757606	+	similar to Putative uncharacterized protein
SBP	Sb04g004940.1	4754287	4757606	+	similar to Putative uncharacterized protein
SBP	Sb04g005180.1	5039031	5042361	+	similar to SBP-domain protein 1
SBP	Sb05g017510.1	43088257	43096419	-	similar to Putative squamosa promoter-binding-like protein 19
SBP	Sb06g024630.1	53706223	53709748	+	similar to Squamosa promoter-binding-like protein 7
SBP	Sb06g031290.1	59700952	59704236	+	similar to Protein LIGULELESS 1
SBP	Sb07g026220.1	61420520	61426227	-	similar to Teosinte glume architecture 1
SBP	Sb07g026220.1	61420520	61426227	-	similar to Teosinte glume architecture 1
SBP	Sb07g027420.1	62468266	62473869	-	similar to Squamosa promoter-binding-like protein 15
SBP	Sb07g027420.1	62468266	62473869	-	similar to Squamosa promoter-binding-like protein 15
SBP	Sb07g027740.1	62690521	62694393	+	similar to SBP-domain protein 5
SBP	Sb07g027740.1	62690521	62694393	+	similar to SBP-domain protein 5
SBP	Sb09g020110.1	49199333	49212635	+	similar to Squamosa promoter-binding-like protein 9
SBP	Sb09g020110.1	49199333	49212635	+	similar to Squamosa promoter-binding-like protein 9
SBP	Sb10g026200.1	55599173	55601930	+	similar to SBP-domain protein 4
SBP	Sb10g029190.1	59020738	59024457	-	similar to Squamosa promoter-binding-like protein 12
SBP	Sb10g029190.1	59020738	59024457	-	similar to Squamosa promoter-binding-like protein 12
TCP	Sb01g006020.1	5025674	5026843	-	similar to TCP family transcription factor containing protein, expressed
[truncated: 372 more rows]
