# Supplementary material for: Genetic variation and expression diversity between grain and sweet sorghum lines
Source: BMC Genomics. 2013 Jan 16;14:18. doi: 10.1186/1471-2164-14-18 (PMC3616923; doi:10.1186/1471-2164-14-18)
Supplement: Additional file 10 — Genome-wide identification of genes encoding carbohydrate metabolism related enzymes in sorghum. [file 1471-2164-14-18-S10.xls]

## Sheet: Sheet1
Additional data file 10. Genome-wide identification of genes encoding carbohydrate metabolism related enzymes in sorghum
locus name	From	To	Strand	Annotation
Sb01g000860.1	830569	832191	-	similar to Putative uncharacterized protein
Sb01g002480.1	2011643	2016961	+	similar to Putative uncharacterized protein
Sb01g002750.1	2262707	2265582	-	similar to Phosphoesterase family protein, putative, expressed
Sb01g004810.1	3875443	3877393	+	similar to Putative uncharacterized protein
Sb01g005200.1	4319632	4325298	-	similar to Pyruvate kinase
Sb01g005960.1	4989413	4991859	-	similar to Putative glycolate oxidase (Os07g0152900 protein) (Putative (S)-2- hydroxy-acid oxidase)
Sb01g006240.1	5255125	5256866	+	similar to Ribose 5-phosphate isomerase, putative, expressed
Sb01g006490.1	5475409	5481138	+	similar to Succinate dehydrogenase [ubiquinone] flavoprotein subunit, mitochondrial precursor
Sb01g008860.1	7628771	7632321	+	similar to Endoglucanase 10
Sb01g008910.1	7666488	7668746	-	similar to Beta-fructofuranosidase, insoluble isoenzyme 3 precursor
Sb01g008940.1	7692180	7697923	+	similar to Glucose-1-phosphate adenylyltransferase
Sb01g009550.1	8295963	8302412	-	similar to Putative inositol 1,3,4-trisphosphate 5/6-kinase
Sb01g009880.1	8668192	8676040	-	similar to Putative glutamate carboxylase
Sb01g010280.1	9114382	9120676	-	similar to Phosphoglucomutase, cytoplasmic 1
Sb01g010410.1	9223676	9242939	+	similar to Chromosome chr3 scaffold_8, whole genome shotgun sequence
Sb01g010710.1	9588081	9592109	+	similar to Putative phosphatidylinositol-4-phosphate-5-kinase
Sb01g010830.1	9726512	9730028	+	similar to Beta-glucosidase
Sb01g011560.1	10387274	10391855	-	similar to Putative uncharacterized protein
Sb01g012240.1	11249512	11254055	+	similar to Pyruvate kinase
Sb01g013540.1	12608186	12611371	-	similar to Pyruvate dehydrogenase E1 component beta subunit, putative, expressed
Sb01g014970.1	14325184	14327686	+	similar to Putative uncharacterized protein
Sb01g015510.1	15021305	15024002	-	similar to Inositol monophosphatase 3, putative, expressed
Sb01g016500.1	16624441	16629394	-	similar to Os09g0108600 protein
Sb01g017790.1	18383673	18389309	-	similar to NAD-dependent malic enzyme 59 kDa isoform, mitochondrial, putative, expressed
Sb01g018400.1	19132571	19139966	-	similar to Alpha-galactosidase precursor
Sb01g018410.1	19149396	19152297	-	similar to Putative alpha-galactosidase
Sb01g019280.1	20515445	20520643	-	similar to Malate dehydrogenase, cytoplasmic
Sb01g020180.1	22319921	22323221	+	similar to Putative uncharacterized protein
Sb01g021190.1	24668155	24674351	-	similar to Putative uncharacterized protein
Sb01g021890.1	26433912	26437784	-	similar to GDP-mannose 3,5-epimerase 1
Sb01g022290.1	27497109	27499952	+	similar to Pectinesterase family protein, expressed
Sb01g022370.1	27701151	27705949	+	similar to Phosphofructokinase family protein, expressed
Sb01g025570.1	41820093	41826744	+	similar to Alcohol dehydrogenase 2, putative, expressed
Sb01g025580.1	41955340	41960011	+	similar to Alcohol dehydrogenase 2, putative, expressed
Sb01g025920.1	43111692	43115376	-	similar to Aldose 1-epimerase family protein, expressed
Sb01g027420.1	47277912	47284442	+	similar to Inositol 1, 3, 4-trisphosphate 5/6-kinase, putative, expressed
Sb01g028090.1	48982844	48984900	+	similar to Inositol-tetrakisphosphate 1-kinase 1 (EC 2.7.1.134) (Inositol- triphosphate 5/6-kinase 1) (EC 2.7.1.159) (Inositol 1,3,4- trisphosphate 5/6-kinase 1) (Ins(1,3,4)P(3) 5/6-kinase 1)
Sb01g028410.1	49587484	49592500	+	similar to 3-hydroxyisobutyryl-coenzyme A hydrolase, putative, expressed
Sb01g028470.1	49672260	49677215	-	similar to Pyruvate kinase
Sb01g029600.1	51654717	51660726	+	similar to Os10g0552900 protein
Sb01g031280.1	53848293	53852473	+	similar to Putative uncharacterized protein
Sb01g031660.1	54235597	54241230	+	similar to Cytosolic pyruvate orthophosphate dikinase
Sb01g032450.1	55350314	55355172	+	similar to Probable 6-phosphogluconolactonase 1
Sb01g032570.1	55462887	55467732	+	similar to Putative uncharacterized protein
Sb01g033060.1	56177529	56184240	+	similar to Sucrose synthase 2
Sb01g033120.1	56221981	56233886	+	similar to Os03g0399500 protein
Sb01g033970.1	57389016	57390787	+	similar to Putative uncharacterized protein
Sb01g035000.1	58490600	58494970	-	similar to Phosphatidylinositol-4-phosphate 5-kinase 4, putative, expressed
Sb01g035380.1	58931781	58936860	-	similar to UDP-glucose-4-epimerase
Sb01g035890.1	59518956	59526539	+	similar to Sucrose synthase 3
Sb01g036340.1	59943356	59948608	+	similar to Hydroxyacylglutathione hydrolase, putative, expressed
Sb01g036420.1	60020368	60023420	-	similar to 2,3-bisphosphoglycerate-independent phosphoglycerate mutase, putative
Sb01g036430.1	60037224	60042247	+	similar to Glycosyl transferase family 8 protein, expressed
Sb01g037060.1	60613235	60617932	+	similar to Glucose-6-phosphate 1-dehydrogenase
Sb01g037310.1	60883677	60885675	-	similar to Enoyl-CoA hydratase/isomerase family protein, expressed
Sb01g038340.1	61862826	61874971	-	similar to Chromosome chr6 scaffold_3, whole genome shotgun sequence
Sb01g038360.1	61888908	61891890	+	similar to Pyruvate decarboxylase isozyme 2
Sb01g038540.1	62083143	62086701	-	similar to Phosphoinositide-specific phospholipase C
Sb01g038760.1	62240129	62243394	-	similar to L-ascorbate peroxidase 1, cytosolic
Sb01g039220.1	62669883	62672978	-	similar to Rhamnose biosynthetic enzyme 1, putative, expressed
Sb01g039340.1	62766322	62771901	-	similar to Rhamnose biosynthetic enzyme 1, putative, expressed
Sb01g040040.1	63447983	63452272	+	similar to Enolase
Sb01g041030.1	64309796	64311776	-	similar to UDP-glucuronic acid 4-epimerase isoform 1
Sb01g041700.1	64968749	64971371	-	similar to Glutamate decarboxylase
Sb01g042010.1	65309894	65315796	+	similar to Inositol 1,3,4-trisphosphate 5/6-kinase
Sb01g042640.1	65892971	65895359	+	similar to Glycosyl hydrolase family 20, catalytic domain containing protein, expressed
Sb01g043030.1	66356110	66361827	+	similar to Beta-glucosidase
Sb01g043150.1	66423760	66427143	-	similar to UDP-glucose 6-dehydrogenase
Sb01g044580.1	67712568	67715134	+	similar to Oxidoreductase, zinc-binding dehydrogenase family protein, expressed
Sb01g044590.1	67719556	67725137	+	similar to Oxidoreductase, zinc-binding dehydrogenase family protein, expressed
Sb01g047850.1	70977516	70985070	+	similar to Aconitate hydratase, cytoplasmic, putative, expressed
Sb01g049310.1	72314319	72319362	-	similar to Putative uncharacterized protein
Sb01g049620.1	72580473	72585967	+	similar to Putative uncharacterized protein
Sb01g050510.1	73620463	73625181	-	similar to Formyl transferase family protein, expressed
Sb02g000970.1	793712	795115	-	similar to UDP-glucose dehydrogenase
Sb02g000980.1	796363	802717	-	similar to PTEN, putative, expressed
Sb02g002660.1	2808461	2811380	+	similar to Probable UDP-arabinose 4-epimerase 1
Sb02g003640.1	4057144	4063533	-	similar to Putative uncharacterized protein
Sb02g004010.1	4496638	4500188	-	similar to Putative uncharacterized protein
Sb02g004550.1	5234031	5238159	+	similar to Pyruvate kinase
Sb02g005200.1	6049778	6056744	+	similar to Methylmalonate semi-aldehyde dehydrogenase
Sb02g010650.1	16468270	16471372	-	similar to Os07g0452100 protein
Sb02g020400.1	49526745	49533234	+	similar to Putative pyrophosphate-dependent phosphofructokinase alpha subunit
Sb02g020410.1	49533449	49538350	-	similar to Glucose-1-phosphate adenylyltransferase
Sb02g021090.1	52126069	52131472	-	similar to Phosphoenolpyruvate carboxylase 2
Sb02g021780.1	53917736	53923682	-	similar to UDP-D-glucose epimerase 2
Sb02g023310.1	56917871	56918812	-	similar to Putative uncharacterized protein
Sb02g023480.1	57108740	57113779	-	similar to Enolase
Sb02g023790.1	57701214	57703517	-	similar to Alpha-amylase type A isozyme precursor
Sb02g024040.1	58007425	58011248	-	similar to Putative Malonyl-CoA decarboxylase, mitochondrial
Sb02g024140.1	58285506	58288556	+	similar to Putative trehalose-6-phosphate synthase/phosphatase
Sb02g024680.1	59164810	59169624	-	similar to Os09g0415800 protein
Sb02g025790.1	60780048	60787154	-	similar to Aldehyde dehydrogenase
Sb02g027000.1	62232190	62237018	-	similar to Glucose-6-phosphate isomerase
Sb02g028330.1	63524486	63524998	-	similar to Glucosamine-6-phosphate acetyltransferase
Sb02g029130.1	64284484	64285968	-	similar to Os09g0504000 protein
Sb02g029250.1	64365713	64369369	-	similar to Ribulose-phosphate 3-epimerase, cytoplasmic isoform
Sb02g029470.1	64570903	64576057	+	similar to Pyruvate dehydrogenase E1 beta subunit isoform 3
Sb02g030500.1	65556520	65558938	-	similar to UDP-galactose epimerase
Sb02g030620.1	65626684	65630563	+	similar to Probable 6-phosphogluconolactonase 4, chloroplast precursor
Sb02g030710.1	65734760	65737856	+	similar to Endoglucanase 23 precursor
Sb02g030820.1	65826631	65831548	-	similar to Glycosyl transferase family 8 protein-like
Sb02g031030.1	66048521	66052381	-	similar to Triosephosphate isomerase
Sb02g032250.1	67012994	67020086	+	similar to UTP--glucose-1-phosphate uridylyltransferase
Sb02g033920.1	68450528	68457988	-	similar to Malic enzyme
Sb02g034590.1	69125562	69131507	+	similar to Putative aconitate hydratase, cytoplasmic
Sb02g035150.1	69630779	69633091	-	similar to Isocitrate lyase
Sb02g037280.1	71633329	71635214	-	similar to Putative uncharacterized protein
Sb02g037420.1	71706310	71712031	+	similar to Probable succinyl-CoA ligase [GDP-forming] subunit alpha, mitochondrial precursor
Sb02g038710.1	72909532	72920126	+	similar to Probable 6-phosphogluconolactonase 2
Sb02g039240.1	73388803	73391490	+	similar to Putative (S)-2-hydroxy-acid oxidase
Sb02g039250.1	73395735	73398357	+	similar to Putative (S)-2-hydroxy-acid oxidase
Sb02g040000.1	74100251	74105493	+	similar to Disproportionating enzyme
Sb02g040190.1	74213281	74214447	-	similar to Putative uncharacterized protein
Sb02g040810.1	74708648	74713010	-	similar to Putative uncharacterized protein
Sb02g041550.1	75340325	75343141	+	similar to Beta-glucosidase
Sb02g041770.1	75525269	75529199	-	similar to Phosphatidylinositol-4-phosphate 5-kinase-like protein
Sb02g042100.1	75826900	75834349	+	similar to Putative 4-alpha-glucanotransferase
Sb02g042770.1	76499745	76513183	+	similar to Putative acyl-CoA dehydrogenase
Sb02g042960.1	76702586	76707503	+	similar to Putative alpha-galactosidase
Sb02g043170.1	76920456	76925290	+	similar to Putative uncharacterized protein
Sb02g043900.1	77692911	77694560	+	similar to Pyruvate decarboxylase isozyme 2
Sb02g044010.1	77800041	77804255	-	similar to Phosphoinositide-specific phospholipase C
Sb02g044060.1	77862583	77865723	-	similar to Ascorbate peroxidase
Sb03g001710.1	1535581	1538656	+	similar to Phosphoacetylglucosamine mutase
Sb03g003140.1	3233374	3237141	-	similar to Putative uncharacterized protein
Sb03g003190.1	3313028	3316517	+	similar to Hexokinase-8
Sb03g003220.1	3357017	3362737	+	similar to NADP-dependent malic enzyme
Sb03g004270.1	4579760	4584297	+	similar to Chromosome chr11 scaffold_13, whole genome shotgun sequence
Sb03g005240.1	5463448	5468454	+	similar to Chromosome chr8 scaffold_115, whole genome shotgun sequence
Sb03g006130.1	6235218	6239044	+	similar to Triosephosphate isomerase, cytosolic
Sb03g008050.1	8536314	8540365	+	similar to Fructose-bisphosphate aldolase
Sb03g008410.1	8946981	8955333	+	similar to Phosphoenolpyruvate carboxylase
Sb03g009070.1	9857603	9859406	+	similar to P0402A09.15 protein
Sb03g009790.1	10560581	10562545	-	similar to Putative uncharacterized protein
Sb03g011050.1	12213867	12219143	+	similar to Putative uncharacterized protein
Sb03g011130.1	12296490	12302532	-	similar to Pyruvate kinase
Sb03g012820.1	15462076	15464211	-	similar to Putative uncharacterized protein
Sb03g012830.1	15473094	15480705	+	similar to Putative pectinesterase
Sb03g013290.1	16263648	16267709	-	similar to Dihydrolipoyl dehydrogenase
Sb03g026790.1	53702525	53704303	+	similar to OSIGBa0097P08.2 protein
Sb03g028080.1	55862006	55869312	-	similar to Phosphoglucomutase/phosphomannomutase, C-terminal domain, putative
Sb03g028850.1	57012636	57017409	+	similar to Glucose-1-phosphate adenylyltransferase large subunit 1, chloroplast precursor
Sb03g029570.1	57803442	57807201	+	similar to Malate dehydrogenase
Sb03g030040.1	58326188	58330454	-	similar to Os01g0658700 protein
Sb03g030110.1	58403239	58411751	-	similar to Pyruvate kinase
Sb03g030470.1	58711499	58719387	+	similar to Ribokinase-like
Sb03g033200.1	61567345	61569573	+	similar to Hexokinase-2
Sb03g034060.1	62248434	62253637	-	similar to Putative uncharacterized protein
Sb03g034230.1	62435850	62442423	-	similar to Hexokinase-6
Sb03g034250.1	62471206	62474730	-	similar to Pectin methyl esterase-like
Sb03g034280.1	62494036	62498380	+	similar to Oxidoreductase precursor
Sb03g034640.1	62806280	62810877	-	similar to Putative trehalose-6-phosphate synthase
Sb03g034770.1	62932920	62936832	-	similar to Putative enoyl-CoA-hydratase
Sb03g035090.1	63245447	63252658	-	similar to Phosphoenolpyruvate carboxylase, housekeeping isozyme
Sb03g035510.1	63584410	63588566	-	similar to Os01g0764900 protein
Sb03g035520.1	63591362	63595077	-	similar to Os01g0764900 protein
Sb03g036790.1	64874244	64876721	+	similar to Putative uncharacterized protein
Sb03g036930.1	64966767	64968018	-	similar to Putative uncharacterized protein
Sb03g037040.1	65057047	65058946	+	similar to Putative uncharacterized protein
Sb03g037870.1	65785702	65789235	-	similar to Cytochrome b5 reductase
Sb03g039150.1	66919490	66921033	+	similar to Putative pectate lyase
Sb03g039740.1	67418538	67421422	+	similar to Putative uncharacterized protein
Sb03g040060.1	67657130	67663145	-	similar to Phosphorylase
Sb03g042460.1	69871609	69874432	-	similar to Fructokinase-1
Sb03g043140.1	70525289	70527865	-	similar to Fructose-bisphosphate aldolase, cytoplasmic isozyme
Sb03g043900.1	71151669	71157243	-	similar to Sucrose-phosphate synthase
Sb03g045420.1	72681274	72687688	-	similar to Hexokinase-3
Sb03g046200.1	73361049	73365766	-	similar to Putative uncharacterized protein
Sb03g047060.1	74020236	74023537	+	similar to Beta-fructofuranosidase, insoluble isoenzyme 4 precursor
Sb03g047200.1	74131322	74134925	-	similar to DTDP-glucose 4,6-dehydratase
Sb04g000580.1	408967	412175	+	similar to L-lactate dehydrogenase
Sb04g000590.1	416761	418218	+	similar to L-lactate dehydrogenase
Sb04g001320.1	1125073	1129206	-	similar to UDP-glucose pyrophosphorylase
Sb04g002120.1	1941541	1945992	-	similar to Putative 3-isopropylmalate dehydratase large subunit
Sb04g002280.1	2056762	2062124	-	similar to Ribose-phosphate pyrophosphokinase 1
Sb04g003250.1	3096179	3104927	-	similar to GHMP kinase-like protein
Sb04g004700.1	4508803	4512470	+	similar to Putative inositol-1-monophosphatase
Sb04g004750.1	4561972	4567078	+	similar to Putative uncharacterized protein
Sb04g005170.1	5022709	5026095	-	similar to Chromosome chr11 scaffold_56, whole genome shotgun sequence
Sb04g005720.1	5618629	5625317	+	similar to Sucrose-phosphate synthase
Sb04g006440.1	6451450	6456805	-	similar to Citrate synthase
Sb04g007450.1	7791378	7793492	-	similar to Putative pectate lyase
Sb04g007700.1	8065587	8072833	+	similar to Dihydrolipoamide S-acetyltransferase
Sb04g008330.1	9467169	9472224	+	similar to Citrate synthase
Sb04g008720.1	10259465	10266296	+	similar to Phosphoenolpyruvate carboxylase 1
Sb04g010030.1	13168230	13171373	-	similar to Putative uncharacterized protein
Sb04g010040.1	13181674	13183956	-	similar to Putative uncharacterized protein
Sb04g017450.1	40840572	40841690	+	similar to Os02g0466400 protein
Sb04g019020.1	44439293	44441902	-	similar to Fructose-bisphosphate aldolase, cytoplasmic isozyme
Sb04g020140.1	47323712	47326849	-	similar to Os02g0498700 protein
Sb04g020680.1	48586186	48588390	+	similar to Acetolactate synthase 1, chloroplast precursor
Sb04g021370.1	50396922	50403577	+	similar to Putative acetyl-CoA synthetase
Sb04g021540.1	50589774	50601467	-	similar to 1,4-alpha-glucan-branching enzyme 2, chloroplast precursor
Sb04g022560.1	52116386	52120419	-	similar to Probable L-ascorbate peroxidase 8, chloroplast precursor
Sb04g023830.1	53532958	53535111	+	similar to Putative uncharacterized protein
Sb04g024840.1	54748087	54752174	-	similar to OSIGBa0116M22.11 protein
Sb04g025120.1	54969293	54972968	+	similar to Glyceraldehyde-3-phosphate dehydrogenase, cytosolic 3
Sb04g025560.1	55321765	55327247	+	similar to Acetolactate synthase, small subunit, putative
Sb04g026360.1	56134463	56140546	+	similar to Succinyl-CoA ligase [GDP-forming] beta-chain, mitochondrial precursor
Sb04g027090.1	56984208	56987529	-	similar to Putative uncharacterized protein
Sb04g028060.1	57999747	58003544	+	similar to Starch synthase IIb-2
Sb04g028450.1	58509054	58513575	+	similar to Pyruvate dehydrogenase E1 alpha subunit
Sb04g029820.1	59841565	59842056	-	similar to Putative uncharacterized protein
Sb04g030000.1	60036897	60042421	+	similar to Os06g0326400 protein
Sb04g030310.1	60324096	60326306	-	similar to Formate dehydrogenase 2, mitochondrial precursor
Sb04g030440.1	60434956	60439538	+	similar to Putative uncharacterized protein
Sb04g030450.1	60440887	60443902	+	similar to Putative uncharacterized protein
Sb04g031900.1	61806299	61809669	-	similar to DTDP-D-glucose 4,6-dehydratase-like
Sb04g033080.1	63006568	63010748	+	similar to 3-isopropylmalate dehydratase, small subunit-like
Sb04g033420.1	63324972	63329359	+	similar to Fatty aldehyde dehydrogenase 1
Sb04g034140.1	64001279	64003176	-	similar to Alpha-amylase precursor
Sb04g034150.1	64009795	64011654	+	similar to Alpha-amylase precursor
Sb04g034920.1	64755607	64758011	+	similar to Endoglucanase 8 precursor
Sb04g035630.1	65534416	65536672	+	similar to UDP-glucuronic acid 4-epimerase
Sb04g037050.1	66748199	66752267	+	similar to Alcohol dehydrogenase class-3 (EC 1.1.1.1) (Alcohol dehydrogenase class-III) (S-(hydroxymethyl)glutathione dehydrogenase)
Sb04g038410.1	67822406	67825762	+	similar to Putative uncharacterized protein
Sb05g001610.1	1697763	1705375	-	weakly similar to Phosphoinositide-specific phospholipase C
Sb05g002170.1	2343799	2346926	+	similar to Hydroxymethylglutaryl-CoA lyase, mitochondrial, putative, expressed
Sb05g002230.1	2391089	2393122	-	similar to Os11g0138400 protein
Sb05g002540.1	2691773	2696605	+	similar to Os11g0142500 protein
Sb05g002690.1	2835826	2839483	-	similar to Phosphatidylinositol-4-phosphate 5-kinase 4, putative, expressed
Sb05g002760.1	2950747	2951958	-	similar to OSIGBa0096F13.7 protein
Sb05g002900.1	3117002	3122251	-	similar to Pyruvate kinase
Sb05g003480.1	3939686	3941007	-	similar to Ribulose bisphosphate carboxylase small chain, chloroplast precursor
Sb05g004590.1	5814312	5817285	-	similar to Fructose-bisphosphate aldolase, chloroplast precursor
Sb05g005470.1	7432109	7436572	+	similar to Aldehyde dehydrogenase, putative
Sb05g006620.1	10973328	10979233	+	similar to Acetolactate synthase, small subunit, putative
Sb05g007310.1	12997940	13003645	+	similar to Sucrose-phosphate synthase
Sb05g009350.1	18472314	18475420	+	similar to Alcohol dehydrogenase 2
Sb05g009360.1	18569659	18572649	+	similar to Alcohol dehydrogenase 1
Sb05g009420.1	18880129	18889026	+	similar to Phosphatidylinositol 4-kinase, putative, expressed
Sb05g016740.1	41104193	41106038	+	similar to 6-phosphogluconate dehydrogenase, decarboxylating
Sb05g022970.1	55310405	55313370	-	similar to Glycosyl transferase family 8 protein, expressed
Sb05g023030.1	55417208	55420739	-	similar to Os11g0593000 protein
Sb05g023560.1	56271994	56275528	+	similar to Mannose-6-phosphate isomerase
Sb05g026330.1	60184870	60188044	-	similar to Chromosome chr7 scaffold_42, whole genome shotgun sequence
Sb05g027180.1	61368304	61371679	+	similar to ATP-citrate synthase, putative, expressed
Sb06g001120.1	1568657	1572703	+	similar to H0716A07.7 protein
Sb06g001410.1	2049873	2056336	+	similar to OSIGBa0147B06.7 protein
Sb06g001970.1	3609001	3611964	+	similar to Probable L-ascorbate peroxidase 3
Sb06g003090.1	6353620	6367394	+	similar to Acetyl-coenzyme A carboxylase
Sb06g003160.1	6498555	6504559	+	similar to Glucose-6-phosphate 1-dehydrogenase
Sb06g004280.1	9669810	9673977	+	similar to OSIGBa0139I12.3 protein
Sb06g013930.1	38402509	38408359	+	similar to OSIGBa0096P03.7 protein
Sb06g013940.1	38496595	38507684	+	similar to OSIGBa0096P03.7 protein
Sb06g014820.1	41051570	41054849	-	similar to Phosphatidylinositol synthase
Sb06g015180.1	42408869	42414202	+	similar to H0502B11.5 protein
Sb06g015360.1	42665636	42675073	-	similar to Starch branching enzyme IIa
Sb06g017080.1	46251156	46255934	-	similar to Probable L-ascorbate peroxidase 7, chloroplast precursor
Sb06g018050.1	47492270	47494460	-	similar to OSIGBa0152K17.2 protein
Sb06g018130.1	47575720	47577732	+	similar to OSIGBa0152K17.6 protein
Sb06g018780.1	48365344	48367105	+	similar to Putative uncharacterized protein
Sb06g018800.1	48391079	48394012	+	similar to OSIGBa0097P08.2 protein
Sb06g018810.1	48399081	48401805	+	similar to OSIGBa0097P08.2 protein
Sb06g018820.1	48405822	48407944	+	similar to Putative uncharacterized protein
Sb06g018830.1	48410537	48413493	+	similar to Putative uncharacterized protein
Sb06g019610.1	49174004	49176088	-	similar to OSIGBa0150F01.9 protein
Sb06g019840.1	49412901	49418693	-	similar to OSIGBa0135C13.7 protein
Sb06g020720.1	50138495	50140740	-	similar to Malate synthase, glyoxysomal
Sb06g021220.1	50552782	50554096	-	similar to Endochitinase A precursor
Sb06g022050.1	51292769	51298834	+	similar to OSIGBa0101P20.6 protein
Sb06g022410.1	51640488	51644521	-	similar to OSJNBb0070J16.1 protein
Sb06g022450.1	51666961	51674813	-	similar to OSJNBa0004N05.21 protein
Sb06g022510.1	51733520	51737646	-	similar to OSIGBa0140J09.1 protein
Sb06g023760.1	52800327	52804695	+	similar to Beta-fructofuranosidase 1 precursor
Sb06g024610.1	53698907	53700204	+	similar to Malate dehydrogenase
Sb06g027910.1	56745144	56751014	-	similar to OSIGBa0113I13.15 protein
Sb06g028340.1	57137534	57141606	-	similar to Os04g0613700 protein
Sb06g028990.1	57710461	57714562	+	similar to H0215F08.7 protein
Sb06g029000.1	57715702	57719208	+	similar to H0215F08.7 protein
Sb06g029980.1	58439493	58441903	+	similar to H0410G08.13 protein
Sb06g031360.1	59760431	59766079	+	similar to OSIGBa0132E09-OSIGBa0108L24.1 protein
Sb06g031910.1	60225082	60227279	-	similar to Beta-fructofuranosidase, insoluble isoenzyme 6 precursor
Sb06g031930.1	60232705	60235701	-	similar to Cell wall invertase
Sb06g032940.1	60995668	61000013	-	similar to Pyruvate kinase
Sb06g033280.1	61278907	61281801	+	similar to H0124B04.12 protein
Sb07g003600.1	4379884	4385059	-	similar to Putative uncharacterized protein
Sb07g005390.1	7484674	7492346	-	similar to Putative aconitate hydratase, cytoplasmic
Sb07g006040.1	8584227	8589043	+	similar to Putative UDP-N-acetylglucosamine pyrophosphorylase
Sb07g007530.1	11668140	11673850	-	similar to Putative apospory-associated protein C
Sb07g012720.1	25696240	25700246	+	similar to Putative pyrophosphate-dependent phosphofructokinase alpha subunit
Sb07g014890.1	36579500	36584849	+	similar to Putative uncharacterized protein
Sb07g014960.1	36898224	36903295	+	similar to Phosphoenolpyruvate carboxylase 2
Sb07g018840.1	48360513	48368578	-	similar to Putative UDP-glucose 4-epimerase
Sb07g021500.1	55538692	55544347	-	similar to Putative diphosphate-fructose-6-phosphate 1-phosphotransferase
Sb07g021630.1	55756951	55761359	+	similar to NADP-dependent glyceraldehyde-3-phosphate dehydrogenase
Sb07g022090.1	56373801	56378819	+	similar to Putative uncharacterized protein
Sb07g022110.1	56408168	56417869	+	similar to 1-phosphatidylinositol-3-phosphate 5-kinase-like
Sb07g023180.1	58043288	58046611	-	similar to Phosphoglycerate mutase-like protein
Sb07g024320.1	59431251	59434627	-	similar to Monodehydroascorbate reductase
Sb07g024880.1	59856343	59860133	+	similar to Probable L-ascorbate peroxidase 4
Sb07g025220.1	60256535	60259043	-	similar to Sorbitol dehydrogenase
Sb07g025240.1	60280418	60283891	-	similar to Putative hydroxymethylglutaryl coenzyme A synthase
Sb07g027300.1	62397970	62400906	-	similar to Putative uncharacterized protein
Sb08g000360.1	186966	191230	-	similar to Phospholipase C
Sb08g001115.1	1046294	1049916	+	similar to Phosphatidylinositol-4-phosphate 5-kinase 4, putative, expressed
Sb08g001160.1	1097006	1103035	-	similar to Os11g0142500 protein
Sb08g001480.1	1439461	1444900	+	similar to Putative uncharacterized protein
Sb08g004500.1	5410066	5411989	-	similar to Fructose-bisphosphate aldolase, chloroplast precursor
Sb08g004840.1	6034374	6040509	+	similar to Aldehyde dehydrogenase family protein, expressed
Sb08g004905.1	6110157	6111426	-	similar to Putative uncharacterized protein
Sb08g005050.1	6412344	6417170	-	similar to Os12g0182200 protein
Sb08g005200.1	6661819	6665796	-	similar to Diphosphonucleotide phosphatase 1
Sb08g005410.1	7139053	7141890	-	similar to VTC2, putative, expressed
Sb08g014630.1	38557657	38562238	-	similar to L-galactose dehydrogenase
Sb08g016820.1	44968248	44980293	+	similar to Putative acetyl-CoA carboxylase
Sb08g017020.1	45306381	45309249	-	similar to Metalloenzyme superfamily protein, expressed
Sb08g017750.1	47591847	47595700	-	similar to F22D16.26 protein
Sb08g018360.1	48363622	48364920	-	similar to Pectinesterase family protein, expressed
Sb08g018480.1	48579980	48583996	+	similar to ATP-citrate synthase, putative, expressed
Sb08g018730.1	49088039	49088991	+	similar to OSIGBa0096F13.7 protein
Sb08g019260.1	49942740	49947395	-	similar to Glycosyl transferase family 8 protein, expressed
Sb08g021770.1	53426102	53430399	+	similar to Pyruvate dehydrogenase E1 component beta subunit, putative, expressed
Sb08g022770.1	54843418	54848682	-	similar to Malate dehydrogenase, glyoxysomal precursor
Sb09g001670.1	1616773	1622919	-	similar to Putative beta-N-acetylhexosaminidase
Sb09g002320.1	2513309	2521160	+	similar to Putative phosphatidylinositol-specific phospholipase C
Sb09g004430.1	5343628	5350167	-	similar to Dihydrolipoyl dehydrogenase
Sb09g004610.1	5584133	5587798	+	similar to Dihydrolipoyl dehydrogenase
Sb09g004780.1	5797201	5805338	-	similar to Fructose-6-phosphate-2-kinase/fructose-2, 6-bisphosphatase
Sb09g005230.1	6689955	6693277	+	similar to Transketolase, chloroplast
Sb09g005810.1	8068292	8071809	-	similar to Malic enzyme
Sb09g005840.1	8147228	8150889	-	similar to Hexokinase-7
Sb09g006030.1	8643913	8646047	+	similar to Putative uncharacterized protein
Sb09g007910.1	14433221	14441555	-	similar to Putative uncharacterized protein
Sb09g008220.1	15516550	15521532	-	similar to Chromosome chr19 scaffold_4, whole genome shotgun sequence
Sb09g018720.1	46911185	46915538	-	similar to Hexokinase-10
Sb09g019100.1	47677991	47681871	+	similar to Putative UDP-sulfoquinovose synthase
Sb09g023060.1	52690962	52693408	+	similar to Pyruvate decarboxylase isozyme 1
Sb09g023850.1	53487282	53490953	+	similar to Cytochrome b5 reductase isoform II
Sb09g024340.1	53900807	53903670	-	similar to Phosphoglycerate kinase, chloroplast precursor
Sb09g025790.1	55191533	55199672	+	similar to Putative uncharacterized protein
Sb09g026060.1	55392090	55394804	+	similar to Putative pectin methylesterase
Sb09g026080.1	55411244	55416466	+	similar to Hexokinase
Sb09g026150.1	55488931	55494118	+	similar to Putative uncharacterized protein
Sb09g026870.1	56048695	56055225	-	similar to Beta-galactosidase 8 precursor
Sb09g028570.1	57451167	57463622	-	similar to Sucrose phosphate synthase
Sb09g029000.1	57765952	57768897	+	similar to Os01g0658700 protein
Sb09g029240.1	57971072	57975591	-	similar to Malate dehydrogenase
Sb09g029610.1	58245484	58251040	+	similar to Glucose-1-phosphate adenylyltransferase large subunit 1, chloroplast precursor
Sb10g001210.1	1040690	1041824	+	similar to Putative uncharacterized protein
Sb10g002220.1	1923199	1926624	-	similar to Transketolase, chloroplast
Sb10g002250.1	1950327	1955286	-	similar to Transketolase, chloroplast
Sb10g002550.1	2254951	2256350	+	similar to Root cap-specific protein
Sb10g002560.1	2264432	2266012	-	similar to Root cap-specific protein
Sb10g003090.1	2757984	2759638	-	similar to Pectate lyase homolog
Sb10g003650.1	3170765	3174992	-	similar to Chromosome chr4 scaffold_6, whole genome shotgun sequence
Sb10g007800.1	7745000	7747312	-	similar to Putative uncharacterized protein
Sb10g008200.1	8207997	8212062	+	similar to Starch synthase isoform zSTSII-1
Sb10g008280.1	8422480	8426810	+	similar to Putative fructokinase
Sb10g008820.1	9239538	9243632	+	similar to Putative uncharacterized protein
Sb10g008850.1	9271331	9277027	-	similar to Pyrophosphate-dependent phosphofructokinase beta subunit
Sb10g009540.1	10785626	10785973	-	similar to Acylphosphatase
Sb10g009550.1	10787736	10788499	-	similar to Acylphosphatase
Sb10g016920.1	35222962	35243205	-	similar to Formate dehydrogenase, mitochondrial precursor
Sb10g021330.1	47131018	47137553	-	similar to Phosphoenolpyruvate carboxylase 1
Sb10g022430.1	50151435	50156051	+	similar to Putative uncharacterized protein
Sb10g022830.1	51161212	51163082	+	similar to Putative uncharacterized protein
Sb10g023850.1	52590798	52593074	+	similar to Fructose-bisphosphate aldolase
Sb10g024310.1	53289723	53293680	-	similar to Ribose-phosphate pyrophosphokinase 2
Sb10g025880.1	55200353	55201764	-	similar to Putative GDP-L-fucose synthase 2
Sb10g025890.1	55223756	55224833	+	similar to Probable GDP-L-fucose synthase 1
Sb10g026540.1	55936863	55939279	-	similar to Putative ructose 1,6-bisphosphatase
Sb10g026840.1	56265588	56269334	-	similar to Phosphatidylinositol synthase
Sb10g027110.1	56788632	56793054	-	similar to Probable alpha-glucosidase Os06g0675700 precursor
Sb10g030776.1	60419016	60423646	-	similar to Starch branching enzyme I precursor
Sb10g030870.1	60525515	60528704	-	similar to Glycosyltransferase QUASIMODO1, putative, expressed
