# Supplementary material for: Genetic variation and expression diversity between grain and sweet sorghum lines
Source: BMC Genomics. 2013 Jan 16;14:18. doi: 10.1186/1471-2164-14-18 (PMC3616923; doi:10.1186/1471-2164-14-18)
Supplement: Additional file 11 — Tandemly duplicated genes in sorghum. [file 1471-2164-14-18-S11.xls]

## Sheet: Sheet1
Additional data file 11. Tandemly duplicated genes in sorghum
Locus1	From	To	Strand	Annotation	Locus2	From	To	Strand	Annotation
Sb01g000530.1	414180	415242	-	similar to Putative uncharacterized protein OSJNBa0059G06.14	Sb01g000550.1	420864	422582	+	similar to Os03g0857500 protein
Sb01g000580.1	462325	464149	+	similar to Gibberellin 20-oxidase	Sb01g000650.1	580090	581169	-	similar to Putative uncharacterized protein
Sb01g000650.1	580090	581169	-	similar to Putative uncharacterized protein	Sb01g000660.1	583694	584782	-	similar to Putative uncharacterized protein
Sb01g001160.1	1042154	1044264	-	similar to Cytochrome P450 71E1	Sb01g001180.1	1058885	1061083	-	similar to Cytochrome P450 71E1
Sb01g001190.1	1126443	1128815	-	similar to Os02g0236500 protein	Sb01g001210.1	1157208	1160809	+	similar to Os02g0236500 protein
Sb01g001250.1	1203863	1206007	-	similar to Putative regulatory protein	Sb01g001260.1	1211869	1216237	-	similar to Regulatory protein, putative, expressed
Sb01g001330.1	1255429	1258252	-	similar to Putative RNA polymerase I, II and III 16.5 kDa subunit	Sb01g001420.1	1324941	1328051	+	similar to Putative RNA polymerase I, II and III 16.5 kDa subunit
Sb01g001600.1	1436370	1439032	+	similar to Putative uncharacterized protein	Sb01g001610.1	1440789	1443137	+	similar to Putative uncharacterized protein
Sb01g002080.1	1787330	1790722	-	similar to Putative IAA amidohydrolase	Sb01g002090.1	1793789	1796863	-	similar to Putative IAA amidohydrolase
Sb01g002110.1	1800521	1800904	-	similar to Putative uncharacterized protein	Sb01g002130.1	1806789	1807754	-	similar to Putative uncharacterized protein
Sb01g002340.1	1932483	1933562	+	similar to Putative uncharacterized protein	Sb01g002350.1	1937186	1938020	+	similar to Putative uncharacterized protein
Sb01g002350.1	1937186	1938020	+	similar to Putative uncharacterized protein	Sb01g002360.1	1940535	1941159	+	similar to Putative uncharacterized protein
Sb01g002360.1	1940535	1941159	+	similar to Putative uncharacterized protein	Sb01g002370.1	1943471	1944008	+	similar to Putative uncharacterized protein
Sb01g002400.1	1960232	1965330	+	similar to Putative hydrolase	Sb01g002410.1	1965862	1968700	+	similar to Putative hydrolase
Sb01g002590.1	2119766	2121194	+	similar to Expressed protein	Sb01g002600.1	2126253	2127893	+	similar to Expressed protein
Sb01g002700.1	2239091	2240110	+	Predicted protein	Sb01g002720.1	2244253	2245387	-	similar to Expressed protein
Sb01g002860.1	2352378	2353909	+	similar to Os03g0824600 protein	Sb01g002870.1	2357872	2359400	-	similar to Os03g0824600 protein
Sb01g002870.1	2357872	2359400	-	similar to Os03g0824600 protein	Sb01g002890.1	2371345	2372839	+	similar to Os03g0824600 protein
Sb01g003020.1	2449772	2451851	+	similar to Putative uncharacterized protein	Sb01g003030.1	2458096	2460192	+	similar to Putative uncharacterized protein
Sb01g003160.1	2539160	2540212	-	Predicted protein	Sb01g003165.1	2542059	2542457	-	Predicted protein
Sb01g003170.1	2548707	2549900	-	weakly similar to MTERF, putative	Sb01g003180.1	2553549	2555065	-	weakly similar to MTERF, putative
Sb01g003180.1	2553549	2555065	-	weakly similar to MTERF, putative	Sb01g003185.1	2556433	2556769	-	weakly similar to MTERF, putative
Sb01g003250.1	2626620	2628778	-	similar to Actin-depolymerizing factor 3	Sb01g003260.1	2629618	2630509	-	similar to Actin-depolymerizing factor 3
Sb01g003270.1	2632850	2633678	-	similar to Putative uncharacterized protein	Sb01g003280.1	2636905	2637456	-	similar to Putative uncharacterized protein
Sb01g003280.1	2636905	2637456	-	similar to Putative uncharacterized protein	Sb01g003300.1	2653583	2654023	+	similar to Putative uncharacterized protein
Sb01g003455.1	2798983	2799111	+	similar to Putative uncharacterized protein	Sb01g003460.1	2808966	2810618	+	weakly similar to OSJNBa0009P12.16 protein
Sb01g003470.1	2810843	2813315	-	similar to Putative uncharacterized protein	Sb01g003480.1	2813705	2815878	-	similar to Putative uncharacterized protein
Sb01g003510.1	2833876	2837854	+	similar to Putative uncharacterized protein	Sb01g003520.1	2845404	2848873	+	similar to Expressed protein
Sb01g003520.1	2845404	2848873	+	similar to Expressed protein	Sb01g003530.1	2852990	2854694	+	similar to Putative uncharacterized protein
Sb01g003580.1	2908164	2909008	+	similar to Expressed protein	Sb01g003590.1	2910716	2911477	+	similar to Os03g0816700 protein
Sb01g004190.1	3363318	3364904	-	similar to Putative uncharacterized protein	Sb01g004220.1	3393808	3395771	-	similar to Putative uncharacterized protein
Sb01g004220.1	3393808	3395771	-	similar to Putative uncharacterized protein	Sb01g004230.1	3401564	3403064	+	similar to Putative uncharacterized protein
Sb01g004250.1	3405904	3407725	-	similar to Chromosome chr8 scaffold_34, whole genome shotgun sequence	Sb01g004260.1	3416190	3418384	-	similar to Chromosome chr8 scaffold_34, whole genome shotgun sequence
Sb01g004300.1	3444059	3445441	+	similar to Putative endosperm C-24 sterol methyltransferase	Sb01g004310.1	3459397	3460374	+	similar to Putative endosperm C-24 sterol methyltransferase
Sb01g004440.1	3550546	3553033	-	similar to Putative iron-sulfur cluster-binding protein	Sb01g004450.1	3557127	3559349	-	similar to Putative iron-sulfur cluster-binding protein
Sb01g004470.1	3571423	3574160	+	similar to Brain protein 44-like	Sb01g004480.1	3574873	3577250	+	similar to Brain protein 44-like
Sb01g004560.1	3639903	3641479	+	similar to Os03g0804900 protein	Sb01g004570.1	3665361	3666836	+	similar to Os03g0804900 protein
Sb01g004570.1	3665361	3666836	+	similar to Os03g0804900 protein	Sb01g004580.1	3675732	3676214	+	similar to Os03g0804900 protein
Sb01g004630.1	3702739	3707122	+	similar to Galactosyltransferase family protein, putative, expressed	Sb01g004660.1	3731273	3735132	+	similar to Galactosyltransferase family protein, putative, expressed
Sb01g004820.1	3878664	3878956	+	Predicted protein	Sb01g004870.1	3909925	3912258	+	similar to Putative uncharacterized protein OSJNBa0052F07.9
Sb01g004875.1	3916246	3916857	-	Predicted protein	Sb01g004880.3	3929349	3936009	-	Predicted protein
Sb01g005140.1	4235602	4237257	+	similar to Indole-3-glycerol phosphate lyase	Sb01g005150.1	4246939	4248701	+	similar to Indole-3-glycerol phosphate lyase
Sb01g005150.1	4246939	4248701	+	similar to Indole-3-glycerol phosphate lyase	Sb01g005160.1	4271171	4272800	+	similar to Putative tryptophan synthase alpha
Sb01g005260.1	4370981	4373360	+	similar to Expressed protein	Sb01g005270.1	4380255	4381138	+	similar to Expressed protein
Sb01g005385.1	4454695	4454823	-	similar to Putative uncharacterized protein	Sb01g005390.1	4454856	4455449	-	similar to Putative uncharacterized protein
Sb01g005390.1	4454856	4455449	-	similar to Putative uncharacterized protein	Sb01g005400.1	4455816	4456438	-	similar to Os03g0794300 protein
Sb01g005510.1	4528662	4529747	-	weakly similar to Cyclin dependent protein kinase	Sb01g005520.1	4535386	4536390	-	weakly similar to Cyclin dependent protein kinase
Sb01g005530.1	4536795	4537371	-	weakly similar to Putative uncharacterized protein	Sb01g005540.1	4538876	4539511	-	similar to Putative uncharacterized protein
Sb01g005540.1	4538876	4539511	-	similar to Putative uncharacterized protein	Sb01g005620.1	4589442	4589954	-	similar to Putative uncharacterized protein
Sb01g005620.1	4589442	4589954	-	similar to Putative uncharacterized protein	Sb01g005630.1	4591077	4591600	-	weakly similar to Putative uncharacterized protein
Sb01g005650.1	4620645	4627469	+	similar to Aldehyde oxidase-2	Sb01g005670.1	4661698	4669143	+	similar to Aldehyde oxidase-2
Sb01g005670.1	4661698	4669143	+	similar to Aldehyde oxidase-2	Sb01g005680.1	4675588	4682084	+	similar to Aldehyde oxidase
Sb01g005750.1	4722615	4726021	+	similar to Putative uncharacterized protein	Sb01g005780.1	4771888	4775943	-	similar to Putative uncharacterized protein
Sb01g005820.2	4802853	4806027	-	Predicted protein	Sb01g005845.1	4869397	4870796	-	Predicted protein
Sb01g005990.1	5012234	5013582	+	similar to Glutathione transferase	Sb01g006000.1	5019252	5019919	-	similar to Glutathione transferase
Sb01g006000.1	5019252	5019919	-	similar to Glutathione transferase	Sb01g006010.1	5021760	5022585	+	similar to Glutathione-S-transferase
Sb01g006200.1	5238341	5238811	-	similar to Os04g0521900 protein	Sb01g006210.1	5242205	5243024	-	weakly similar to Os07g0142600 protein
Sb01g006425.1	5420677	5422854	-	Predicted protein	Sb01g006500.1	5481338	5482618	-	Predicted protein
Sb01g006670.1	5613095	5615468	-	similar to Putative uncharacterized protein	Sb01g006760.1	5698026	5699960	+	similar to Putative receptor-type protein kinase LRK1
Sb01g006760.1	5698026	5699960	+	similar to Putative receptor-type protein kinase LRK1	Sb01g006770.1	5700310	5702349	-	similar to OSIGBa0125M19.6 protein
Sb01g006770.1	5700310	5702349	-	similar to OSIGBa0125M19.6 protein	Sb01g006780.1	5704660	5707101	-	similar to Lectin receptor kinase 7, putative, expressed
Sb01g007100.1	6014988	6018128	-	similar to Putative aurora-related kinase	Sb01g007120.1	6040033	6047051	-	similar to Serine/threonine-protein kinase SAPK8
Sb01g007230.1	6181093	6184339	-	similar to Putative uncharacterized protein	Sb01g007240.1	6189705	6191143	-	similar to Peroxidase 51, putative, expressed
Sb01g007400.1	6337660	6339550	-	similar to P450	Sb01g007410.1	6359214	6361113	-	similar to P450
Sb01g007410.1	6359214	6361113	-	similar to P450	Sb01g007420.1	6364190	6366393	-	similar to P450
Sb01g007420.1	6364190	6366393	-	similar to P450	Sb01g007430.1	6375714	6378421	+	similar to P450
Sb01g007590.1	6542514	6543196	-	similar to Putative glucosyl transferase	Sb01g007600.1	6544420	6545981	-	similar to Putative glucosyl transferase
Sb01g007600.1	6544420	6545981	-	similar to Putative glucosyl transferase	Sb01g007610.1	6546946	6548439	-	similar to Putative glucosyl transferase
Sb01g007610.1	6546946	6548439	-	similar to Putative glucosyl transferase	Sb01g007620.1	6551549	6552946	-	similar to Putative glucosyl transferase
Sb01g007620.1	6551549	6552946	-	similar to Putative glucosyl transferase	Sb01g007630.1	6554511	6556093	-	similar to Putative glucosyl transferase
Sb01g007630.1	6554511	6556093	-	similar to Putative glucosyl transferase	Sb01g007640.1	6560681	6562719	-	similar to Putative glucosyl transferase
Sb01g007750.1	6674726	6678107	+	similar to Phytochelatin synthetase-like protein 1	Sb01g007760.1	6681822	6685239	+	similar to Brittle stalk-2-like protein 4
Sb01g007780.1	6694707	6701002	+	similar to M31 protein	Sb01g007790.1	6714690	6722437	+	similar to M4 protein
Sb01g008030.1	6942819	6945729	-	similar to Exhydrolase II	Sb01g008040.3	6957503	6963067	-	similar to Exoglucanase precursor
Sb01g008040.3	6957503	6963067	-	similar to Exoglucanase precursor	Sb01g008050.1	6972348	6974973	-	similar to Beta-glucanase
Sb01g008200.1	7094963	7095733	+	weakly similar to Putative uncharacterized protein	Sb01g008210.1	7096495	7097684	+	similar to Os03g0747400 protein
Sb01g008260.1	7141502	7143211	+	similar to Ribosomal protein S27	Sb01g008270.1	7144569	7147117	-	similar to Ribosomal protein S27
Sb01g008890.1	7659040	7660828	+	similar to Os07g0193200 protein	Sb01g008900.1	7662785	7664577	+	similar to Os07g0193200 protein
Sb01g008980.1	7711843	7712266	-	weakly similar to Expressed protein	Sb01g008990.1	7714256	7714815	-	similar to Expressed protein
Sb01g009020.1	7727242	7733788	-	weakly similar to Putative uncharacterized protein	Sb01g009025.1	7745998	7763739	+	weakly similar to Putative uncharacterized protein
Sb01g009040.1	7776125	7776652	-	similar to Expressed protein	Sb01g009050.1	7779156	7779511	-	similar to Putative uncharacterized protein
Sb01g009050.1	7779156	7779511	-	similar to Putative uncharacterized protein	Sb01g009060.1	7780908	7781556	-	similar to Expressed protein
Sb01g009085.1	7829633	7829782	+	similar to Putative uncharacterized protein	Sb01g009090.1	7832270	7834582	+	similar to Os05g0239200 protein
Sb01g009200.1	7932609	7935846	-	similar to Expressed protein	Sb01g009210.1	7937253	7939130	-	similar to Expressed protein
Sb01g009210.1	7937253	7939130	-	similar to Expressed protein	Sb01g009220.1	7942181	7945168	-	similar to Expressed protein
Sb01g009240.1	7992067	7994148	-	similar to Os09g0499500 protein	Sb01g009250.1	7994569	7996673	+	similar to Os09g0499400 protein
Sb01g009340.1	8064521	8066028	+	similar to Putative uncharacterized protein	Sb01g009350.1	8066606	8069037	+	similar to Putative uncharacterized protein
Sb01g009460.1	8186199	8192342	+	similar to Knotted1-type homeobox protein OSH3	Sb01g009480.1	8222577	8230046	+	similar to Homeotic protein knotted-1
Sb01g009560.1	8308021	8310971	-	similar to Tubulin alpha-2/alpha-4 chain	Sb01g009570.1	8313970	8316548	-	similar to Tubulin alpha-2/alpha-4 chain
Sb01g009650.1	8412454	8414089	+	weakly similar to Os03g0724600 protein	Sb01g009660.1	8415416	8417062	+	similar to Putative uncharacterized protein
Sb01g009680.1	8453483	8457242	-	similar to Putative cellular retinaldehyde-binding protein	Sb01g009685.1	8465814	8469213	-	similar to CRAL/TRIO domain, putative
Sb01g009685.1	8465814	8469213	-	similar to CRAL/TRIO domain, putative	Sb01g009690.1	8473050	8474753	-	similar to CRAL/TRIO domain, putative
Sb01g009890.1	8705732	8709731	+	similar to Peptide transporter	Sb01g009900.1	8713379	8720739	+	similar to Peptide transporter
Sb01g009920.3	8729578	8736847	+	similar to Phytochrome A	Sb01g009930.1	8754916	8758749	+	similar to Phytochrome A
Sb01g009960.1	8786880	8795064	+	similar to 3,4-dihydroxy-2-butanone kinase, putative, expressed	Sb01g009970.1	8809752	8811642	+	similar to 3,4-dihydroxy-2-butanone kinase, putative, expressed
Sb01g010180.1	9051911	9052891	-	similar to Putative uncharacterized protein	Sb01g010200.1	9066624	9067634	-	similar to Putative uncharacterized protein
Sb01g010500.1	9307659	9308657	+	similar to Plastocyanin-like domain, putative	Sb01g010510.1	9311549	9312372	+	similar to Plastocyanin-like domain, putative
Sb01g010510.1	9311549	9312372	+	similar to Plastocyanin-like domain, putative	Sb01g010520.1	9314107	9314631	+	similar to Plastocyanin-like domain, putative
Sb01g010540.1	9322351	9325748	+	similar to MAPEG family protein, expressed	Sb01g010550.1	9328214	9329520	+	similar to MAPEG family protein, expressed
Sb01g010825.1	9721346	9725643	+	similar to Putative beta-glucosidase	Sb01g010830.1	9726512	9730028	+	similar to Beta-glucosidase
Sb01g010830.1	9726512	9730028	+	similar to Beta-glucosidase	Sb01g010840.1	9731553	9735142	+	similar to Beta-glucosidase
Sb01g011020.1	9883625	9886673	-	similar to Natural resistance-associated macrophage protein, expressed	Sb01g011025.1	9902952	9908713	-	similar to Natural resistance-associated macrophage protein, expressed
Sb01g011030.1	9916989	9920932	-	similar to Lipoxygenase	Sb01g011040.1	9923147	9930173	-	similar to Lipoxygenase
Sb01g011040.1	9923147	9930173	-	similar to Lipoxygenase	Sb01g011050.1	9936792	9941610	-	similar to Lipoxygenase
Sb01g011320.1	10182181	10183122	-	similar to Putative uncharacterized protein	Sb01g011380.1	10222760	10223713	-	similar to Putative uncharacterized protein
Sb01g011400.1	10231468	10234430	+	similar to Expressed protein	Sb01g011440.1	10263469	10267327	+	similar to Putative uncharacterized protein OSJNBb0101N11.18
Sb01g011470.1	10298593	10299429	-	weakly similar to Putative PB1 domain containing protein	Sb01g011500.1	10333503	10334467	+	weakly similar to Putative PB1 domain containing protein
Sb01g011870.1	10761650	10768577	+	similar to Chromosome chr6 scaffold_25, whole genome shotgun sequence	Sb01g011880.1	10774347	10780713	+	similar to Putative uncharacterized protein
Sb01g011900.1	10818949	10819986	+	similar to Putative uncharacterized protein	Sb01g011906.1	10822296	10822418	+	similar to Putative uncharacterized protein
Sb01g011960.1	10896947	10902344	+	similar to Benzothiadiazole-induced homeodomain protein 1	Sb01g011970.1	10906731	10908103	+	similar to Knotted1-interacting protein
Sb01g012000.1	10924504	10931084	-	similar to TPR Domain containing protein	Sb01g012010.1	10938191	10943912	-	weakly similar to TPR Domain containing protein
Sb01g012010.1	10938191	10943912	-	weakly similar to TPR Domain containing protein	Sb01g012020.1	10946220	10951295	-	similar to Putative uncharacterized protein
Sb01g012020.1	10946220	10951295	-	similar to Putative uncharacterized protein	Sb01g012040.1	10959623	10966324	-	similar to TPR Domain containing protein, expressed
Sb01g012250.1	11259304	11262053	-	weakly similar to Helix-loop-helix DNA-binding domain containing protein, expressed	Sb01g012260.1	11287512	11290825	-	Predicted protein
Sb01g012350.1	11422197	11423294	+	weakly similar to Cyclin dependent protein kinase	Sb01g012400.1	11450789	11451874	+	weakly similar to Cyclin dependent protein kinase
Sb01g012430.1	11475422	11479874	+	similar to Iron regulated metal transporter	Sb01g012440.1	11482662	11483872	+	similar to Iron regulated transporter-like protein
Sb01g012540.1	11555411	11556637	+	weakly similar to OJ000223_09.12 protein	Sb01g012545.1	11571260	11571553	+	similar to OJ000223_09.12 protein
Sb01g012580.1	11609756	11610666	-	weakly similar to Putative uncharacterized protein	Sb01g012590.1	11610980	11611729	-	similar to Putative uncharacterized protein
Sb01g012620.1	11623001	11623904	-	weakly similar to Putative uncharacterized protein	Sb01g012630.1	11627412	11628237	-	weakly similar to Expressed protein
Sb01g012700.1	11690231	11691169	-	similar to Osmotin	Sb01g012710.1	11697029	11698183	-	similar to Pathogenesis-related thaumatin-like protein
Sb01g012770.1	11779836	11780255	-	similar to Putative auxin-induced protein family	Sb01g012780.1	11790359	11790673	-	similar to Putative auxin-induced protein family
Sb01g013030.1	12044541	12047433	+	similar to Putative uncharacterized protein	Sb01g013070.1	12086000	12087287	+	Predicted protein
Sb01g013220.1	12239089	12241521	-	Predicted protein	Sb01g013240.1	12269556	12271865	+	Predicted protein
Sb01g013350.1	12369016	12369513	-	weakly similar to Putative uncharacterized protein	Sb01g013370.1	12383193	12383693	-	weakly similar to Putative uncharacterized protein
Sb01g013550.1	12611930	12613163	-	similar to Putative uncharacterized protein	Sb01g013560.1	12617257	12621412	-	similar to Putative uncharacterized protein
Sb01g013740.1	12805272	12806846	+	similar to Patatin-like phospholipase domain containing protein	Sb01g013760.1	12820790	12822127	-	similar to Patatin-like phospholipase domain containing protein
Sb01g013760.1	12820790	12822127	-	similar to Patatin-like phospholipase domain containing protein	Sb01g013790.1	12843332	12844660	-	similar to Patatin-like phospholipase domain containing protein
Sb01g013910.1	13049447	13053913	-	similar to Major facilitator superfamily protein	Sb01g013920.1	13056683	13061538	-	similar to Major facilitator superfamily protein
Sb01g014040.1	13237743	13238184	-	similar to Nodulin, putative, expressed	Sb01g014050.1	13248958	13253181	+	similar to Nodulin, putative, expressed
Sb01g014120.1	13299571	13300755	-	similar to Auxin-responsive protein IAA12	Sb01g014130.1	13320178	13322855	+	similar to Auxin-responsive protein IAA30
Sb01g014250.1	13446902	13451789	-	similar to Putative uncharacterized protein	Sb01g014280.1	13468065	13471360	-	similar to Putative uncharacterized protein
Sb01g014330.1	13573690	13573935	+	weakly similar to Putative cytochrome P450-like protein	Sb01g014340.1	13575477	13578284	+	similar to Putative cytochrome P450-like protein
Sb01g014340.1	13575477	13578284	+	similar to Putative cytochrome P450-like protein	Sb01g014350.1	13591183	13597106	+	similar to Putative cytochrome P450-like protein
Sb01g014420.1	13724205	13726237	-	weakly similar to Putative auxin response factor	Sb01g014430.1	13737718	13739520	-	weakly similar to Putative auxin response factor
Sb01g014430.1	13737718	13739520	-	weakly similar to Putative auxin response factor	Sb01g014440.1	13744439	13746440	-	weakly similar to Putative auxin response factor
Sb01g014440.1	13744439	13746440	-	weakly similar to Putative auxin response factor	Sb01g014450.1	13756089	13758697	-	weakly similar to Putative auxin response factor
Sb01g014450.1	13756089	13758697	-	weakly similar to Putative auxin response factor	Sb01g014455.1	13767922	13768161	-	similar to Putative uncharacterized protein
Sb01g014455.1	13767922	13768161	-	similar to Putative uncharacterized protein	Sb01g014460.1	13770459	13773171	-	weakly similar to Putative transcirption factor
Sb01g014480.1	13786852	13790451	-	weakly similar to Putative uncharacterized protein	Sb01g014490.1	13791843	13793490	-	weakly similar to Putative transcirption factor
Sb01g014540.1	13847708	13849185	+	similar to Putative uncharacterized protein	Sb01g014550.1	13853361	13854813	+	similar to Putative uncharacterized protein
Sb01g014550.1	13853361	13854813	+	similar to Putative uncharacterized protein	Sb01g014560.1	13856707	13857949	+	similar to Putative uncharacterized protein
Sb01g014595.1	13915309	13918806	+	weakly similar to Putative transcirption factor	Sb01g014600.1	13919185	13919625	+	Predicted protein
Sb01g014595.1	13915309	13918806	+	weakly similar to Putative transcirption factor	Sb01g014600.1	13919185	13919625	+	Predicted protein
Sb01g014690.1	14004978	14008336	+	weakly similar to Os07g0118800 protein	Sb01g014700.1	14010452	14014172	+	weakly similar to Os07g0118800 protein
Sb01g014730.1	14039204	14041291	-	similar to Putative serine protease inhibitor	Sb01g014740.1	14043129	14045820	-	similar to Putative serine protease inhibitor
Sb01g014960.1	14306982	14308644	+	Predicted protein	Sb01g014965.1	14312893	14314618	+	weakly similar to Putative uncharacterized protein
Sb01g014995.1	14337613	14341682	-	similar to Putative pentatricopeptide repeat-containing protein	Sb01g015050.1	14489534	14492806	-	similar to Putative pentatricopeptide repeat-containing protein
Sb01g015165.1	14654930	14658664	-	similar to Putative uncharacterized protein	Sb01g015170.1	14663696	14665807	-	similar to Putative uncharacterized protein
Sb01g015170.1	14663696	14665807	-	similar to Putative uncharacterized protein	Sb01g015180.1	14679585	14681645	-	similar to Putative uncharacterized protein
Sb01g015200.1	14700886	14707861	+	similar to Expressed protein	Sb01g015220.1	14729427	14737180	+	Predicted protein
Sb01g015290.1	14763431	14763997	+	similar to Os03g0593600 protein	Sb01g015300.1	14765359	14766957	-	similar to Putative cytochrome P450
Sb01g015310.1	14787158	14789429	-	similar to Os03g0593600 protein	Sb01g015330.1	14799947	14802602	-	similar to Os03g0593600 protein
Sb01g015330.1	14799947	14802602	-	similar to Os03g0593600 protein	Sb01g015340.1	14835799	14836520	-	similar to Os03g0593600 protein
Sb01g015350.1	14838847	14839835	-	similar to Os03g0593600 protein	Sb01g015360.1	14860279	14862898	-	similar to Os03g0593600 protein
Sb01g015420.1	14927084	14930662	+	Predicted protein	Sb01g015430.1	14931439	14936893	-	Predicted protein
Sb01g015430.1	14931439	14936893	-	Predicted protein	Sb01g015440.1	14941884	14945480	-	Predicted protein
Sb01g015666.1	15262791	15266958	+	similar to Type III restriction enzyme, res subunit family protein, expressed	Sb01g015670.1	15275142	15291284	+	similar to Type III restriction enzyme, res subunit family protein, expressed
Sb01g015700.1	15317010	15317471	+	Predicted protein	Sb01g015720.1	15329215	15329955	+	Predicted protein
Sb01g015730.1	15363928	15370434	+	similar to Putative uncharacterized protein	Sb01g015740.1	15371235	15374940	+	similar to Secretory carrier-associated membrane protein 4
Sb01g015806.1	15416940	15418067	+	similar to BTB/POZ domain containing protein, expressed	Sb01g015810.1	15421717	15422893	+	similar to Os10g0429400 protein
Sb01g015810.1	15421717	15422893	+	similar to Os10g0429400 protein	Sb01g015820.1	15424808	15425596	+	similar to Os10g0429400 protein
Sb01g015860.1	15453129	15454881	+	weakly similar to Putative GDSL-like lipase/acylhydrolase	Sb01g015870.1	15466200	15466994	+	similar to Putative GDSL-like lipase/acylhydrolase
Sb01g015870.1	15466200	15466994	+	similar to Putative GDSL-like lipase/acylhydrolase	Sb01g015890.1	15483503	15487176	+	similar to Putative GDSL-like lipase/acylhydrolase
Sb01g015896.1	15491871	15492657	-	similar to NB-ARC domain containing protein	Sb01g015900.1	15497697	15502019	-	similar to Putative uncharacterized protein
Sb01g015930.1	15551708	15554338	-	similar to OSIGBa0138E08-OSIGBa0161L23.6 protein	Sb01g015940.1	15568066	15571073	-	similar to OSIGBa0139I12.2 protein
Sb01g015970.1	15677177	15681042	+	similar to Putative potassium transporter	Sb01g015990.1	15740764	15745062	+	similar to Probable potassium transporter 16
Sb01g015990.1	15740764	15745062	+	similar to Probable potassium transporter 16	Sb01g016000.1	15773049	15777477	+	similar to Probable potassium transporter 16
Sb01g016000.1	15773049	15777477	+	similar to Probable potassium transporter 16	Sb01g016010.1	15798191	15802894	+	similar to Putative potassium transporter
Sb01g016020.1	15807284	15807733	-	similar to Putative uncharacterized protein	Sb01g016030.1	15813563	15813994	+	similar to Auxin induced protein
Sb01g016030.1	15813563	15813994	+	similar to Auxin induced protein	Sb01g016035.1	15815824	15816099	-	similar to Putative uncharacterized protein
Sb01g016070.1	15847109	15847684	+	Predicted protein	Sb01g016080.1	15858948	15859553	+	Predicted protein
Sb01g016080.1	15858948	15859553	+	Predicted protein	Sb01g016090.1	15869205	15869846	+	weakly similar to Putative uncharacterized protein
Sb01g016100.1	15879228	15885095	+	similar to MATE efflux family protein, expressed	Sb01g016110.1	15894825	15900672	+	similar to Os03g0571900 protein
Sb01g016110.1	15894825	15900672	+	similar to Os03g0571900 protein	Sb01g016120.1	15905936	15909358	-	similar to Os03g0571900 protein
Sb01g016120.1	15905936	15909358	-	similar to Os03g0571900 protein	Sb01g016140.1	15914435	15920674	+	similar to MATE efflux family protein, expressed
Sb01g016390.1	16425272	16428933	+	weakly similar to Putative uncharacterized protein	Sb01g016410.1	16463166	16466032	-	weakly similar to Putative uncharacterized protein
Sb01g016460.1	16525821	16527609	+	similar to B1168G10.4 protein	Sb01g016470.1	16567361	16569149	+	similar to B1168G10.4 protein
Sb01g016470.1	16567361	16569149	+	similar to B1168G10.4 protein	Sb01g016480.1	16584809	16588190	+	similar to B1168G10.4 protein
Sb01g016540.1	16677077	16680375	+	Predicted protein	Sb01g016545.1	16684399	16686183	+	weakly similar to Putative uncharacterized protein OSJNBa0084C09.20
Sb01g016600.1	16739890	16742643	-	similar to Class III peroxidase 49 precursor	Sb01g016620.1	16770296	16771406	-	weakly similar to Class III peroxidase 70 precursor
Sb01g016670.1	16806497	16807316	-	Predicted protein	Sb01g016680.1	16814818	16815561	-	weakly similar to Putative uncharacterized protein
Sb01g016690.1	16819065	16820044	+	similar to Putative uncharacterized protein	Sb01g016700.1	16835360	16836208	+	similar to Expressed protein
Sb01g016770.1	16919824	16923738	+	similar to PDR-like ABC transporter, putative, expressed	Sb01g016775.1	16954579	16966575	+	similar to Pleiotropic drug resistance protein 3
Sb01g016900.1	17106601	17112210	+	similar to Putative uncharacterized protein	Sb01g016910.1	17115541	17123735	+	similar to Putative cytochrome P450
Sb01g017080.1	17317415	17317779	+	similar to Expressed protein	Sb01g017090.1	17321336	17322092	+	similar to Expressed protein
Sb01g017160.1	17569588	17571403	-	similar to Putative cytochrome P450	Sb01g017170.1	17586852	17588540	-	similar to Putative cytochrome P450
Sb01g017170.1	17586852	17588540	-	similar to Putative cytochrome P450	Sb01g017180.1	17603835	17605441	-	similar to Putative uncharacterized protein
Sb01g017180.1	17603835	17605441	-	similar to Putative uncharacterized protein	Sb01g017190.1	17630225	17631835	-	similar to Putative uncharacterized protein
Sb01g017300.1	17807043	17810671	-	similar to Prolyl carboxypeptidase like protein, putative, expressed	Sb01g017310.1	17811492	17817010	-	similar to Prolyl carboxypeptidase like protein, putative, expressed
Sb01g017510.1	18025615	18026582	+	similar to Putative uncharacterized protein	Sb01g017520.1	18040930	18041601	+	weakly similar to Putative uncharacterized protein
Sb01g017610.1	18159281	18159646	+	weakly similar to Putative uncharacterized protein OSJNBb0015K05.12	Sb01g017620.1	18163382	18163750	+	weakly similar to Putative uncharacterized protein OSJNBb0015K05.12
Sb01g017700.1	18272382	18273147	+	similar to Nonspecific lipid-transfer protein 2, putative, expressed	Sb01g017710.1	18275252	18275539	+	similar to Nonspecific lipid-transfer protein 2, putative, expressed
Sb01g017760.1	18351370	18356610	+	similar to DEAD-box ATP-dependent RNA helicase 12	Sb01g017770.1	18373915	18379047	+	similar to DEAD-box ATP-dependent RNA helicase 12
Sb01g017960.1	18616204	18617989	-	similar to Putative leaf protein	Sb01g017970.1	18618112	18625948	+	similar to Putative DNA-binding protein
Sb01g018140.1	18862565	18864239	-	similar to Putative uncharacterized protein	Sb01g018180.1	18876314	18877730	-	similar to Putative epoxide hydrolase
Sb01g018270.1	18954461	18955803	-	Predicted protein	Sb01g018290.1	18968413	18974370	+	similar to Putative uncharacterized protein
Sb01g018400.1	19132571	19139966	-	similar to Alpha-galactosidase precursor	Sb01g018410.1	19149396	19152297	-	similar to Putative alpha-galactosidase
Sb01g018470.1	19203072	19203846	-	similar to Putative uncharacterized protein	Sb01g018480.1	19217794	19218818	-	similar to Putative uncharacterized protein precursor
Sb01g018480.1	19217794	19218818	-	similar to Putative uncharacterized protein precursor	Sb01g018490.1	19233267	19234029	-	similar to Putative uncharacterized protein precursor
Sb01g018490.1	19233267	19234029	-	similar to Putative uncharacterized protein precursor	Sb01g018500.1	19239689	19240542	-	similar to Secretory protein, putative
Sb01g018500.1	19239689	19240542	-	similar to Secretory protein, putative	Sb01g018506.1	19246683	19247142	+	similar to Putative uncharacterized protein precursor
Sb01g018516.1	19281542	19282270	-	Predicted protein	Sb01g018530.1	19297732	19298543	-	Predicted protein
Sb01g018580.1	19356403	19356966	-	similar to Putative uncharacterized protein	Sb01g018590.1	19361846	19362394	-	similar to Putative uncharacterized protein
Sb01g018590.1	19361846	19362394	-	similar to Putative uncharacterized protein	Sb01g018600.1	19384852	19385495	+	similar to Ripening-related protein 3 precursor
Sb01g018600.1	19384852	19385495	+	similar to Ripening-related protein 3 precursor	Sb01g018610.1	19430641	19431222	+	similar to Ripening-related protein 3 precursor
Sb01g018610.1	19430641	19431222	+	similar to Ripening-related protein 3 precursor	Sb01g018620.1	19440383	19440802	+	similar to Putative ripening-related protein 6 precursor
Sb01g018620.1	19440383	19440802	+	similar to Putative ripening-related protein 6 precursor	Sb01g018640.1	19457979	19458410	+	similar to Putative ripening-related protein 7 precursor
Sb01g018640.1	19457979	19458410	+	similar to Putative ripening-related protein 7 precursor	Sb01g018650.1	19460859	19461359	-	similar to Putative ripening-related protein 6 precursor
Sb01g018650.1	19460859	19461359	-	similar to Putative ripening-related protein 6 precursor	Sb01g018660.1	19489384	19489773	-	similar to Putative ripening-related protein 6 precursor
Sb01g018660.1	19489384	19489773	-	similar to Putative ripening-related protein 6 precursor	Sb01g018670.1	19497924	19498328	-	similar to Putative ripening-related protein 6 precursor
Sb01g018670.1	19497924	19498328	-	similar to Putative ripening-related protein 6 precursor	Sb01g018680.1	19504854	19505333	-	similar to Putative ripening-related protein 6 precursor
Sb01g018680.1	19504854	19505333	-	similar to Putative ripening-related protein 6 precursor	Sb01g018690.1	19522762	19523178	-	similar to Putative ripening-related protein 6 precursor
Sb01g018710.1	19557393	19558452	-	weakly similar to BTB/POZ domain containing protein, expressed	Sb01g018720.1	19561850	19562855	-	Predicted protein
Sb01g018740.1	19603708	19604753	+	similar to GRAM domain containing protein, expressed	Sb01g018750.1	19610937	19611892	+	similar to GRAM domain containing protein, expressed
Sb01g019060.1	20083547	20085232	+	similar to Putative uncharacterized protein	Sb01g019070.1	20105367	20110162	-	similar to Putative nodulin
Sb01g019200.1	20399111	20401026	+	Predicted protein	Sb01g019210.1	20417417	20421882	+	similar to Putative uncharacterized protein
Sb01g019460.1	20887243	20889232	+	similar to GMC oxidoreductase family protein, expressed	Sb01g019470.1	20915474	20926233	+	similar to GMC oxidoreductase family protein, expressed
Sb01g019470.1	20915474	20926233	+	similar to GMC oxidoreductase family protein, expressed	Sb01g019480.1	21001846	21019401	+	similar to GMC oxidoreductase family protein, expressed
Sb01g019630.1	21403807	21410214	-	similar to POT family protein, expressed	Sb01g019640.1	21439411	21443910	-	similar to POT family protein, expressed
Sb01g019670.1	21498417	21501586	+	similar to Leucine Rich Repeat family protein	Sb01g019680.1	21510401	21512397	+	similar to Leucine Rich Repeat family protein, expressed
Sb01g019870.1	21775118	21777355	+	similar to Putative uncharacterized protein OSJNBa0071K18.16	Sb01g019880.1	21791256	21793010	+	similar to Putative uncharacterized protein
Sb01g020060.1	22005000	22006395	+	similar to Xyloglucan galactosyltransferase KATAMARI 1, putative, expressed	Sb01g020070.1	22010184	22012025	+	similar to Xyloglucan galactosyltransferase KATAMARI 1, putative, expressed
Sb01g020070.1	22010184	22012025	+	similar to Xyloglucan galactosyltransferase KATAMARI 1, putative, expressed	Sb01g020080.1	22082875	22084344	+	similar to Putative uncharacterized protein
Sb01g020093.1	22097890	22103029	-	similar to Putative GAG-POL-orf2 protein	Sb01g020096.1	22136252	22136590	+	similar to Putative gag-pol-orf2
Sb01g020280.1	22403230	22404000	+	similar to Os10g0456100 protein	Sb01g020300.1	22413738	22414617	-	similar to Os10g0456100 protein
Sb01g020300.1	22413738	22414617	-	similar to Os10g0456100 protein	Sb01g020310.1	22419583	22420582	-	similar to Os10g0456100 protein
Sb01g020320.1	22459510	22460088	+	similar to Expressed protein	Sb01g020330.1	22496303	22496893	-	similar to Expressed protein
Sb01g020330.1	22496303	22496893	-	similar to Expressed protein	Sb01g020340.1	22523858	22525020	+	similar to Glycine rich protein 3
Sb01g020340.1	22523858	22525020	+	similar to Glycine rich protein 3	Sb01g020350.1	22541118	22542053	+	weakly similar to Putative glycine rich protein
Sb01g020350.1	22541118	22542053	+	weakly similar to Putative glycine rich protein	Sb01g020370.1	22589276	22589866	+	weakly similar to Transposon protein, putative, CACTA, En/Spm sub-class, expressed
Sb01g020370.1	22589276	22589866	+	weakly similar to Transposon protein, putative, CACTA, En/Spm sub-class, expressed	Sb01g020380.1	22633940	22634560	+	weakly similar to Transposon protein, putative, CACTA, En/Spm sub-class, expressed
Sb01g020380.1	22633940	22634560	+	weakly similar to Transposon protein, putative, CACTA, En/Spm sub-class, expressed	Sb01g020390.1	22688611	22689195	+	weakly similar to Transposon protein, putative, CACTA, En/Spm sub-class, expressed
Sb01g020490.1	23116352	23118400	+	weakly similar to Expressed protein	Sb01g020500.1	23123119	23124771	+	Predicted protein
Sb01g020555.1	23197280	23197687	+	similar to Putative uncharacterized protein	Sb01g020560.1	23281959	23282881	+	weakly similar to AP2 domain containing protein
Sb01g020570.1	23314869	23316893	+	similar to Inorganic phosphate transporter 2	Sb01g020580.1	23319672	23321359	-	similar to Phosphate transporter 1
Sb01g020940.1	24002231	24004270	-	similar to Lectin protein kinase, putative, expressed	Sb01g020950.1	24014457	24016973	-	similar to Lectin protein kinase, putative, expressed
Sb01g020950.1	24014457	24016973	-	similar to Lectin protein kinase, putative, expressed	Sb01g020960.1	24021178	24023357	-	similar to Lectin protein kinase, putative, expressed
Sb01g021030.1	24463325	24464842	+	similar to Expansin-A15 precursor	Sb01g021040.1	24484487	24485592	+	similar to Expansin-A28 precursor
Sb01g021040.1	24484487	24485592	+	similar to Expansin-A28 precursor	Sb01g021050.1	24488044	24489462	-	similar to Expansin-A31 precursor
Sb01g021050.1	24488044	24489462	-	similar to Expansin-A31 precursor	Sb01g021060.1	24523224	24524153	-	similar to Expansin-A31 precursor
Sb01g021060.1	24523224	24524153	-	similar to Expansin-A31 precursor	Sb01g021070.1	24528002	24529438	-	similar to Expansin-A31 precursor
Sb01g021070.1	24528002	24529438	-	similar to Expansin-A31 precursor	Sb01g021080.1	24540442	24541302	+	similar to Expansin-A31 precursor
Sb01g021080.1	24540442	24541302	+	similar to Expansin-A31 precursor	Sb01g021090.1	24545485	24546246	+	similar to Expansin-A31 precursor
Sb01g021370.1	24935237	24936676	+	weakly similar to BTB/POZ domain containing protein	Sb01g021380.1	24957004	24958767	-	weakly similar to BTB/POZ domain containing protein
Sb01g021380.1	24957004	24958767	-	weakly similar to BTB/POZ domain containing protein	Sb01g021390.1	24983124	24984230	-	weakly similar to BTB/POZ domain containing protein
Sb01g021390.1	24983124	24984230	-	weakly similar to BTB/POZ domain containing protein	Sb01g021410.1	25056735	25058513	-	weakly similar to BTB/POZ domain containing protein
Sb01g021410.1	25056735	25058513	-	weakly similar to BTB/POZ domain containing protein	Sb01g021440.1	25152149	25153243	-	similar to Putative uncharacterized protein
Sb01g021440.1	25152149	25153243	-	similar to Putative uncharacterized protein	Sb01g021460.1	25176409	25177557	+	weakly similar to Os10g0423800 protein
Sb01g021600.1	25386773	25387922	-	Predicted protein	Sb01g021605.1	25398682	25466885	-	similar to Putative uncharacterized protein
Sb01g021770.1	25959040	25959900	+	weakly similar to Putative uncharacterized protein	Sb01g021780.1	25984026	25985132	+	weakly similar to Putative uncharacterized protein
Sb01g021780.1	25984026	25985132	+	weakly similar to Putative uncharacterized protein	Sb01g021790.1	25997504	25998625	+	weakly similar to Os10g0429400 protein
Sb01g021790.1	25997504	25998625	+	weakly similar to Os10g0429400 protein	Sb01g021810.1	26028691	26029795	+	similar to Os10g0423800 protein
Sb01g021810.1	26028691	26029795	+	similar to Os10g0423800 protein	Sb01g021830.1	26178672	26179733	+	similar to Os10g0429400 protein
Sb01g021830.1	26178672	26179733	+	similar to Os10g0429400 protein	Sb01g021850.1	26189905	26191020	+	similar to Os10g0429400 protein
Sb01g021850.1	26189905	26191020	+	similar to Os10g0429400 protein	Sb01g021860.1	26198475	26199575	+	similar to Os10g0429400 protein
Sb01g021920.1	26647627	26648878	-	similar to Chitinase	Sb01g021930.1	26652521	26652711	-	similar to Putative uncharacterized protein
Sb01g021960.1	26685805	26691115	-	similar to Os10g0415800 protein	Sb01g021970.2	26691424	26711657	-	similar to Prolyl oligopeptidase family protein, expressed
Sb01g022070.1	27056472	27057290	-	similar to Probable glutathione S-transferase BZ2	Sb01g022080.1	27064644	27065491	-	similar to Probable glutathione S-transferase BZ2
Sb01g022470.1	28569486	28571964	-	similar to Os10g0403700 protein	Sb01g022480.1	28572530	28576041	-	similar to Os10g0403700 protein
Sb01g022480.1	28572530	28576041	-	similar to Os10g0403700 protein	Sb01g022490.1	28764186	28768496	-	similar to Os10g0403700 protein
Sb01g023210.1	30758580	30759955	-	similar to Putative uncharacterized protein	Sb01g023240.1	30798134	30799009	-	similar to Putative uncharacterized protein
Sb01g023300.1	31302425	31302931	+	Predicted protein	Sb01g023320.1	31423903	31424430	+	Predicted protein
Sb01g023320.1	31423903	31424430	+	Predicted protein	Sb01g023330.1	31441729	31442579	+	similar to ZIM motif family protein, expressed
Sb01g023740.1	31974878	31978552	-	similar to Alanine aminotransferase 2, putative, expressed	Sb01g023750.1	31996235	32001802	-	similar to Alanine aminotransferase 2
Sb01g024370.1	38589619	38590151	-	weakly similar to Putative transposon protein	Sb01g024385.1	38820388	38820819	+	Predicted protein
Sb01g024706.1	39751070	39752783	-	similar to Os09g0101100 protein	Sb01g024739.1	39752928	39753620	-	Predicted protein
Sb01g024739.1	39752928	39753620	-	Predicted protein	Sb01g024773.1	39894357	39899906	-	weakly similar to Os09g0101100 protein
Sb01g024739.1	39752928	39753620	-	Predicted protein	Sb01g024773.1	39894357	39899906	-	weakly similar to Os09g0101100 protein
Sb01g025570.1	41820093	41826744	+	similar to Alcohol dehydrogenase 2, putative, expressed	Sb01g025580.1	41955340	41960011	+	similar to Alcohol dehydrogenase 2, putative, expressed
Sb01g025600.1	42004759	42005793	+	weakly similar to CIA	Sb01g025610.1	42007345	42008464	+	weakly similar to Hsp20/alpha crystallin family protein, expressed
Sb01g025810.1	42332686	42337469	-	Predicted protein	Sb01g025835.1	42511469	42514765	+	Predicted protein
Sb01g025860.1	42697231	42697881	+	weakly similar to Putative uncharacterized protein	Sb01g025870.1	42703477	42703857	-	Predicted protein
Sb01g026170.1	43501658	43503089	+	similar to Proline-rich protein precursor	Sb01g026180.1	43564276	43565574	+	similar to Proline-rich protein precursor
Sb01g026180.1	43564276	43565574	+	similar to Proline-rich protein precursor	Sb01g026190.1	43674182	43675420	-	similar to Proline-rich protein, putative, expressed
Sb01g026220.1	43752841	43754087	-	weakly similar to Protease inhibitor/seed storage/LTP family protein, expressed	Sb01g026225.1	43757347	43757679	-	similar to Protease inhibitor/seed storage/LTP family protein, expressed
Sb01g026225.1	43757347	43757679	-	similar to Protease inhibitor/seed storage/LTP family protein, expressed	Sb01g026230.1	43817795	43819381	-	similar to Protease inhibitor/seed storage/LTP family protein, expressed
Sb01g026245.1	43973228	43974020	+	weakly similar to Ubiquitin C variant	Sb01g026250.1	43982030	43983091	+	weakly similar to Ubiquitin C variant
Sb01g026270.1	43996629	43998179	-	similar to Thaumatin-like protein 1, putative, expressed	Sb01g026300.1	44058819	44061121	+	similar to Thaumatin family protein, expressed
Sb01g026480.1	44654848	44655999	+	Predicted protein	Sb01g026500.1	44706824	44718826	+	Predicted protein
Sb01g026543.1	44987151	44987306	-	similar to Integral membrane protein DUF6 containing protein, expressed	Sb01g026546.1	44991496	44995729	-	similar to Integral membrane protein DUF6 containing protein, expressed
Sb01g026643.1	45291998	45293437	-	weakly similar to Putative uncharacterized protein	Sb01g026646.1	45295502	45295630	+	similar to Putative uncharacterized protein OSJNBb0004A06.18
Sb01g026646.1	45295502	45295630	+	similar to Putative uncharacterized protein OSJNBb0004A06.18	Sb01g026650.1	45296273	45297709	-	weakly similar to Putative uncharacterized protein
Sb01g026650.1	45296273	45297709	-	weakly similar to Putative uncharacterized protein	Sb01g026660.1	45309500	45310981	+	similar to Putative uncharacterized protein
Sb01g026680.1	45525883	45527040	+	Predicted protein	Sb01g026685.1	45548565	45551722	+	Predicted protein
Sb01g026685.1	45548565	45551722	+	Predicted protein	Sb01g026700.1	45667825	45669131	-	Predicted protein
Sb01g026730.1	45724440	45730130	-	similar to Putative membrane protein	Sb01g026750.1	45759039	45762702	-	similar to Putative membrane protein
Sb01g026770.1	45790808	45792912	-	weakly similar to Os10g0121300 protein	Sb01g026790.1	45829845	45831926	-	weakly similar to Os10g0121300 protein
Sb01g026800.1	45862939	45863538	+	similar to Leucine Rich Repeat family protein	Sb01g026810.1	45863823	45866292	+	similar to Leucine Rich Repeat family protein
Sb01g026960.1	46114240	46116210	+	similar to NADH-dependent oxidoreductase 2, putative, expressed	Sb01g026980.1	46136631	46140392	-	similar to NADH-dependent oxidoreductase 2, putative, expressed
Sb01g026980.1	46136631	46140392	-	similar to NADH-dependent oxidoreductase 2, putative, expressed	Sb01g027000.1	46286695	46287370	-	similar to NADH-dependent oxidoreductase 2, putative, expressed
Sb01g027000.1	46286695	46287370	-	similar to NADH-dependent oxidoreductase 2, putative, expressed	Sb01g027010.1	46296546	46298891	-	similar to NADH-dependent oxidoreductase 2, putative, expressed
Sb01g027078.1	46493934	46494506	+	weakly similar to POT family protein, expressed	Sb01g027107.1	46528511	46529126	+	similar to Putative uncharacterized protein
Sb01g027192.1	46565303	46565479	+	similar to Low affinity nitrate transporter	Sb01g027221.1	46700462	46700626	+	similar to Low affinity nitrate transporter
Sb01g027221.1	46700462	46700626	+	similar to Low affinity nitrate transporter	Sb01g027250.1	46715951	46723296	+	similar to Low affinity nitrate transporter
Sb01g027250.1	46715951	46723296	+	similar to Low affinity nitrate transporter	Sb01g027280.1	46829128	46832229	+	similar to Low affinity nitrate transporter
Sb01g027280.1	46829128	46832229	+	similar to Low affinity nitrate transporter	Sb01g027290.1	46871866	46879187	+	similar to POT family protein, expressed
Sb01g027290.1	46871866	46879187	+	similar to POT family protein, expressed	Sb01g027300.1	46886828	46889856	+	similar to POT family protein, expressed
Sb01g027300.1	46886828	46889856	+	similar to POT family protein, expressed	Sb01g027320.1	46931241	46933936	+	similar to POT family protein, expressed
Sb01g027360.1	47060844	47063542	+	similar to Protein kinase domain containing protein, expressed	Sb01g027370.1	47065509	47068846	+	similar to Protein kinase domain containing protein, expressed
Sb01g027411.1	47188667	47190089	-	weakly similar to Putative bHLH transcription factor	Sb01g027416.1	47238870	47241918	-	weakly similar to Putative bHLH transcription factor
Sb01g027480.1	47480442	47480846	-	weakly similar to Putative uncharacterized protein	Sb01g027490.1	47509579	47509944	+	weakly similar to Putative uncharacterized protein
Sb01g027540.1	47688696	47693863	+	similar to Serine carboxypeptidase family protein, expressed	Sb01g027570.1	47859093	47862819	+	similar to Serine carboxypeptidase family protein, expressed
Sb01g027730.1	48241946	48245029	-	similar to POT family protein, expressed	Sb01g027740.1	48246801	48250748	-	similar to POT family protein, expressed
Sb01g027840.1	48463898	48466690	+	similar to Putative uncharacterized protein	Sb01g027850.1	48510652	48513447	+	similar to Putative uncharacterized protein
Sb01g028000.1	48757494	48760950	-	weakly similar to Myosin-like protein	Sb01g028010.1	48780997	48784197	-	Predicted protein
Sb01g028380.1	49485113	49491281	+	similar to Putative serine-threonine rich antigen	Sb01g028395.2	49532027	49538588	+	similar to Putative serine-threonine rich antigen
Sb01g028620.1	49914125	49915491	+	similar to Peroxidase family protein, expressed	Sb01g028640.1	49980954	49982203	+	similar to Class III peroxidase 120 precursor
Sb01g029130.1	50905862	50907648	+	similar to Oxidoreductase, 2OG-Fe oxygenase family protein, expressed	Sb01g029140.1	50930855	50932225	+	similar to Oxidoreductase, 2OG-Fe oxygenase family protein
Sb01g029230.1	51067541	51070472	-	similar to Beta-expansin 8 precursor	Sb01g029250.1	51096839	51098444	+	similar to Beta-expansin 7 precursor
Sb01g029250.1	51096839	51098444	+	similar to Beta-expansin 7 precursor	Sb01g029260.1	51113755	51115388	+	similar to Beta-expansin 7 precursor
Sb01g029260.1	51113755	51115388	+	similar to Beta-expansin 7 precursor	Sb01g029270.1	51132380	51134170	+	similar to Beta-expansin 7 precursor
Sb01g029270.1	51132380	51134170	+	similar to Beta-expansin 7 precursor	Sb01g029273.1	51145138	51146495	+	similar to Beta-expansin 7 precursor
Sb01g029273.1	51145138	51146495	+	similar to Beta-expansin 7 precursor	Sb01g029280.1	51167205	51168893	+	similar to Beta-expansin TaEXPB4
Sb01g029280.1	51167205	51168893	+	similar to Beta-expansin TaEXPB4	Sb01g029310.1	51194382	51195756	+	similar to Expansin-B6 precursor
Sb01g029310.1	51194382	51195756	+	similar to Expansin-B6 precursor	Sb01g029320.1	51207140	51208376	+	similar to Beta expansin B2
Sb01g029320.1	51207140	51208376	+	similar to Beta expansin B2	Sb01g029330.1	51245282	51246801	+	similar to Beta-expansin 6 precursor
Sb01g029330.1	51245282	51246801	+	similar to Beta-expansin 6 precursor	Sb01g029340.1	51255239	51256748	-	similar to Beta-expansin 6 precursor
Sb01g029420.1	51413272	51415540	-	similar to Putative uncharacterized protein	Sb01g029430.1	51418829	51421067	-	similar to Putative uncharacterized protein
Sb01g029430.1	51418829	51421067	-	similar to Putative uncharacterized protein	Sb01g029460.1	51452365	51453624	+	similar to Putative uncharacterized protein
Sb01g029465.1	51453672	51454300	+	similar to Putative uncharacterized protein	Sb01g029510.1	51552737	51555084	+	similar to Flavin-containing monooxygenase family protein, putative, expressed
Sb01g029510.1	51552737	51555084	+	similar to Flavin-containing monooxygenase family protein, putative, expressed	Sb01g029550.1	51580154	51582053	-	similar to Flavin-containing monooxygenase family protein, putative, expressed
Sb01g029570.1	51631622	51632415	+	weakly similar to H0211B05.7 protein	Sb01g029580.1	51638497	51639290	+	weakly similar to H0211B05.7 protein
Sb01g029610.1	51686662	51687409	+	similar to Putative uncharacterized protein	Sb01g029620.1	51702451	51703137	+	similar to Cortical cell-delineating protein precursor
Sb01g029620.1	51702451	51703137	+	similar to Cortical cell-delineating protein precursor	Sb01g029630.1	51708705	51709172	+	weakly similar to Putative uncharacterized protein
Sb01g029800.1	51892556	51895760	+	weakly similar to U-box domain containing protein, expressed	Sb01g029810.1	51901233	51902533	+	similar to U-box domain containing protein, expressed
Sb01g029840.1	51928929	51930366	-	similar to Expansin-B1 precursor	Sb01g029880.1	52006515	52008053	-	similar to Expansin-B1 precursor
Sb01g029950.1	52091563	52095959	+	similar to Putative uncharacterized protein	Sb01g029960.1	52164473	52167011	+	similar to Chromosome undetermined scaffold_91, whole genome shotgun sequence
Sb01g029960.1	52164473	52167011	+	similar to Chromosome undetermined scaffold_91, whole genome shotgun sequence	Sb01g029980.1	52185991	52188123	+	similar to Chromosome undetermined scaffold_91, whole genome shotgun sequence
Sb01g030240.1	52571440	52572452	+	similar to Glutathione S-transferase, C-terminal domain containing protein, expressed	Sb01g030250.1	52575722	52576982	+	similar to Glutathione S-transferase GST 14
Sb01g030530.1	53028294	53030343	-	similar to Putative peroxidase	Sb01g030540.1	53036742	53037941	-	similar to Putative uncharacterized protein
Sb01g030780.1	53398934	53400121	-	similar to Glutathione S-transferase GST 25	Sb01g030790.1	53428206	53429320	-	similar to Glutathione S-transferase GST 38
Sb01g030790.1	53428206	53429320	-	similar to Glutathione S-transferase GST 38	Sb01g030800.1	53435756	53436667	-	similar to Glutathione S-transferase GST 38
Sb01g030800.1	53435756	53436667	-	similar to Glutathione S-transferase GST 38	Sb01g030810.1	53440691	53441773	+	similar to Glutathione S-transferase GST 33
Sb01g030810.1	53440691	53441773	+	similar to Glutathione S-transferase GST 33	Sb01g030820.1	53445789	53446741	-	similar to Glutathione S-transferase GST 37
Sb01g030820.1	53445789	53446741	-	similar to Glutathione S-transferase GST 37	Sb01g030830.1	53449681	53450476	-	similar to Putative uncharacterized protein
Sb01g030830.1	53449681	53450476	-	similar to Putative uncharacterized protein	Sb01g030840.1	53463146	53464057	-	similar to Putative uncharacterized protein
Sb01g030840.1	53463146	53464057	-	similar to Putative uncharacterized protein	Sb01g030860.1	53484389	53485254	-	similar to Putative uncharacterized protein
Sb01g030860.1	53484389	53485254	-	similar to Putative uncharacterized protein	Sb01g030870.1	53506693	53507748	-	similar to Glutathione S-transferase GST 35
Sb01g030870.1	53506693	53507748	-	similar to Glutathione S-transferase GST 35	Sb01g030880.1	53515543	53516821	-	similar to Putative uncharacterized protein
Sb01g030880.1	53515543	53516821	-	similar to Putative uncharacterized protein	Sb01g030890.1	53517868	53518685	-	similar to Glutathione S-transferase GST 40
Sb01g030930.1	53534470	53535622	+	similar to Glutathione S-transferase GST 42	Sb01g030940.1	53539181	53540529	-	similar to Glutathione S-transferase GST 40
Sb01g030940.1	53539181	53540529	-	similar to Glutathione S-transferase GST 40	Sb01g030950.1	53541056	53541905	-	similar to Putative uncharacterized protein
Sb01g030950.1	53541056	53541905	-	similar to Putative uncharacterized protein	Sb01g030970.1	53559619	53560869	-	similar to Putative uncharacterized protein
Sb01g030970.1	53559619	53560869	-	similar to Putative uncharacterized protein	Sb01g030980.1	53564763	53566003	-	similar to Glutathione S-transferase GST 42
Sb01g030980.1	53564763	53566003	-	similar to Glutathione S-transferase GST 42	Sb01g030990.1	53578427	53579683	-	similar to Glutathione S-transferase GST 42
Sb01g030990.1	53578427	53579683	-	similar to Glutathione S-transferase GST 42	Sb01g031000.1	53579946	53581227	-	similar to Glutathione S-transferase GSTU6, putative, expressed
Sb01g031000.1	53579946	53581227	-	similar to Glutathione S-transferase GSTU6, putative, expressed	Sb01g031010.1	53582641	53583430	-	similar to Putative uncharacterized protein
Sb01g031010.1	53582641	53583430	-	similar to Putative uncharacterized protein	Sb01g031020.1	53587929	53589005	-	similar to Putative uncharacterized protein
Sb01g031030.1	53604758	53605824	+	similar to Glutathione S-transferase GST 31	Sb01g031040.1	53608769	53609600	+	similar to Glutathione S-transferase GSTU31
Sb01g031040.1	53608769	53609600	+	similar to Glutathione S-transferase GSTU31	Sb01g031050.1	53615438	53616246	+	similar to Putative uncharacterized protein
Sb01g031060.1	53620651	53624503	+	similar to Cytochrome P450-like protein	Sb01g031080.1	53638626	53642428	+	similar to Cytochrome P450-like protein
Sb01g031240.1	53810297	53812335	-	similar to Putative uncharacterized protein	Sb01g031250.1	53816809	53818400	-	similar to Putative alpha/beta hydrolase
Sb01g031390.1	53993914	53995854	-	similar to Putative uncharacterized protein	Sb01g031400.1	53997988	53998854	-	similar to Putative uncharacterized protein
Sb01g031440.1	54033232	54033609	+	similar to Putative cystatin	Sb01g031450.1	54036365	54036745	+	similar to Putative cystatin
Sb01g031450.1	54036365	54036745	+	similar to Putative cystatin	Sb01g031460.1	54061589	54061960	+	similar to Cysteine proteinase inhibitor 8 precursor
Sb01g031460.1	54061589	54061960	+	similar to Cysteine proteinase inhibitor 8 precursor	Sb01g031470.1	54064049	54064706	+	similar to Putative cystatin
Sb01g031505.1	54088776	54089003	+	similar to Xanthine dehydrogenase, putative	Sb01g031520.2	54097571	54110353	+	similar to Xanthine dehydrogenase, putative
Sb01g031540.1	54117042	54118610	-	similar to OSIGBa0147O06.7 protein	Sb01g031560.1	54121065	54122504	+	similar to H0825G02.4 protein
Sb01g031620.1	54219949	54220578	-	similar to Putative uncharacterized protein	Sb01g031630.1	54220761	54221993	+	Predicted protein
Sb01g031630.1	54220761	54221993	+	Predicted protein	Sb01g031640.1	54223941	54225835	+	Predicted protein
Sb01g031640.1	54223941	54225835	+	Predicted protein	Sb01g031650.1	54227713	54228976	-	Predicted protein
Sb01g031670.1	54245304	54246799	-	weakly similar to Putative uncharacterized protein OSJNBa0069I13.10	Sb01g031680.1	54249285	54250671	-	weakly similar to Putative uncharacterized protein OSJNBa0069I13.10
Sb01g031890.1	54643616	54644588	+	similar to C2H2-type zinc finger protein ZFP36	Sb01g031900.1	54649172	54649882	+	similar to C2H2-type zinc finger protein ZFP36
Sb01g031900.1	54649172	54649882	+	similar to C2H2-type zinc finger protein ZFP36	Sb01g031920.1	54657196	54657985	+	similar to Putative uncharacterized protein
Sb01g031936.1	54690921	54691163	-	similar to Progesterone 5-beta-reductase, putative	Sb01g031940.1	54699425	54700597	-	similar to Progesterone 5-beta-reductase, putative
Sb01g031940.1	54699425	54700597	-	similar to Progesterone 5-beta-reductase, putative	Sb01g031950.1	54706121	54707664	+	similar to Progesterone 5-beta-reductase, putative
Sb01g031950.1	54706121	54707664	+	similar to Progesterone 5-beta-reductase, putative	Sb01g031955.1	54713042	54713951	+	similar to Os07g0601600 protein
Sb01g031980.1	54727271	54728843	+	weakly similar to Putative uncharacterized protein	Sb01g031990.1	54742280	54744249	+	weakly similar to Putative uncharacterized protein
Sb01g032380.1	55276879	55281734	-	similar to Putative uncharacterized protein	Sb01g032390.1	55286487	55291131	-	weakly similar to Putative uncharacterized protein
Sb01g032460.1	55357992	55360382	+	similar to COBRA-like 2 protein precursor	Sb01g032480.1	55361264	55363460	-	similar to Brittle stalk-2
Sb01g032485.1	55369557	55370081	-	Predicted protein	Sb01g032490.1	55372121	55375842	-	similar to Translocase inner membrane-like protein
Sb01g032490.1	55372121	55375842	-	similar to Translocase inner membrane-like protein	Sb01g032500.1	55377391	55378089	+	similar to Translocase inner membrane-like protein
Sb01g032540.1	55423218	55424552	+	Predicted protein	Sb01g032560.1	55447215	55447868	+	weakly similar to Expressed protein
Sb01g032630.1	55580898	55581973	+	Predicted protein	Sb01g032640.1	55584531	55585451	+	Predicted protein
Sb01g032780.1	55698087	55701800	+	similar to Os10g0396300 protein	Sb01g032785.1	55709516	55713014	+	similar to Putative uncharacterized protein
Sb01g032890.1	55854222	55855802	-	similar to PDI-like protein	Sb01g032910.1	55861118	55865504	-	similar to PDI-like protein
Sb01g032890.1	55854222	55855802	-	similar to PDI-like protein	Sb01g032910.1	55861118	55865504	-	similar to PDI-like protein
Sb01g032950.1	55912294	55915316	-	similar to NAD dependent epimerase/dehydratase family protein, expressed	Sb01g032960.1	55936468	55943227	-	similar to Putative 3-beta hydroxysteroid dehydrogenase/isomerase
Sb01g032960.1	55936468	55943227	-	similar to Putative 3-beta hydroxysteroid dehydrogenase/isomerase	Sb01g032970.1	55963069	55966738	-	similar to Putative 3-beta hydroxysteroid dehydrogenase/isomerase
Sb01g032970.1	55963069	55966738	-	similar to Putative 3-beta hydroxysteroid dehydrogenase/isomerase	Sb01g032980.1	55977877	55984913	-	similar to Putative 3-beta hydroxysteroid dehydrogenase/isomerase
Sb01g032980.1	55977877	55984913	-	similar to Putative 3-beta hydroxysteroid dehydrogenase/isomerase	Sb01g032990.1	56004806	56011778	-	similar to Putative 3-beta hydroxysteroid dehydrogenase/isomerase
Sb01g033080.1	56196063	56196524	-	similar to Putative uncharacterized protein	Sb01g033090.1	56202769	56203612	-	similar to Putative uncharacterized protein
Sb01g033090.1	56202769	56203612	-	similar to Putative uncharacterized protein	Sb01g033100.1	56211407	56212253	-	similar to High light protein
Sb01g033153.1	56310404	56311494	-	similar to Os09g0116100 protein	Sb01g033156.1	56325750	56328123	-	similar to Putative uncharacterized protein OJ1512_E04.7
Sb01g033156.1	56325750	56328123	-	similar to Putative uncharacterized protein OJ1512_E04.7	Sb01g033160.1	56365837	56369424	-	Predicted protein
Sb01g033160.1	56365837	56369424	-	Predicted protein	Sb01g033165.1	56375288	56376526	-	weakly similar to Os09g0116100 protein
Sb01g033363.1	56605005	56605157	-	similar to Putative uncharacterized protein OSJNBb0004M10.1	Sb01g033366.1	56642313	56642453	-	similar to Putative uncharacterized protein
Sb01g033366.1	56642313	56642453	-	similar to Putative uncharacterized protein	Sb01g033370.1	56661106	56661447	+	weakly similar to Putative uncharacterized protein
Sb01g033390.1	56706223	56711362	+	similar to Serine carboxypeptidase family protein, expressed	Sb01g033400.1	56713601	56715812	+	similar to Serine carboxypeptidase family protein, expressed
Sb01g033400.1	56713601	56715812	+	similar to Serine carboxypeptidase family protein, expressed	Sb01g033403.1	56723948	56724852	+	similar to Putative uncharacterized protein
Sb01g033600.1	56930427	56931833	+	similar to Putative uncharacterized protein	Sb01g033610.1	56933959	56935777	+	similar to Putative uncharacterized protein
Sb01g033610.1	56933959	56935777	+	similar to Putative uncharacterized protein	Sb01g033620.1	56944250	56946083	+	similar to Os03g0388900 protein
Sb01g033620.1	56944250	56946083	+	similar to Os03g0388900 protein	Sb01g033630.1	56960341	56962211	+	similar to Os03g0388900 protein
Sb01g033660.1	56979370	56981811	+	similar to Nodulin-like protein	Sb01g033670.1	56983427	56986424	+	similar to Nodulin-like protein
Sb01g033730.1	57016880	57019408	-	weakly similar to Expressed protein	Sb01g033740.1	57020847	57025418	-	similar to Expressed protein
Sb01g033770.1	57126823	57130310	-	similar to Os03g0386800 protein	Sb01g033780.1	57132861	57136992	-	similar to Serine carboxypeptidase II-3, putative, expressed
Sb01g033855.1	57249188	57250385	+	similar to Putative uncharacterized protein	Sb01g033865.1	57256713	57259526	+	Predicted protein
Sb01g033855.1	57249188	57250385	+	similar to Putative uncharacterized protein	Sb01g033865.1	57256713	57259526	+	Predicted protein
Sb01g033855.1	57249188	57250385	+	similar to Putative uncharacterized protein	Sb01g033865.1	57256713	57259526	+	Predicted protein
Sb01g033865.1	57256713	57259526	+	Predicted protein	Sb01g033870.1	57272359	57274188	+	Predicted protein
Sb01g033865.1	57256713	57259526	+	Predicted protein	Sb01g033870.1	57272359	57274188	+	Predicted protein
Sb01g034100.1	57556581	57556994	+	weakly similar to Putative uncharacterized protein	Sb01g034110.1	57575543	57575989	-	weakly similar to Putative uncharacterized protein
Sb01g034150.1	57603650	57606243	+	similar to Amino acid permease family protein	Sb01g034160.1	57608553	57609338	+	similar to Amino acid permease family protein
Sb01g034165.1	57609837	57610325	+	Predicted protein	Sb01g034170.1	57620266	57624874	+	similar to Amino acid permease family protein
Sb01g034170.1	57620266	57624874	+	similar to Amino acid permease family protein	Sb01g034180.1	57630545	57635712	+	similar to Amino acid permease family protein
Sb01g034290.1	57766664	57769948	-	weakly similar to Putative uncharacterized protein	Sb01g034300.1	57772718	57775117	-	weakly similar to Putative uncharacterized protein
Sb01g034300.1	57772718	57775117	-	weakly similar to Putative uncharacterized protein	Sb01g034310.1	57779832	57780571	-	similar to Putative uncharacterized protein
Sb01g034320.1	57782607	57782938	-	similar to Putative uncharacterized protein	Sb01g034330.1	57801807	57804492	-	similar to Cytochrome P450 family protein, expressed
Sb01g034330.1	57801807	57804492	-	similar to Cytochrome P450 family protein, expressed	Sb01g034340.1	57806871	57809598	-	similar to Cytochrome P450 family protein, expressed
Sb01g034420.1	57863590	57864939	-	similar to Class III peroxidase 47 precursor	Sb01g034430.2	57886282	57887947	-	similar to Peroxidase
Sb01g034460.1	57914343	57920050	-	similar to Flavonoid 3',5'-hydroxylase	Sb01g034470.1	57937335	57940710	-	similar to Flavonoid 3'5' hydroxylase
Sb01g034680.1	58112415	58115057	-	similar to Expressed protein	Sb01g034690.1	58118606	58121365	-	similar to Expressed protein
Sb01g034703.1	58130307	58130750	-	weakly similar to Putative uncharacterized protein	Sb01g034710.1	58160266	58162583	-	similar to Putative uncharacterized protein
Sb01g034710.1	58160266	58162583	-	similar to Putative uncharacterized protein	Sb01g034730.1	58188566	58192353	-	similar to Putative uncharacterized protein
Sb01g034730.1	58188566	58192353	-	similar to Putative uncharacterized protein	Sb01g034740.1	58197214	58202844	-	similar to Putative uncharacterized protein
Sb01g034830.1	58263025	58264933	-	Predicted protein	Sb01g034835.1	58271020	58271358	-	Predicted protein
Sb01g035040.1	58570198	58571590	-	similar to Putative uncharacterized protein	Sb01g035050.1	58572276	58573720	+	similar to Putative uncharacterized protein
Sb01g035105.1	58625183	58625578	+	weakly similar to Diphthine synthase	Sb01g035110.1	58626437	58628654	+	similar to Diphthine synthase
Sb01g035700.1	59292530	59292884	-	similar to Brix domain containing protein, expressed	Sb01g035720.1	59382724	59387766	-	similar to Brix domain containing protein, expressed
Sb01g035785.1	59422239	59422639	+	Predicted protein	Sb01g035790.1	59425758	59427800	+	Predicted protein
Sb01g035810.1	59434320	59435181	+	similar to Putative uncharacterized protein	Sb01g035830.1	59440591	59441758	+	weakly similar to Expressed protein
Sb01g035900.1	59527745	59528296	-	Predicted protein	Sb01g035930.1	59570356	59570991	-	similar to Zinc finger, C3HC4 type family protein
Sb01g035990.1	59657284	59658558	+	similar to Peroxidase 2 precursor	Sb01g036000.1	59659416	59660623	-	similar to Peroxidase 52, putative, expressed
Sb01g036380.2	59991718	59993881	+	similar to Calmodulin-like protein	Sb01g036390.1	59997759	59998325	+	similar to Calmodulin-like protein
Sb01g036640.1	60256094	60259313	+	similar to Phospholipid-transporting ATPase 1, putative, expressed	Sb01g036650.1	60265577	60270106	+	similar to Chromosome chr13 scaffold_120, whole genome shotgun sequence
Sb01g037455.1	61018398	61020412	-	similar to Expressed protein	Sb01g037460.1	61021665	61023990	-	similar to Expressed protein
Sb01g037530.1	61096391	61097731	+	similar to Glycosyltransferase 5, putative, expressed	Sb01g037540.1	61103486	61104826	+	similar to Glycosyltransferase 5, putative, expressed
Sb01g037600.1	61134490	61137959	+	similar to AMP-binding enzyme family protein, expressed	Sb01g037610.1	61140600	61145380	+	similar to Os03g0305000 protein
Sb01g037920.2	61491002	61491761	-	similar to Pathogenesis-related protein 10c	Sb01g037940.1	61514738	61515556	-	similar to Pathogenesis-related protein 10a
Sb01g037940.1	61514738	61515556	-	similar to Pathogenesis-related protein 10a	Sb01g037950.1	61553708	61554727	-	similar to Pathogenesis-related protein 10a
Sb01g037950.1	61553708	61554727	-	similar to Pathogenesis-related protein 10a	Sb01g037960.1	61558490	61559469	-	similar to Pathogenesis-related protein 10a
Sb01g037960.1	61558490	61559469	-	similar to Pathogenesis-related protein 10a	Sb01g037970.1	61564448	61565455	-	similar to Pathogenesis-related protein 10a
Sb01g038030.1	61612635	61613397	+	similar to Os03g0299600 protein	Sb01g038035.1	61626025	61626699	-	similar to Os03g0299600 protein
Sb01g038420.1	61948402	61949244	-	similar to BTB/POZ domain containing protein	Sb01g038430.1	61954267	61955379	-	similar to BTB/POZ domain containing protein
Sb01g038430.1	61954267	61955379	-	similar to BTB/POZ domain containing protein	Sb01g038440.1	61955853	61957111	+	similar to BTB/POZ domain containing protein
Sb01g038450.1	61961499	61965415	-	similar to Os03g0291800 protein	Sb01g038470.1	61993965	61997190	-	similar to Expressed protein
Sb01g038470.1	61993965	61997190	-	similar to Expressed protein	Sb01g038480.1	62002046	62003748	-	similar to Expressed protein
Sb01g038900.1	62380120	62382324	+	similar to IN2-1 protein	Sb01g038910.1	62389847	62392248	+	similar to IN2-1 protein, putative, expressed
Sb01g039030.1	62488183	62490768	-	similar to Putative uncharacterized protein	Sb01g039040.1	62493264	62496325	-	similar to Ankyrin repeat family protein, putative, expressed
Sb01g039175.1	62634410	62634941	+	similar to Helix-loop-helix DNA-binding domain containing protein	Sb01g039210.1	62663839	62665716	+	weakly similar to Helix-loop-helix DNA-binding domain containing protein
Sb01g039240.1	62689905	62690808	+	similar to Histone H2A	Sb01g039250.1	62693666	62694385	+	similar to Histone H2A
Sb01g039390.1	62807357	62810534	+	similar to Heat shock cognate 70 kDa protein	Sb01g039430.1	62841852	62845068	+	similar to Heat shock cognate 70 kDa protein
Sb01g039430.1	62841852	62845068	+	similar to Heat shock cognate 70 kDa protein	Sb01g039436.1	62846798	62846980	+	similar to Putative uncharacterized protein
Sb01g039436.1	62846798	62846980	+	similar to Putative uncharacterized protein	Sb01g039440.1	62851595	62856738	-	similar to DnaK protein, putative
Sb01g039440.1	62851595	62856738	-	similar to DnaK protein, putative	Sb01g039450.1	62870642	62873048	-	similar to Heat shock cognate 70 kDa protein
Sb01g039450.1	62870642	62873048	-	similar to Heat shock cognate 70 kDa protein	Sb01g039460.1	62876582	62879761	-	similar to Heat shock cognate 70 kDa protein
Sb01g039460.1	62876582	62879761	-	similar to Heat shock cognate 70 kDa protein	Sb01g039470.1	62883341	62890441	+	similar to Heat shock cognate 70 kDa protein
Sb01g039470.1	62883341	62890441	+	similar to Heat shock cognate 70 kDa protein	Sb01g039480.1	62899039	62901521	-	similar to Heat shock cognate 70 kDa protein
Sb01g039480.1	62899039	62901521	-	similar to Heat shock cognate 70 kDa protein	Sb01g039490.1	62912542	62919899	-	similar to Heat shock cognate 70 kDa protein
Sb01g039490.1	62912542	62919899	-	similar to Heat shock cognate 70 kDa protein	Sb01g039500.1	62921168	62923699	-	similar to Heat shock cognate 70 kDa protein
Sb01g039500.1	62921168	62923699	-	similar to Heat shock cognate 70 kDa protein	Sb01g039510.1	62928697	62930873	-	similar to Heat shock cognate 70 kDa protein
Sb01g039510.1	62928697	62930873	-	similar to Heat shock cognate 70 kDa protein	Sb01g039530.1	62934925	62937548	-	similar to Heat shock cognate 70 kDa protein
Sb01g039615.1	63080100	63082569	-	similar to Protein phosphatase 2C containing protein, expressed	Sb01g039620.1	63084559	63086816	-	similar to Protein phosphatase 2C containing protein, expressed
Sb01g039990.1	63415140	63415616	-	similar to 17.4 kDa class I heat shock protein 3	Sb01g040000.1	63416242	63416728	+	similar to 17.4 kDa class I heat shock protein 3
Sb01g040000.1	63416242	63416728	+	similar to 17.4 kDa class I heat shock protein 3	Sb01g040030.1	63446819	63447664	-	similar to 17.4 kDa class I heat shock protein 3
Sb01g040440.1	63790561	63792442	+	similar to Putative reverse transcriptase	Sb01g040445.1	63795637	63796272	-	similar to Os07g0115700 protein
Sb01g040460.1	63817066	63819090	-	similar to Dynamin family protein, putative, expressed	Sb01g040490.1	63825647	63827820	-	similar to Dynamin family protein, putative, expressed
Sb01g040620.1	63948375	63950412	+	similar to Expressed protein	Sb01g040630.1	63954115	63955008	+	similar to Expressed protein
Sb01g040690.1	63993073	63994387	+	similar to Expressed protein	Sb01g040700.1	63997692	63998309	+	similar to Expressed protein
Sb01g040700.1	63997692	63998309	+	similar to Expressed protein	Sb01g040710.1	64000338	64001335	-	similar to Expressed protein
Sb01g040870.1	64177573	64178595	-	weakly similar to Os03g0253500 protein	Sb01g040880.1	64178954	64180557	+	similar to Os03g0253500 protein
Sb01g041220.1	64541884	64543290	+	similar to Expressed protein	Sb01g041230.1	64544735	64545932	+	similar to Proline-rich protein, putative, expressed
Sb01g041280.1	64590127	64592944	-	similar to SCUTL1, putative, expressed	Sb01g041290.1	64602224	64604877	+	similar to Thaumatin family protein, expressed
Sb01g041550.1	64848134	64850831	-	similar to Purple acid phosphatase 1, putative, expressed	Sb01g041570.1	64858030	64861998	-	similar to Purple acid phosphatase 1, putative, expressed
Sb01g041670.1	64961776	64962426	-	similar to Putative uncharacterized protein	Sb01g041680.1	64963454	64964044	-	weakly similar to Putative uncharacterized protein
Sb01g041710.1	64978120	64983340	+	similar to Peptide transporter PTR2, putative, expressed	Sb01g041720.1	64997027	64998458	+	similar to Peptide transporter PTR2, putative, expressed
Sb01g041720.1	64997027	64998458	+	similar to Peptide transporter PTR2, putative, expressed	Sb01g041730.1	65001099	65005190	+	similar to Peptide transporter PTR2, putative, expressed
Sb01g041760.1	65017563	65019192	+	similar to Peroxidase	Sb01g041770.1	65020734	65022918	+	similar to Class III peroxidase 39 precursor
Sb01g041770.1	65020734	65022918	+	similar to Class III peroxidase 39 precursor	Sb01g041790.1	65039562	65040915	-	similar to Putative uncharacterized protein
Sb01g041810.1	65045823	65048141	+	similar to Putative uncharacterized protein OSJNBa0081P02.20	Sb01g041850.1	65083367	65085683	+	similar to Putative uncharacterized protein OSJNBa0071K19.13
Sb01g041850.1	65083367	65085683	+	similar to Putative uncharacterized protein OSJNBa0071K19.13	Sb01g041910.1	65150991	65154270	-	similar to Putative uncharacterized protein
Sb01g042460.1	65726209	65727768	-	similar to Cytochrome P450 family protein, expressed	Sb01g042470.1	65729531	65731239	+	similar to Cytochrome P450 family protein, expressed
Sb01g042490.1	65764057	65766845	-	similar to Os03g0222600 protein	Sb01g042500.1	65775142	65778389	-	similar to Os03g0222600 protein
Sb01g042800.1	66045992	66049305	-	similar to Cysteine synthase	Sb01g042815.1	66051895	66053119	-	similar to Cysteine synthase
Sb01g043030.1	66356110	66361827	+	similar to Beta-glucosidase	Sb01g043045.1	66370274	66371105	-	similar to Putative uncharacterized protein
Sb01g043470.1	66625534	66628078	+	similar to Putative uncharacterized protein OSJNBa0014O06.3	Sb01g043540.1	66690413	66694407	-	similar to Transposon protein, putative, Mutator sub-class, expressed
Sb01g043720.1	66857102	66861877	+	similar to 1,4-beta-xylanase, putative, expressed	Sb01g043730.1	66863039	66865548	+	similar to Glycosyl hydrolase family 10 protein, expressed
Sb01g043730.1	66863039	66865548	+	similar to Glycosyl hydrolase family 10 protein, expressed	Sb01g043760.1	66873980	66876747	-	similar to Glycosyl hydrolase family 10 protein, expressed
Sb01g044000.1	67115039	67117307	-	similar to Sugar transporter family protein, expressed	Sb01g044010.1	67125094	67127285	-	similar to Mannitol transporter, putative, expressed
Sb01g044090.1	67251110	67255570	-	similar to Sulfate transporter ST1	Sb01g044100.1	67272978	67277368	+	similar to Putative sulfate transporter
Sb01g044100.1	67272978	67277368	+	similar to Putative sulfate transporter	Sb01g044110.1	67281376	67284850	+	similar to Putative uncharacterized protein
Sb01g044140.1	67316622	67318855	-	similar to Putative uncharacterized protein	Sb01g044150.1	67325353	67326036	-	similar to Putative uncharacterized protein
Sb01g044150.1	67325353	67326036	-	similar to Putative uncharacterized protein	Sb01g044160.1	67329181	67329849	-	similar to Putative uncharacterized protein
Sb01g044160.1	67329181	67329849	-	similar to Putative uncharacterized protein	Sb01g044210.1	67350688	67352426	+	similar to Os03g0194300 protein
Sb01g044580.1	67712568	67715134	+	similar to Oxidoreductase, zinc-binding dehydrogenase family protein, expressed	Sb01g044590.1	67719556	67725137	+	similar to Oxidoreductase, zinc-binding dehydrogenase family protein, expressed
Sb01g044770.1	67935382	67938458	+	similar to Protein CutA, chloroplast, putative, expressed	Sb01g044785.1	67944203	67945219	+	similar to Protein CutA, chloroplast, putative, expressed
Sb01g044880.1	68032783	68035175	-	similar to Putative uncharacterized protein F17M5.120	Sb01g044900.1	68041657	68044997	-	similar to Putative uncharacterized protein F17M5.120
Sb01g044980.1	68153076	68153939	-	Predicted protein	Sb01g044985.1	68153981	68154196	+	similar to Putative uncharacterized protein
Sb01g045040.1	68206618	68207863	+	weakly similar to AP2 domain containing protein, expressed	Sb01g045050.1	68213568	68214537	+	weakly similar to AP2 domain containing protein, expressed
Sb01g045050.1	68213568	68214537	+	weakly similar to AP2 domain containing protein, expressed	Sb01g045060.2	68219861	68221556	+	similar to AP2 domain containing protein, expressed
Sb01g045170.1	68334773	68335656	-	weakly similar to ZIM motif family protein, expressed	Sb01g045180.1	68342385	68343953	-	weakly similar to Putative uncharacterized protein
Sb01g045180.1	68342385	68343953	-	weakly similar to Putative uncharacterized protein	Sb01g045190.1	68348231	68349365	+	weakly similar to Putative uncharacterized protein
Sb01g045290.1	68425762	68430281	+	similar to Hydrolase, alpha/beta fold family protein, expressed	Sb01g045300.1	68433915	68436790	+	similar to Hydrolase, alpha/beta fold family protein, expressed
Sb01g045300.1	68433915	68436790	+	similar to Hydrolase, alpha/beta fold family protein, expressed	Sb01g045310.1	68437043	68438578	+	similar to Putative uncharacterized protein
Sb01g045460.1	68558442	68562077	+	similar to Os09g0509000 protein	Sb01g045470.1	68565151	68568234	+	similar to Os09g0509000 protein
Sb01g045590.1	68665823	68666161	+	similar to Putative uncharacterized protein	Sb01g045600.1	68668389	68668772	+	Predicted protein
Sb01g045600.1	68668389	68668772	+	Predicted protein	Sb01g045610.1	68674289	68674651	+	similar to Expressed protein
Sb01g045610.1	68674289	68674651	+	similar to Expressed protein	Sb01g045630.1	68685527	68686063	+	weakly similar to Transposon protein, putative, CACTA, En/Spm sub-class
Sb01g045690.1	68743523	68744020	-	similar to BHLH family protein, putative, expressed	Sb01g045710.1	68786956	68787970	+	similar to Os03g0171300 protein
Sb01g045890.1	68975873	68977393	-	similar to Putative uncharacterized protein	Sb01g045970.1	69029937	69031532	+	similar to Putative pentatricopeptide repeat containing protein
Sb01g046190.1	69241529	69242451	-	Predicted protein	Sb01g046215.1	69259851	69260426	+	Predicted protein
Sb01g046680.1	69834462	69835417	-	similar to Expansin-A25 precursor	Sb01g046690.1	69838259	69838988	-	similar to Expansin-A15 precursor
Sb01g046690.1	69838259	69838988	-	similar to Expansin-A15 precursor	Sb01g046700.1	69848452	69849494	-	similar to Expansin-A12 precursor
Sb01g046710.1	69854867	69857785	-	similar to FAD binding domain containing protein, expressed	Sb01g046730.1	69880857	69882916	-	similar to FAD binding domain containing protein, expressed
Sb01g046890.1	70005723	70007651	+	similar to High affinity phosphate transporter 2	Sb01g046900.1	70008541	70010275	-	similar to Putative phosphate transporter OsPT12
Sb01g046930.1	70025632	70026585	+	similar to Zinc finger, C3HC4 type family protein, expressed	Sb01g046940.1	70033744	70034908	+	similar to Putative uncharacterized protein
Sb01g047110.2	70197873	70200376	-	similar to Expressed protein	Sb01g047114.1	70210974	70211189	-	similar to Expressed protein
Sb01g047270.1	70358016	70359866	-	similar to Xyloglucan galactosyltransferase KATAMARI1 homolog	Sb01g047280.1	70373283	70374827	-	similar to Os03g0144500 protein
Sb01g047280.1	70373283	70374827	-	similar to Os03g0144500 protein	Sb01g047290.1	70375937	70377397	-	similar to Xyloglucan galactosyltransferase KATAMARI 1, putative, expressed
Sb01g047290.1	70375937	70377397	-	similar to Xyloglucan galactosyltransferase KATAMARI 1, putative, expressed	Sb01g047300.1	70389029	70390471	-	similar to Xyloglucan galactosyltransferase KATAMARI 1, putative, expressed
Sb01g047300.1	70389029	70390471	-	similar to Xyloglucan galactosyltransferase KATAMARI 1, putative, expressed	Sb01g047310.1	70396763	70398849	+	similar to Xyloglucan galactosyltransferase KATAMARI 1, putative, expressed
Sb01g047310.1	70396763	70398849	+	similar to Xyloglucan galactosyltransferase KATAMARI 1, putative, expressed	Sb01g047315.1	70400726	70402258	-	similar to Xyloglucan galactosyltransferase KATAMARI 1, putative, expressed
Sb01g047400.1	70480298	70485063	+	similar to Expressed protein	Sb01g047402.1	70493167	70493304	+	similar to Putative uncharacterized protein
Sb01g047460.1	70564982	70569005	-	similar to Zinc finger family protein, putative, expressed	Sb01g047470.1	70576998	70579058	-	weakly similar to Putative uncharacterized protein OSJNBa0071K18.16
Sb01g047470.1	70576998	70579058	-	weakly similar to Putative uncharacterized protein OSJNBa0071K18.16	Sb01g047480.1	70581550	70583980	-	similar to Putative uncharacterized protein
Sb01g047610.1	70699947	70701467	-	similar to Cytochrome P450 family protein, expressed	Sb01g047630.1	70721339	70723371	+	similar to Cytochrome P450 family protein, expressed
Sb01g047630.1	70721339	70723371	+	similar to Cytochrome P450 family protein, expressed	Sb01g047640.1	70729548	70731503	+	similar to Cytochrome P450 family protein, expressed
Sb01g047733.1	70869895	70871289	+	Predicted protein	Sb01g047736.1	70874287	70874970	+	Predicted protein
Sb01g047970.1	71062804	71064161	+	similar to Putative uncharacterized protein	Sb01g047980.1	71065168	71066341	+	similar to Glutathione S-transferase GST 9
Sb01g047980.1	71065168	71066341	+	similar to Glutathione S-transferase GST 9	Sb01g048000.1	71075448	71076863	+	similar to Glutathione S-transferase GST 13
Sb01g048000.1	71075448	71076863	+	similar to Glutathione S-transferase GST 13	Sb01g048010.1	71079932	71081320	+	similar to Glutathione S-transferase GSTF14
Sb01g048050.1	71119748	71123833	+	similar to Putative uncharacterized protein	Sb01g048080.1	71152994	71155595	+	similar to Putative uncharacterized protein
Sb01g048080.1	71152994	71155595	+	similar to Putative uncharacterized protein	Sb01g048090.1	71157245	71159016	+	similar to AMP-dependent synthetase and ligase family protein, putative, expressed
Sb01g048140.1	71189843	71191126	-	similar to Basic endochitinase, putative, expressed	Sb01g048150.1	71192749	71192968	-	similar to Basic endochitinase, putative, expressed
Sb01g048300.1	71318503	71321327	-	similar to Serine/threonine-protein kinase Cx32, chloroplast, putative, expressed	Sb01g048310.1	71325528	71329383	-	similar to Serine/threonine-protein kinase RLCKVII, putative, expressed
Sb01g048910.1	71874980	71876702	-	similar to Protein kinase, putative, expressed	Sb01g048920.1	71878958	71882188	-	similar to Protein kinase domain containing protein, expressed
Sb01g049970.1	72932826	72937712	+	similar to Putative heme binding protein cemA	Sb01g049973.1	72938272	72940148	+	similar to Putative heme binding protein cemA
Sb01g050080.1	73014528	73019063	-	similar to Putative uncharacterized protein	Sb01g050085.1	73045623	73047287	-	weakly similar to Putative uncharacterized protein
Sb01g050092.1	73060885	73061332	-	similar to Replication protein A2	Sb01g050095.1	73062869	73063358	-	similar to Single-stranded DNA-binding replication protein A
Sb01g050180.1	73174351	73175629	+	similar to Expansin-B11 precursor	Sb01g050190.1	73186587	73187858	+	similar to Expansin-B11 precursor
Sb01g050190.1	73186587	73187858	+	similar to Expansin-B11 precursor	Sb01g050200.1	73188172	73188828	+	similar to Expansin-B11 precursor
Sb01g050200.1	73188172	73188828	+	similar to Expansin-B11 precursor	Sb01g050210.1	73196504	73197803	+	similar to Expansin-B11 precursor
Sb01g050210.1	73196504	73197803	+	similar to Expansin-B11 precursor	Sb01g050220.1	73202812	73204107	-	similar to Expansin-B11 precursor
Sb01g050220.1	73202812	73204107	-	similar to Expansin-B11 precursor	Sb01g050230.1	73210945	73212232	-	similar to Expansin-B11 precursor
Sb01g050230.1	73210945	73212232	-	similar to Expansin-B11 precursor	Sb01g050240.1	73219435	73220741	-	similar to Expansin-B11 precursor
Sb01g050360.1	73357737	73358868	+	similar to ZmGR1b protein	Sb01g050420.1	73477234	73477647	+	similar to OSJNBa0010H02.23 protein
Sb01g050430.1	73488844	73489576	-	similar to Beta-expansin 3	Sb01g050440.1	73501279	73502260	+	similar to Expansin-B4 precursor
Sb02g000430.1	371612	375578	+	similar to Os07g0103100 protein	Sb02g000440.1	379666	382969	+	similar to Os07g0103100 protein
Sb02g000470.1	426181	427742	+	similar to Class III peroxidase 97 precursor	Sb02g000490.1	446073	447218	+	similar to Putative uncharacterized protein
Sb02g000490.1	446073	447218	+	similar to Putative uncharacterized protein	Sb02g000500.1	451565	453137	+	similar to Putative peroxidase 1
Sb02g000500.1	451565	453137	+	similar to Putative peroxidase 1	Sb02g000510.1	455955	457807	+	similar to Putative peroxidase 1
Sb02g000510.1	455955	457807	+	similar to Putative peroxidase 1	Sb02g000520.1	460907	461923	+	similar to Os07g0104600 protein
Sb02g000570.1	480903	483428	+	similar to Putative uncharacterized protein P0617C02.119	Sb02g000580.1	486471	488699	+	weakly similar to Putative uncharacterized protein P0617C02.119
Sb02g000580.1	486471	488699	+	weakly similar to Putative uncharacterized protein P0617C02.119	Sb02g000600.1	497415	499693	+	weakly similar to Putative uncharacterized protein P0617C02.119
Sb02g000670.1	544089	544748	-	similar to Disease resistance response protein-like	Sb02g000680.1	548695	549354	+	similar to Disease resistance response protein-like protein
Sb02g000680.1	548695	549354	+	similar to Disease resistance response protein-like protein	Sb02g000690.1	553501	554567	-	weakly similar to Putative disease resistance response protein-related/dirigent protein- related
Sb02g000690.1	553501	554567	-	weakly similar to Putative disease resistance response protein-related/dirigent protein- related	Sb02g000700.1	558575	559313	-	similar to Putative disease resistance response protein-related/dirigent protein- related
Sb02g000700.1	558575	559313	-	similar to Putative disease resistance response protein-related/dirigent protein- related	Sb02g000710.1	564539	565417	+	weakly similar to Putative uncharacterized protein
Sb02g000920.1	753598	755148	+	similar to Putative uncharacterized protein	Sb02g000930.1	761217	762905	-	similar to Putative uncharacterized protein
Sb02g000930.1	761217	762905	-	similar to Putative uncharacterized protein	Sb02g000940.1	763407	764737	-	similar to Putative uncharacterized protein
Sb02g001030.1	844608	846337	-	Predicted protein	Sb02g001040.1	847022	849208	-	Predicted protein
Sb02g001045.1	849950	852326	-	weakly similar to Putative 4-coumarate--CoA ligase 1	Sb02g001050.1	882400	885049	-	weakly similar to Putative 4-coumarate--CoA ligase 1
Sb02g001135.1	1012060	1012254	+	similar to Putative peroxidase	Sb02g001140.1	1014195	1016073	+	similar to Putative peroxidase
Sb02g001175.1	1043708	1043842	-	Predicted protein	Sb02g001190.1	1054991	1056703	+	weakly similar to Putative uncharacterized protein
Sb02g001213.1	1087032	1087349	+	weakly similar to Putative uncharacterized protein	Sb02g001220.1	1091098	1092597	-	weakly similar to Putative uncharacterized protein
Sb02g001220.1	1091098	1092597	-	weakly similar to Putative uncharacterized protein	Sb02g001230.1	1100236	1101714	-	Predicted protein
Sb02g001230.1	1100236	1101714	-	Predicted protein	Sb02g001240.1	1106092	1106301	+	weakly similar to Fusarium resistance protein I2C-5-like
Sb02g001240.1	1106092	1106301	+	weakly similar to Fusarium resistance protein I2C-5-like	Sb02g001250.1	1107098	1108701	+	weakly similar to Putative uncharacterized protein OJ1119_A04.111
Sb02g001250.1	1107098	1108701	+	weakly similar to Putative uncharacterized protein OJ1119_A04.111	Sb02g001260.1	1114638	1116116	+	weakly similar to Fusarium resistance protein I2C-5-like
Sb02g001260.1	1114638	1116116	+	weakly similar to Fusarium resistance protein I2C-5-like	Sb02g001270.1	1117641	1119101	+	weakly similar to Putative uncharacterized protein OJ1119_A04.111
Sb02g001270.1	1117641	1119101	+	weakly similar to Putative uncharacterized protein OJ1119_A04.111	Sb02g001290.1	1126432	1127916	+	weakly similar to Putative uncharacterized protein OJ1119_A04.111
Sb02g001300.1	1132783	1133211	+	similar to Putative uncharacterized protein	Sb02g001310.1	1140318	1140746	-	similar to Putative uncharacterized protein
Sb02g001310.1	1140318	1140746	-	similar to Putative uncharacterized protein	Sb02g001320.1	1147747	1148175	-	similar to Putative uncharacterized protein
Sb02g001320.1	1147747	1148175	-	similar to Putative uncharacterized protein	Sb02g001330.1	1150652	1151043	-	similar to Os07g0120300 protein
Sb02g001330.1	1150652	1151043	-	similar to Os07g0120300 protein	Sb02g001340.1	1158594	1159028	+	similar to Putative uncharacterized protein
Sb02g001340.1	1158594	1159028	+	similar to Putative uncharacterized protein	Sb02g001360.1	1168797	1169264	+	similar to Os07g0120300 protein
Sb02g001360.1	1168797	1169264	+	similar to Os07g0120300 protein	Sb02g001370.1	1169931	1170362	-	similar to Putative uncharacterized protein
Sb02g001390.1	1200626	1202092	+	weakly similar to Fusarium resistance protein I2C-5-like	Sb02g001396.1	1214193	1215716	+	Predicted protein
Sb02g001412.1	1226397	1227293	-	similar to Protein kinase domain	Sb02g001415.1	1246667	1247548	-	weakly similar to Protein kinase domain
Sb02g001417.1	1251819	1252667	-	Predicted protein	Sb02g001420.1	1253990	1256241	-	Predicted protein
Sb02g001435.1	1263142	1263342	-	similar to Putative uncharacterized protein	Sb02g001440.1	1266925	1269061	-	Predicted protein
Sb02g001440.1	1266925	1269061	-	Predicted protein	Sb02g001470.1	1289500	1291511	+	Predicted protein
Sb02g001470.1	1289500	1291511	+	Predicted protein	Sb02g001480.1	1293388	1295271	+	Predicted protein
Sb02g001550.1	1371194	1374258	+	Predicted protein	Sb02g001560.1	1380502	1384356	+	Predicted protein
Sb02g001633.1	1489976	1497050	-	weakly similar to Os07g0118800 protein	Sb02g001640.1	1509442	1516808	-	Predicted protein
Sb02g001654.1	1539127	1540191	+	weakly similar to Putative uncharacterized protein	Sb02g001658.1	1558464	1560026	+	weakly similar to Putative uncharacterized protein
Sb02g001658.1	1558464	1560026	+	weakly similar to Putative uncharacterized protein	Sb02g001660.1	1562937	1564526	+	weakly similar to Putative uncharacterized protein
Sb02g001660.1	1562937	1564526	+	weakly similar to Putative uncharacterized protein	Sb02g001670.1	1570405	1572659	+	weakly similar to Putative uncharacterized protein
Sb02g001670.1	1570405	1572659	+	weakly similar to Putative uncharacterized protein	Sb02g001680.1	1573617	1576281	+	weakly similar to Putative uncharacterized protein
Sb02g001680.1	1573617	1576281	+	weakly similar to Putative uncharacterized protein	Sb02g001690.1	1577879	1579429	+	similar to Putative uncharacterized protein
Sb02g001710.1	1595168	1599111	+	similar to Tetratricopeptide repeat-containing protein-like	Sb02g001720.1	1618709	1619042	+	similar to Putative uncharacterized protein
Sb02g001750.1	1692254	1694406	-	Predicted protein	Sb02g001760.1	1697054	1699234	-	Predicted protein
Sb02g001790.1	1749127	1750962	+	similar to Putative uncharacterized protein	Sb02g001800.1	1753583	1755310	-	similar to Putative uncharacterized protein
Sb02g001800.1	1753583	1755310	-	similar to Putative uncharacterized protein	Sb02g001803.1	1766959	1768694	+	similar to Putative uncharacterized protein
Sb02g001830.1	1797229	1798785	-	Predicted protein	Sb02g001840.1	1804342	1806682	-	weakly similar to Putative uncharacterized protein
Sb02g001990.1	2017449	2018661	-	weakly similar to Putative uncharacterized protein P0022B05.123	Sb02g002000.1	2022557	2024114	-	similar to Os08g0299900 protein
Sb02g002000.1	2022557	2024114	-	similar to Os08g0299900 protein	Sb02g002010.1	2026534	2029400	-	similar to Putative uncharacterized protein
Sb02g002040.1	2054784	2055972	-	Predicted protein	Sb02g002050.1	2056586	2060103	-	Predicted protein
Sb02g002050.1	2056586	2060103	-	Predicted protein	Sb02g002060.1	2064618	2066168	+	weakly similar to Putative uncharacterized protein
Sb02g002065.1	2068282	2068416	+	Predicted protein	Sb02g002092.1	2119678	2120727	-	weakly similar to Putative uncharacterized protein
Sb02g002100.1	2132182	2134156	+	similar to Os09g0562600 protein	Sb02g002110.1	2153679	2157872	+	similar to Putative uncharacterized protein
Sb02g002130.1	2175436	2176236	+	similar to Pathogenesis related protein-1	Sb02g002150.1	2187398	2188136	+	similar to Pathogenesis related protein-1
Sb02g002160.1	2189866	2192270	-	Predicted protein	Sb02g002170.1	2195914	2201288	-	Predicted protein
Sb02g002210.1	2283673	2285811	-	similar to Putative uncharacterized protein	Sb02g002220.1	2291448	2293523	-	similar to Os07g0130200 protein
Sb02g002220.1	2291448	2293523	-	similar to Os07g0130200 protein	Sb02g002240.1	2298636	2300693	-	similar to Os07g0130300 protein
Sb02g002240.1	2298636	2300693	-	similar to Os07g0130300 protein	Sb02g002250.1	2302009	2304156	-	similar to Lectin receptor kinase 7, putative, expressed
Sb02g002250.1	2302009	2304156	-	similar to Lectin receptor kinase 7, putative, expressed	Sb02g002290.1	2364449	2374708	-	similar to Os07g0131000 protein
Sb02g002310.1	2391538	2393943	-	Predicted protein	Sb02g002320.1	2399342	2401747	-	Predicted protein
Sb02g002340.1	2413451	2415638	-	Predicted protein	Sb02g002350.1	2419162	2420582	-	similar to Putative uncharacterized protein
Sb02g002360.1	2421651	2422910	-	Predicted protein	Sb02g002370.1	2430259	2432642	-	Predicted protein
Sb02g002380.1	2445161	2447154	-	similar to Putative uncharacterized protein	Sb02g002395.1	2460513	2460638	-	similar to Putative uncharacterized protein
Sb02g002400.1	2477724	2479070	+	Predicted protein	Sb02g002410.1	2488940	2490088	+	Predicted protein
Sb02g002410.1	2488940	2490088	+	Predicted protein	Sb02g002430.1	2554824	2555978	+	Predicted protein
Sb02g002495.1	2634270	2634584	+	similar to Alpha-amylase inhibitor 4	Sb02g002500.1	2637354	2637797	+	similar to Alpha-amylase inhibitor 5
Sb02g002700.1	2832841	2834008	-	Predicted protein	Sb02g002710.1	2845432	2846243	+	weakly similar to Early nodulin 75-like protein
Sb02g002710.1	2845432	2846243	+	weakly similar to Early nodulin 75-like protein	Sb02g002720.1	2848257	2849182	+	similar to Early nodulin 75-like protein
Sb02g002720.1	2848257	2849182	+	similar to Early nodulin 75-like protein	Sb02g002740.1	2858080	2858959	+	similar to Early nodulin 75-like protein
Sb02g002860.1	3045701	3051459	+	similar to Putative family II extracellular lipase 1	Sb02g002870.1	3056226	3058426	+	similar to Putative family II extracellular lipase 1
Sb02g003170.1	3484771	3485409	-	Predicted protein	Sb02g003180.1	3504622	3505239	-	weakly similar to Putative uncharacterized protein
Sb02g003180.1	3504622	3505239	-	weakly similar to Putative uncharacterized protein	Sb02g003190.1	3568941	3569600	-	Predicted protein
Sb02g003190.1	3568941	3569600	-	Predicted protein	Sb02g003200.1	3619846	3620409	-	weakly similar to Expressed protein
Sb02g003200.1	3619846	3620409	-	weakly similar to Expressed protein	Sb02g003210.1	3646036	3646548	-	weakly similar to Expressed protein
Sb02g003210.1	3646036	3646548	-	weakly similar to Expressed protein	Sb02g003220.1	3658894	3659469	-	Predicted protein
Sb02g003460.1	3918461	3920035	-	similar to Putative uncharacterized protein	Sb02g003470.1	3928116	3929735	-	similar to Putative uncharacterized protein
Sb02g003520.1	3973523	3977723	+	similar to Putative uncharacterized protein	Sb02g003530.1	3987762	3993095	+	similar to Putative uncharacterized protein
Sb02g003560.1	4006649	4007863	+	similar to Putative uncharacterized protein	Sb02g003570.1	4015369	4016475	-	similar to Putative uncharacterized protein
Sb02g003570.1	4015369	4016475	-	similar to Putative uncharacterized protein	Sb02g003580.1	4018056	4019416	-	similar to Putative uncharacterized protein
Sb02g003580.1	4018056	4019416	-	similar to Putative uncharacterized protein	Sb02g003600.1	4031952	4033404	+	similar to Os07g0162700 protein
Sb02g003600.1	4031952	4033404	+	similar to Os07g0162700 protein	Sb02g003610.1	4039144	4040200	-	similar to Os07g0162700 protein
Sb02g003610.1	4039144	4040200	-	similar to Os07g0162700 protein	Sb02g003620.1	4046343	4047966	-	similar to Os07g0162700 protein
Sb02g003620.1	4046343	4047966	-	similar to Os07g0162700 protein	Sb02g003630.1	4055221	4056561	-	similar to Putative uncharacterized protein
Sb02g003770.1	4210330	4211199	+	similar to Putative uncharacterized protein	Sb02g003780.1	4217415	4220115	+	similar to Putative uncharacterized protein
Sb02g003790.1	4223491	4224285	+	weakly similar to Putative uncharacterized protein	Sb02g003800.1	4233272	4233876	+	weakly similar to Putative uncharacterized protein
Sb02g003810.1	4242038	4243239	-	similar to Os06g0241000 protein	Sb02g003820.1	4245795	4247705	-	similar to Os06g0242000 protein
Sb02g003930.1	4372546	4373965	+	similar to Putative iron deficiency protein Ids3	Sb02g003940.1	4376629	4377866	+	similar to Putative uncharacterized protein
Sb02g004130.1	4685954	4687002	+	similar to Non-specific lipid-transfer protein	Sb02g004200.1	4753198	4754293	+	similar to Os07g0175500 protein
Sb02g004200.1	4753198	4754293	+	similar to Os07g0175500 protein	Sb02g004210.1	4761724	4762550	+	similar to Os07g0175500 protein
Sb02g004210.1	4761724	4762550	+	similar to Os07g0175500 protein	Sb02g004220.1	4764840	4765696	+	similar to Non-specific lipid-transfer protein
Sb02g004300.1	4866587	4869925	+	similar to Putative uncharacterized protein	Sb02g004305.1	4876166	4876589	-	similar to Putative uncharacterized protein
Sb02g004305.1	4876166	4876589	-	similar to Putative uncharacterized protein	Sb02g004310.1	4879562	4883256	+	similar to Putative uncharacterized protein
Sb02g004380.1	4947752	4948745	-	similar to Os07g0178800 protein	Sb02g004390.1	4951692	4952260	-	similar to Early light-inducible protein ELIP
Sb02g004455.1	5049220	5051205	-	Predicted protein	Sb02g004470.1	5070104	5073400	-	weakly similar to Putative RRM RNA binding protein NSAP1
Sb02g004520.1	5169697	5171295	-	similar to Protein Rf1, mitochondrial precursor	Sb02g004530.1	5187180	5189734	-	similar to Protein Rf1, mitochondrial precursor
Sb02g004650.1	5314750	5316158	-	similar to Xylanase inhibitor protein 1 precursor	Sb02g004660.1	5320981	5322577	+	similar to Xylanase inhibitor
Sb02g004696.1	5419774	5424914	+	weakly similar to Protein phosphatase 2C containing protein, expressed	Sb02g004710.1	5436792	5437305	+	similar to Protein phosphatase 2C containing protein, expressed
Sb02g004850.1	5617307	5619542	-	similar to Thioredoxin h2 protein	Sb02g004860.1	5628983	5629764	-	similar to Thioredoxin H-type
Sb02g004860.1	5628983	5629764	-	similar to Thioredoxin H-type	Sb02g004870.1	5633851	5634778	-	similar to Thioredoxin H-type
Sb02g004920.1	5673550	5675143	+	Predicted protein	Sb02g004935.1	5688163	5688733	-	weakly similar to Putative uncharacterized protein
Sb02g004935.1	5688163	5688733	-	weakly similar to Putative uncharacterized protein	Sb02g004940.1	5692501	5694547	-	Predicted protein
Sb02g004940.1	5692501	5694547	-	Predicted protein	Sb02g004950.1	5697945	5699093	-	Predicted protein
Sb02g004950.1	5697945	5699093	-	Predicted protein	Sb02g004960.1	5706383	5707606	-	Predicted protein
Sb02g004960.1	5706383	5707606	-	Predicted protein	Sb02g004990.1	5727604	5728761	-	Predicted protein
Sb02g004990.1	5727604	5728761	-	Predicted protein	Sb02g004993.1	5731536	5732828	-	Predicted protein
Sb02g004993.1	5731536	5732828	-	Predicted protein	Sb02g004996.1	5734227	5734382	-	Predicted protein
Sb02g004996.1	5734227	5734382	-	Predicted protein	Sb02g005010.1	5764426	5765965	-	Predicted protein
Sb02g005010.1	5764426	5765965	-	Predicted protein	Sb02g005020.1	5782028	5785242	-	Predicted protein
Sb02g005040.1	5822404	5823657	-	Predicted protein	Sb02g005050.1	5826923	5828108	-	Predicted protein
Sb02g005050.1	5826923	5828108	-	Predicted protein	Sb02g005060.1	5831148	5838497	-	Predicted protein
Sb02g005083.1	5873178	5874071	+	Predicted protein	Sb02g005086.1	5883582	5884901	+	Predicted protein
Sb02g005086.1	5883582	5884901	+	Predicted protein	Sb02g005090.1	5898344	5899658	+	Predicted protein
Sb02g005090.1	5898344	5899658	+	Predicted protein	Sb02g005100.1	5909761	5911536	+	Predicted protein
Sb02g005100.1	5909761	5911536	+	Predicted protein	Sb02g005110.1	5920008	5921327	+	Predicted protein
Sb02g005210.1	6057348	6062962	-	Predicted protein	Sb02g005220.1	6074793	6080461	-	Predicted protein
Sb02g005250.1	6123256	6124994	-	Predicted protein	Sb02g005280.1	6148618	6154392	-	Predicted protein
Sb02g005280.1	6148618	6154392	-	Predicted protein	Sb02g005300.1	6191656	6192261	-	weakly similar to Leucine Rich Repeat family protein
Sb02g005280.1	6148618	6154392	-	Predicted protein	Sb02g005300.1	6191656	6192261	-	weakly similar to Leucine Rich Repeat family protein
Sb02g005300.1	6191656	6192261	-	weakly similar to Leucine Rich Repeat family protein	Sb02g005305.1	6195674	6198019	-	Predicted protein
Sb02g005300.1	6191656	6192261	-	weakly similar to Leucine Rich Repeat family protein	Sb02g005305.1	6195674	6198019	-	Predicted protein
Sb02g005300.1	6191656	6192261	-	weakly similar to Leucine Rich Repeat family protein	Sb02g005305.1	6195674	6198019	-	Predicted protein
Sb02g005350.1	6249089	6249860	+	similar to Putative uncharacterized protein	Sb02g005360.1	6252478	6253319	+	similar to Putative uncharacterized protein
Sb02g005360.1	6252478	6253319	+	similar to Putative uncharacterized protein	Sb02g005370.1	6258354	6259858	+	similar to Putative uncharacterized protein
Sb02g005380.1	6284432	6287006	+	similar to 1-deoxy-D-xylulose 5-phosphate synthase	Sb02g005410.1	6394023	6395769	+	similar to 1-deoxy-D-xylulose 5-phosphate synthase
Sb02g005460.1	6473559	6478639	-	weakly similar to Chromosome chr6 scaffold_3, whole genome shotgun sequence	Sb02g005470.1	6482952	6489780	-	weakly similar to Putative uncharacterized protein
Sb02g005500.1	6497632	6499300	+	similar to Putative uncharacterized protein	Sb02g005510.1	6511082	6513000	+	similar to Cytochrome P450 family protein, expressed
Sb02g005520.1	6532340	6533172	-	weakly similar to Chromosome chr6 scaffold_15, whole genome shotgun sequence	Sb02g005530.1	6537983	6542256	-	weakly similar to Chromosome undetermined scaffold_633, whole genome shotgun sequence
Sb02g005540.1	6555484	6556842	-	Predicted protein	Sb02g005550.1	6572352	6573326	-	Predicted protein
Sb02g005630.1	6692804	6694564	-	similar to AAA-type ATPase-like	Sb02g005640.1	6698292	6698743	+	weakly similar to Putative uncharacterized protein
Sb02g005650.1	6699870	6701362	-	similar to Os07g0192800 protein	Sb02g005660.1	6702459	6704171	-	similar to Os07g0192800 protein
Sb02g005750.1	6810247	6812784	-	similar to Os07g0194500 protein	Sb02g005760.1	6819174	6822023	-	similar to Os07g0194500 protein
Sb02g005760.1	6819174	6822023	-	similar to Os07g0194500 protein	Sb02g005770.1	6825620	6825967	-	similar to Os07g0194500 protein
Sb02g005780.1	6829270	6833709	-	similar to Galactosyltransferase family-like protein	Sb02g005800.1	6846851	6850910	-	similar to Putative uncharacterized protein
Sb02g005810.1	6872328	6873350	-	Predicted protein	Sb02g005840.1	6930770	6931786	+	weakly similar to Putative uncharacterized protein
Sb02g005870.1	7048805	7049938	-	Predicted protein	Sb02g005880.1	7065276	7067165	-	Predicted protein
Sb02g005880.1	7065276	7067165	-	Predicted protein	Sb02g005890.1	7090700	7091920	-	Predicted protein
Sb02g005980.1	7190050	7190799	+	weakly similar to Putative transposon protein	Sb02g006026.1	7290075	7290611	+	similar to Transposon protein, putative, CACTA, En/Spm sub-class
Sb02g006040.1	7331702	7332761	-	similar to Putative uncharacterized protein	Sb02g006050.1	7334206	7341342	-	Predicted protein
Sb02g006050.1	7334206	7341342	-	Predicted protein	Sb02g006060.1	7345083	7354885	-	weakly similar to Putative Pi-b protein
Sb02g006115.1	7398604	7404609	+	similar to Os07g0205000 protein	Sb02g006120.1	7398724	7404609	+	similar to Os07g0205000 protein
Sb02g006240.1	7777387	7780650	+	weakly similar to Os01g0152600 protein	Sb02g006250.1	7790958	7794242	+	weakly similar to Putative uncharacterized protein
Sb02g006250.1	7790958	7794242	+	weakly similar to Putative uncharacterized protein	Sb02g006260.1	7796644	7799883	+	similar to Putative uncharacterized protein P0009G03.26
Sb02g006260.1	7796644	7799883	+	similar to Putative uncharacterized protein P0009G03.26	Sb02g006270.1	7822401	7828589	+	weakly similar to Putative uncharacterized protein P0434B04.32
Sb02g006470.1	8105778	8106215	-	similar to Alpha-amylase inhibitor 5	Sb02g006480.1	8108037	8108483	-	similar to Alpha-amylase inhibitor 4
Sb02g006480.1	8108037	8108483	-	similar to Alpha-amylase inhibitor 4	Sb02g006550.1	8180639	8182252	+	Predicted protein
Sb02g006480.1	8108037	8108483	-	similar to Alpha-amylase inhibitor 4	Sb02g006550.1	8180639	8182252	+	Predicted protein
Sb02g006550.1	8180639	8182252	+	Predicted protein	Sb02g006560.1	8188040	8188471	+	Predicted protein
Sb02g006550.1	8180639	8182252	+	Predicted protein	Sb02g006560.1	8188040	8188471	+	Predicted protein
Sb02g006560.1	8188040	8188471	+	Predicted protein	Sb02g006570.1	8191626	8192081	-	similar to Trypsin/factor XIIA inhibitor precursor
Sb02g006700.1	8502047	8502787	+	Predicted protein	Sb02g006710.1	8530200	8530961	+	weakly similar to Putative uncharacterized protein
Sb02g006710.1	8530200	8530961	+	weakly similar to Putative uncharacterized protein	Sb02g006730.1	8559868	8560593	+	Predicted protein
Sb02g006730.1	8559868	8560593	+	Predicted protein	Sb02g006750.1	8611121	8611624	+	weakly similar to Putative uncharacterized protein
Sb02g006830.1	8700547	8700702	-	similar to NB-ARC domain containing protein, expressed	Sb02g006840.1	8705629	8726652	-	similar to NB-ARC domain containing protein, expressed
Sb02g006883.1	8819718	8820227	-	weakly similar to Putative uncharacterized protein OSJNBa0086N05.106	Sb02g006890.1	8844495	8845505	-	similar to Putative uncharacterized protein OSJNBa0086N05.106
Sb02g006890.1	8844495	8845505	-	similar to Putative uncharacterized protein OSJNBa0086N05.106	Sb02g006895.1	8855224	8855764	-	similar to Putative uncharacterized protein OSJNBa0086N05.106
Sb02g006895.1	8855224	8855764	-	similar to Putative uncharacterized protein OSJNBa0086N05.106	Sb02g006900.1	8872824	8875274	-	similar to Putative uncharacterized protein OSJNBa0086N05.106
Sb02g006900.1	8872824	8875274	-	similar to Putative uncharacterized protein OSJNBa0086N05.106	Sb02g006910.1	8877578	8878047	-	similar to Putative uncharacterized protein OSJNBa0086N05.106
Sb02g006910.1	8877578	8878047	-	similar to Putative uncharacterized protein OSJNBa0086N05.106	Sb02g006920.1	8882105	8883370	-	similar to Putative uncharacterized protein OSJNBa0086N05.106
Sb02g006940.1	8908023	8911069	+	similar to Cation-transporting ATPase	Sb02g006950.1	8913910	8917295	+	similar to Cation-transporting ATPase
Sb02g007080.1	9069900	9073380	+	similar to Putative uncharacterized protein	Sb02g007090.1	9079971	9081574	+	similar to Putative uncharacterized protein
Sb02g007090.1	9079971	9081574	+	similar to Putative uncharacterized protein	Sb02g007100.1	9094569	9096342	-	similar to Putative uncharacterized protein
Sb02g007100.1	9094569	9096342	-	similar to Putative uncharacterized protein	Sb02g007110.1	9106929	9108567	+	similar to Putative uncharacterized protein
Sb02g007110.1	9106929	9108567	+	similar to Putative uncharacterized protein	Sb02g007140.1	9135648	9137354	-	similar to Putative uncharacterized protein
Sb02g007140.1	9135648	9137354	-	similar to Putative uncharacterized protein	Sb02g007150.1	9162323	9163808	+	similar to Putative UDP-glucosyltransferase
Sb02g007212.1	9247200	9248333	-	Predicted protein	Sb02g007235.1	9287996	9289510	+	Predicted protein
Sb02g007285.1	9316242	9316451	-	similar to Putative uncharacterized protein	Sb02g007300.1	9365040	9366545	+	similar to Putative uncharacterized protein OJ1119_A04.111
Sb02g007350.1	9386703	9387134	+	similar to Os07g0120300 protein	Sb02g007360.1	9395499	9395930	+	similar to Os07g0120300 protein
Sb02g007390.1	9403815	9404448	+	similar to Thionin like protein	Sb02g007400.1	9407059	9407408	+	similar to Thionin like protein
Sb02g007400.1	9407059	9407408	+	similar to Thionin like protein	Sb02g007410.1	9413235	9413710	+	similar to Thionin like protein
Sb02g007460.1	9450745	9453875	+	similar to Os07g0245100 protein	Sb02g007465.1	9462318	9463283	+	similar to Os07g0245100 protein
Sb02g007550.1	9549161	9550345	+	similar to Mucin-like protein	Sb02g007560.1	9553779	9555144	+	similar to Mucin-like protein
Sb02g007650.1	9641400	9642070	+	similar to Os07g0251200 protein	Sb02g007670.1	9650183	9650854	+	similar to Putative uncharacterized protein
Sb02g007670.1	9650183	9650854	+	similar to Putative uncharacterized protein	Sb02g007680.1	9654437	9655085	+	similar to Putative uncharacterized protein
Sb02g007710.1	9679600	9683185	+	similar to Putative uncharacterized protein	Sb02g007720.1	9684833	9687449	+	similar to Putative IAA amidohydrolase
Sb02g007720.1	9684833	9687449	+	similar to Putative IAA amidohydrolase	Sb02g007730.1	9688787	9694084	+	similar to Putative IAA amidohydrolase
Sb02g007735.1	9700942	9701462	-	similar to Beta-glucosidase aggregating factor	Sb02g007740.1	9702075	9703642	-	similar to Beta-glucosidase aggregating factor
Sb02g007740.1	9702075	9703642	-	similar to Beta-glucosidase aggregating factor	Sb02g007750.1	9711980	9713581	-	similar to Beta-glucosidase aggregating factor
Sb02g007750.1	9711980	9713581	-	similar to Beta-glucosidase aggregating factor	Sb02g007760.1	9752829	9754567	-	similar to Beta-glucosidase aggregating factor
Sb02g007870.1	9886900	9891938	-	similar to Putative uncharacterized protein	Sb02g007890.1	9903815	9908256	+	similar to OsNramp1
Sb02g007956.1	10208222	10208983	-	Predicted protein	Sb02g007965.1	10270494	10271081	-	Predicted protein
Sb02g008000.1	10312220	10313876	+	Predicted protein	Sb02g008030.1	10339663	10341392	+	Predicted protein
Sb02g008040.1	10347735	10349315	-	similar to Putative uncharacterized protein	Sb02g008053.1	10380861	10382393	-	weakly similar to Putative uncharacterized protein
Sb02g008070.1	10449544	10451088	-	weakly similar to Putative uncharacterized protein	Sb02g008080.1	10520964	10522511	-	weakly similar to Putative uncharacterized protein
Sb02g008080.1	10520964	10522511	-	weakly similar to Putative uncharacterized protein	Sb02g008086.1	10541509	10541814	+	similar to OSJNBb0085F13.3 protein
Sb02g008355.1	11042000	11042386	-	Predicted protein	Sb02g008365.1	11088276	11094055	-	weakly similar to Putative uncharacterized protein
Sb02g008390.1	11129444	11131045	+	similar to Putative uncharacterized protein	Sb02g008400.1	11141497	11143047	+	weakly similar to Putative uncharacterized protein
Sb02g008660.1	11503990	11509092	+	similar to Os07g0264100 protein	Sb02g008670.1	11510325	11513262	+	similar to Os07g0264100 protein
Sb02g008675.1	11518567	11523363	+	Predicted protein	Sb02g008680.1	11582796	11583794	+	Predicted protein
Sb02g008680.1	11582796	11583794	+	Predicted protein	Sb02g008690.1	11598584	11599537	+	Predicted protein
Sb02g008750.1	12002643	12003197	-	Predicted protein	Sb02g008770.1	12017244	12017840	-	Predicted protein
Sb02g008786.1	12176145	12176381	-	similar to Chromosome undetermined scaffold_77, whole genome shotgun sequence	Sb02g008790.1	12215231	12217925	-	similar to Ras-related protein Rab11C
Sb02g008920.1	12470458	12471173	+	similar to Putative B12D protein	Sb02g008930.1	12485132	12485980	+	similar to Putative uncharacterized protein
Sb02g008940.1	12489911	12491864	-	weakly similar to Putative uncharacterized protein	Sb02g008945.1	12510975	12512826	-	weakly similar to Putative uncharacterized protein
Sb02g008960.1	12540048	12542366	-	Predicted protein	Sb02g008980.1	12563541	12566863	-	Predicted protein
Sb02g009030.1	12701587	12704735	+	Predicted protein	Sb02g009060.1	12732308	12734386	+	weakly similar to Putative uncharacterized protein
Sb02g009060.1	12732308	12734386	+	weakly similar to Putative uncharacterized protein	Sb02g009070.1	12740310	12742350	+	weakly similar to F-box domain containing protein, expressed
Sb02g009070.1	12740310	12742350	+	weakly similar to F-box domain containing protein, expressed	Sb02g009080.1	12750776	12752538	-	Predicted protein
Sb02g009080.1	12750776	12752538	-	Predicted protein	Sb02g009090.1	12789923	12791762	-	Predicted protein
Sb02g009090.1	12789923	12791762	-	Predicted protein	Sb02g009115.1	12814549	12816166	-	Predicted protein
Sb02g009120.1	12846671	12862220	+	similar to Probable aldehyde oxidase 4	Sb02g009130.1	12962089	12964113	+	similar to Probable aldehyde oxidase 2
Sb02g009160.1	13071986	13074027	-	similar to Putative uncharacterized protein	Sb02g009170.1	13092284	13094299	-	similar to Putative uncharacterized protein
Sb02g009190.1	13133221	13134864	-	similar to Putative uncharacterized protein	Sb02g009200.1	13165869	13167533	+	weakly similar to F-box domain containing protein, expressed
Sb02g009220.1	13177199	13182781	-	similar to Putative Cytochrome P450	Sb02g009230.1	13222702	13224411	+	similar to Putative Cytochrome P450
Sb02g009300.1	13320509	13321404	+	similar to Putative uncharacterized protein	Sb02g009320.1	13351451	13352128	+	similar to Putative uncharacterized protein
Sb02g009320.1	13351451	13352128	+	similar to Putative uncharacterized protein	Sb02g009340.1	13387316	13387570	+	similar to Putative uncharacterized protein
Sb02g009360.1	13413294	13414187	-	similar to Putative uncharacterized protein	Sb02g009370.1	13417051	13417944	-	similar to Putative uncharacterized protein
Sb02g009370.1	13417051	13417944	-	similar to Putative uncharacterized protein	Sb02g009380.1	13420891	13421784	-	similar to Putative uncharacterized protein
Sb02g009380.1	13420891	13421784	-	similar to Putative uncharacterized protein	Sb02g009390.1	13426846	13427748	-	similar to Putative uncharacterized protein
Sb02g009400.1	13445526	13447552	+	weakly similar to Chromosome chr6 scaffold_3, whole genome shotgun sequence	Sb02g009410.1	13448049	13449586	-	similar to Os07g0293000 protein
Sb02g009670.1	13857235	13859876	-	similar to Putative uncharacterized protein	Sb02g009680.1	13875410	13876428	-	similar to Expressed protein
Sb02g009895.1	14432740	14432895	+	similar to Poly [ADP-ribose] polymerase 1 (EC 2.4.2.30) (PARP-1) (ADPRT 1) (NAD(+) ADP-ribosyltransferase 1)	Sb02g009900.1	14433634	14444230	+	similar to Poly [ADP-ribose] polymerase 1 (EC 2.4.2.30) (PARP-1) (ADPRT 1) (NAD(+) ADP-ribosyltransferase 1)
Sb02g010050.1	14684636	14686855	+	similar to Putative uncharacterized protein	Sb02g010060.1	14736385	14755318	+	similar to Putative uncharacterized protein
Sb02g010351.1	15249870	15250388	-	similar to Putative uncharacterized protein	Sb02g010450.1	15475164	15476003	-	similar to Putative uncharacterized protein
Sb02g010500.1	15958622	15967517	+	similar to Serine carboxypeptidase family protein	Sb02g010510.1	16014941	16023263	+	similar to Serine carboxypeptidase family protein, expressed
Sb02g010710.1	16556093	16558224	+	Predicted protein	Sb02g010715.1	16649718	16653566	+	weakly similar to Putative uncharacterized protein P0681F10.18
Sb02g010720.1	16668971	16670475	-	similar to Beta-expansin 4 precursor	Sb02g010730.1	16705068	16706443	-	similar to Beta-expansin 4 precursor
Sb02g010760.1	16901298	16904960	-	similar to Aquaporin PIP2-2	Sb02g010780.1	16940031	16941473	-	similar to Aquaporin PIP2-6
Sb02g010780.1	16940031	16941473	-	similar to Aquaporin PIP2-6	Sb02g010790.1	16954792	16955852	-	similar to Aquaporin PIP2-6
Sb02g010790.1	16954792	16955852	-	similar to Aquaporin PIP2-6	Sb02g010800.1	16963907	16964967	-	similar to Aquaporin PIP2-6
Sb02g010800.1	16963907	16964967	-	similar to Aquaporin PIP2-6	Sb02g010810.1	16987880	16988880	-	similar to Aquaporin PIP2-6
Sb02g010810.1	16987880	16988880	-	similar to Aquaporin PIP2-6	Sb02g010830.1	17037274	17038686	-	similar to Aquaporin PIP2-6
Sb02g010875.1	17112046	17112561	+	similar to Putative uncharacterized protein	Sb02g010880.1	17119466	17120534	+	similar to Putative uncharacterized protein
Sb02g011170.1	18230600	18231921	+	Predicted protein	Sb02g011190.1	18276140	18277345	-	Predicted protein
Sb02g011190.1	18276140	18277345	-	Predicted protein	Sb02g011200.1	18335410	18336709	-	Predicted protein
Sb02g011200.1	18335410	18336709	-	Predicted protein	Sb02g011205.1	18342106	18342815	-	weakly similar to Putative uncharacterized protein
Sb02g011400.1	18909701	18911930	-	Predicted protein	Sb02g011450.1	19096880	19100601	+	Predicted protein
Sb02g011895.1	19815933	19816229	+	similar to Putative uncharacterized protein	Sb02g011900.1	19816445	19819528	+	similar to Putative uncharacterized protein
Sb02g011930.1	19860391	19865703	+	similar to Protein HIRA	Sb02g011932.1	19867617	19867985	+	similar to Protein HIRA
Sb02g012070.1	20253487	20254320	-	similar to Putative germin-like protein	Sb02g012080.1	20257026	20257655	-	similar to Putative uncharacterized protein
Sb02g012080.1	20257026	20257655	-	similar to Putative uncharacterized protein	Sb02g012090.1	20280299	20280946	+	similar to Putative uncharacterized protein
Sb02g012090.1	20280299	20280946	+	similar to Putative uncharacterized protein	Sb02g012100.1	20289070	20289705	+	similar to Putative uncharacterized protein
Sb02g012380.1	20724765	20731202	+	similar to Os09g0569800 protein	Sb02g012390.1	20874385	20876286	+	similar to Os09g0570000 protein
Sb02g012390.1	20874385	20876286	+	similar to Os09g0570000 protein	Sb02g012400.1	20878210	20882533	+	similar to Putative uncharacterized protein
Sb02g012460.1	21108122	21110481	-	Predicted protein	Sb02g012515.1	21419095	21420297	+	similar to Putative polyprotein
Sb02g012910.1	22479711	22480461	+	similar to Os09g0572700 protein	Sb02g012920.1	22491003	22491779	+	similar to Os09g0572700 protein
Sb02g015901.1	36027280	36028131	-	similar to Putative reverse transcriptase	Sb02g015941.1	36033623	36034480	-	similar to Putative reverse transcriptase
Sb02g015980.1	36685953	36686320	-	similar to Putative uncharacterized protein	Sb02g015985.1	36708461	36710207	-	similar to Putative uncharacterized protein
Sb02g017230.1	40020936	40024813	+	Predicted protein	Sb02g017260.1	40215407	40217202	-	Predicted protein
Sb02g018560.1	45089486	45090300	-	similar to R-interacting factor 1	Sb02g018570.1	45150333	45162448	-	similar to R-interacting factor 1
Sb02g018580.1	45296523	45298834	+	similar to Alpha-galactosidase	Sb02g018590.1	45381698	45383806	+	similar to Alpha-galactosidase
Sb02g018590.1	45381698	45383806	+	similar to Alpha-galactosidase	Sb02g018600.1	45389213	45391901	+	similar to Chromosome undetermined scaffold_133, whole genome shotgun sequence
Sb02g019340.1	46744196	46744615	-	similar to OSIGBa0148I18.4 protein	Sb02g019350.1	46753787	46756387	-	similar to Os07g0186200 protein
Sb02g019360.1	46798439	46834129	-	similar to SMC6 protein	Sb02g019370.1	46861310	46862930	-	similar to Os09g0121000 protein
Sb02g019830.1	48457590	48459314	+	weakly similar to Transposon protein, putative, CACTA, En/Spm sub-class	Sb02g019881.1	48485418	48487463	+	Predicted protein
Sb02g020900.1	51637516	51638916	-	weakly similar to Os09g0309700 protein	Sb02g020910.1	51681564	51682694	-	similar to Os09g0309700 protein
Sb02g021060.1	52021650	52022333	+	weakly similar to Os05g0327000 protein	Sb02g021065.1	52031979	52032590	+	similar to Putative uncharacterized protein
Sb02g021150.1	52509689	52512483	-	weakly similar to Putative uncharacterized protein OSJNBa0045M11.13	Sb02g021190.1	52591349	52595288	-	weakly similar to Myb family protein-like
Sb02g021226.1	52728488	52736582	-	Predicted protein	Sb02g021230.1	52767681	52768929	-	similar to NB-ARC domain containing protein, expressed
Sb02g021493.1	53343004	53343434	-	similar to Putative uncharacterized protein	Sb02g021496.1	53358301	53360566	-	Predicted protein
Sb02g021845.1	54046525	54046764	+	Predicted protein	Sb02g021853.1	54156595	54156834	-	Predicted protein
Sb02g022100.1	54531767	54534830	-	similar to CLV1 receptor kinase-like	Sb02g022120.1	54576688	54579776	-	similar to CLV1 receptor kinase-like
Sb02g022180.1	54619064	54632240	-	weakly similar to Putative uncharacterized protein	Sb02g022190.1	54636860	54638071	+	similar to Os09g0327800 protein
Sb02g022280.1	55170648	55172055	+	weakly similar to Transcription factor WRKY74	Sb02g022290.1	55213197	55214862	+	weakly similar to Transcription factor WRKY74
Sb02g022320.1	55258026	55259777	+	weakly similar to Ankyrin repeat family protein-like	Sb02g022330.1	55307125	55308876	+	weakly similar to Ankyrin repeat family protein-like
Sb02g022400.1	55424638	55425879	-	weakly similar to Speckle-type POZ protein(Spop)-like	Sb02g022410.1	55427903	55428970	-	Predicted protein
Sb02g022500.1	55557194	55560578	+	similar to Membrane protein-like	Sb02g022510.1	55574986	55579612	+	similar to Membrane protein-like
Sb02g022570.1	55679026	55680674	+	similar to BRI1-KD interacting protein 103	Sb02g022580.1	55696145	55701566	+	similar to BRI1-KD interacting protein 103
Sb02g022630.1	55789865	55796702	+	weakly similar to Putative OsD305	Sb02g022650.1	55805153	55809767	-	similar to Putative OsD305
Sb02g023060.1	56444202	56444933	+	Predicted protein	Sb02g023065.1	56449434	56449619	-	similar to Putative uncharacterized protein
Sb02g023080.1	56517698	56518557	+	weakly similar to Putative uncharacterized protein	Sb02g023090.1	56537100	56537794	+	weakly similar to Putative uncharacterized protein
Sb02g023090.1	56537100	56537794	+	weakly similar to Putative uncharacterized protein	Sb02g023100.1	56551614	56552201	+	weakly similar to Putative uncharacterized protein
Sb02g023100.1	56551614	56552201	+	weakly similar to Putative uncharacterized protein	Sb02g023110.1	56555197	56556030	+	weakly similar to Putative uncharacterized protein
Sb02g023140.1	56601683	56603523	-	similar to Os09g0365900 protein	Sb02g023150.1	56649618	56655081	-	similar to Os09g0365900 protein
Sb02g023150.1	56649618	56655081	-	similar to Os09g0365900 protein	Sb02g023160.1	56657530	56661262	-	similar to Os09g0365900 protein
Sb02g023200.1	56751156	56751665	+	weakly similar to Putative uncharacterized protein OJ1759_F09.16	Sb02g023210.1	56760136	56760588	+	similar to Putative uncharacterized protein OJ1759_F09.16
Sb02g023210.1	56760136	56760588	+	similar to Putative uncharacterized protein OJ1759_F09.16	Sb02g023220.1	56766338	56766751	-	similar to Putative uncharacterized protein OJ1759_F09.16
Sb02g023340.1	56956345	56959234	+	similar to Transporter-like protein	Sb02g023350.1	56963023	56964844	-	similar to Transporter-like protein
Sb02g023350.1	56963023	56964844	-	similar to Transporter-like protein	Sb02g023360.1	56965384	56968000	-	similar to Putative uncharacterized protein
Sb02g023360.1	56965384	56968000	-	similar to Putative uncharacterized protein	Sb02g023370.1	56970328	56972154	-	similar to Os09g0371200 protein
Sb02g023370.1	56970328	56972154	-	similar to Os09g0371200 protein	Sb02g023380.1	56977844	56979736	-	similar to Os09g0371200 protein
Sb02g023460.1	57083343	57085553	+	similar to Putative strictosidine synthase	Sb02g023470.1	57097987	57107533	+	similar to Os09g0374900 protein
Sb02g023510.1	57145728	57147397	+	similar to Leaf senescence protein-like	Sb02g023520.1	57151453	57152829	+	similar to Leaf senescence protein-like
Sb02g023632.1	57458482	57459908	-	similar to OSIGBa0096F13.5 protein	Sb02g023640.1	57495063	57496466	-	similar to Betanidin-5-O-glucosyltransferase-like
Sb02g023750.1	57607232	57611686	-	weakly similar to Putative uncharacterized protein	Sb02g023765.1	57644592	57645138	-	weakly similar to Putative uncharacterized protein
Sb02g023880.1	57771797	57772844	-	Predicted protein	Sb02g023890.1	57780037	57781053	-	weakly similar to Putative uncharacterized protein P0521F09.4
Sb02g024160.1	58298870	58299298	-	similar to Putative nuclear protein p30	Sb02g024170.1	58306042	58306503	-	similar to Putative nuclear protein p30
Sb02g024190.1	58394105	58396113	-	similar to Putative uncharacterized protein	Sb02g024200.1	58401105	58401666	-	similar to Putative uncharacterized protein
Sb02g024200.1	58401105	58401666	-	similar to Putative uncharacterized protein	Sb02g024210.1	58404166	58406013	+	similar to Putative uncharacterized protein
Sb02g024210.1	58404166	58406013	+	similar to Putative uncharacterized protein	Sb02g024220.1	58408367	58410576	-	similar to Os09g0400300 protein
Sb02g024250.1	58453163	58454123	+	similar to Myb factor	Sb02g024260.1	58500434	58501503	+	similar to Myb factor
Sb02g024400.1	58700989	58702499	-	similar to RAMOSA1 C2H2 zinc-finger transcription factor	Sb02g024410.1	58703572	58704119	-	similar to RAMOSA1 C2H2 zinc-finger transcription factor
Sb02g024760.1	59264547	59266116	-	similar to WRKY transcription factor 76	Sb02g024765.1	59281563	59282468	-	weakly similar to WRKY transcription factor 62
Sb02g024770.1	59324351	59326122	-	similar to Putative uncharacterized protein	Sb02g024780.1	59347562	59349449	+	similar to Putative uncharacterized protein
Sb02g024800.1	59439322	59440440	+	similar to Putative ubiquitin conjugating enzyme 7 interacting protein 4	Sb02g024810.1	59445948	59447944	+	similar to Putative ubiquitin conjugating enzyme 7 interacting protein 4
Sb02g024800.1	59439322	59440440	+	similar to Putative ubiquitin conjugating enzyme 7 interacting protein 4	Sb02g024810.1	59445948	59447944	+	similar to Putative ubiquitin conjugating enzyme 7 interacting protein 4
Sb02g024930.1	59614373	59616409	-	Predicted protein	Sb02g024960.1	59631499	59633415	-	Predicted protein
Sb02g024990.1	59648530	59650257	-	similar to Putative uncharacterized protein	Sb02g025010.1	59656099	59660631	-	similar to Putative uncharacterized protein
Sb02g025100.1	59821735	59823146	+	similar to Glutamine synthetase-like protein	Sb02g025105.1	59824903	59825090	+	similar to Putative uncharacterized protein
Sb02g025150.1	59872446	59873542	-	similar to Fibroin heavy chain (Fib-H) (H-fibroin)-like protein	Sb02g025160.1	59874808	59875449	-	similar to Major ampullate spidroin 2-2
Sb02g025150.1	59872446	59873542	-	similar to Fibroin heavy chain (Fib-H) (H-fibroin)-like protein	Sb02g025160.1	59874808	59875449	-	similar to Major ampullate spidroin 2-2
Sb02g025160.1	59874808	59875449	-	similar to Major ampullate spidroin 2-2	Sb02g025170.1	59878198	59878818	+	similar to Silk fibroin heavy chain-like protein
Sb02g025160.1	59874808	59875449	-	similar to Major ampullate spidroin 2-2	Sb02g025170.1	59878198	59878818	+	similar to Silk fibroin heavy chain-like protein
Sb02g025160.1	59874808	59875449	-	similar to Major ampullate spidroin 2-2	Sb02g025170.1	59878198	59878818	+	similar to Silk fibroin heavy chain-like protein
Sb02g025160.1	59874808	59875449	-	similar to Major ampullate spidroin 2-2	Sb02g025170.1	59878198	59878818	+	similar to Silk fibroin heavy chain-like protein
Sb02g025190.1	59911376	59913699	-	similar to Putative MtN21	Sb02g025200.1	59914393	59917705	-	similar to Putative MtN21
Sb02g025200.1	59914393	59917705	-	similar to Putative MtN21	Sb02g025210.1	59921108	59924099	-	similar to Os09g0426500 protein
Sb02g025250.1	59998388	60003201	-	similar to Putative Avr9/Cf-9 rapidly elicited protein 141	Sb02g025270.1	60014135	60020094	-	similar to Putative uncharacterized protein
Sb02g025270.1	60014135	60020094	-	similar to Putative uncharacterized protein	Sb02g025280.1	60033620	60038078	-	similar to Putative uncharacterized protein
Sb02g025290.1	60043734	60059056	-	weakly similar to Putative uncharacterized protein	Sb02g025310.1	60079134	60086393	-	similar to Putative uncharacterized protein
Sb02g025310.1	60079134	60086393	-	similar to Putative uncharacterized protein	Sb02g025320.1	60089659	60095854	-	weakly similar to Chromosome undetermined scaffold_107, whole genome shotgun sequence
Sb02g025330.1	60098076	60106036	+	similar to Putative Avr9/Cf-9 rapidly elicited protein 141	Sb02g025340.1	60110122	60116046	+	similar to Putative uncharacterized protein
Sb02g025420.1	60322933	60323940	-	similar to Putative uncharacterized protein OSJNBa0039E17.34	Sb02g025430.1	60327446	60328423	-	similar to Putative uncharacterized protein OSJNBa0039E17.34
Sb02g025505.1	60423363	60423512	-	similar to Hemagglutinin domain protein	Sb02g025510.1	60425253	60426066	+	similar to Endosperm tissue precursor
Sb02g025820.1	60822290	60824161	-	similar to Cytochrome P450 monooxygenase CYP92A1	Sb02g025830.1	60831445	60833123	-	similar to Putative uncharacterized protein
Sb02g025830.1	60831445	60833123	-	similar to Putative uncharacterized protein	Sb02g025840.1	60849905	60852719	+	similar to Putative uncharacterized protein
Sb02g025840.1	60849905	60852719	+	similar to Putative uncharacterized protein	Sb02g025850.1	60855860	60857879	-	similar to Putative uncharacterized protein
Sb02g025963.1	61009904	61011995	-	similar to Putative uncharacterized protein	Sb02g025966.1	61017466	61019287	-	similar to Putative uncharacterized protein
Sb02g026050.1	61075751	61076692	-	similar to Plant viral-response family protein-like	Sb02g026060.1	61081163	61082131	-	similar to Plant viral-response family protein-like
Sb02g026060.1	61081163	61082131	-	similar to Plant viral-response family protein-like	Sb02g026070.1	61089705	61090899	-	similar to Plant viral-response family protein-like
Sb02g026340.1	61454094	61455622	+	similar to Putative aspartic proteinase nepenthesin I	Sb02g026350.1	61457614	61459151	+	similar to Putative uncharacterized protein
Sb02g026500.1	61594335	61595689	+	similar to Putative uncharacterized protein	Sb02g026590.1	61754092	61758290	+	similar to Putative heat shock factor
Sb02g026610.1	61788680	61790404	+	similar to Alpha-amylase	Sb02g026620.1	61797997	61799396	+	similar to Alpha-amylase
Sb02g026620.1	61797997	61799396	+	similar to Alpha-amylase	Sb02g026625.1	61808684	61809102	+	similar to Alpha-amylase
Sb02g026653.1	61834099	61834221	+	similar to Calmodulin-like protein	Sb02g026670.1	61841858	61842412	+	similar to Calmodulin-like protein
Sb02g026720.1	61904674	61919868	+	similar to Putative uncharacterized protein	Sb02g026730.1	61923733	61937478	+	similar to Putative uncharacterized protein
Sb02g026790.2	61971144	61973182	+	similar to Putative uncharacterized protein	Sb02g026800.1	61975520	61981490	+	similar to Putative uncharacterized protein
Sb02g026814.1	62001464	62001919	-	Predicted protein	Sb02g026815.1	62008699	62009865	+	Predicted protein
Sb02g026830.1	62046002	62048185	-	similar to Putative uncharacterized protein	Sb02g026840.1	62058800	62060838	-	similar to Putative serine carboxypeptidase
Sb02g026840.1	62058800	62060838	-	similar to Putative serine carboxypeptidase	Sb02g026855.1	62071074	62072057	-	similar to Putative uncharacterized protein
Sb02g026855.1	62071074	62072057	-	similar to Putative uncharacterized protein	Sb02g026860.1	62075900	62079400	-	similar to Putative serine carboxypeptidase
Sb02g026860.1	62075900	62079400	-	similar to Putative serine carboxypeptidase	Sb02g026870.1	62083147	62086433	-	similar to Putative serine carboxypeptidase
Sb02g027090.1	62331736	62334577	-	similar to Putative purine permease	Sb02g027100.1	62336099	62339583	-	similar to Chromosome chr18 scaffold_1, whole genome shotgun sequence
Sb02g027100.1	62336099	62339583	-	similar to Chromosome chr18 scaffold_1, whole genome shotgun sequence	Sb02g027110.1	62341639	62342532	-	similar to Putative uncharacterized protein
Sb02g027110.1	62341639	62342532	-	similar to Putative uncharacterized protein	Sb02g027120.1	62343574	62344449	-	similar to Putative uncharacterized protein
Sb02g027130.1	62354879	62359899	+	similar to Putative uncharacterized protein	Sb02g027170.1	62370020	62373078	+	similar to Putative ripening regulated protein DDTFR18
Sb02g027170.1	62370020	62373078	+	similar to Putative ripening regulated protein DDTFR18	Sb02g027180.1	62377454	62379794	+	similar to Putative ripening regulated protein DDTFR18
Sb02g027240.1	62436414	62437102	+	weakly similar to Putative uncharacterized protein	Sb02g027250.1	62441372	62442018	+	weakly similar to Putative uncharacterized protein
Sb02g027250.1	62441372	62442018	+	weakly similar to Putative uncharacterized protein	Sb02g027255.1	62446156	62446858	+	weakly similar to Putative uncharacterized protein
Sb02g027255.1	62446156	62446858	+	weakly similar to Putative uncharacterized protein	Sb02g027260.1	62451907	62452864	+	similar to Putative uncharacterized protein
Sb02g027520.1	62786535	62793408	+	similar to Putative uncharacterized protein	Sb02g027530.1	62812039	62813690	+	similar to Os09g0114700 protein
Sb02g027535.1	62823776	62824009	-	similar to Putative uncharacterized protein	Sb02g027540.1	62824658	62827069	-	similar to Putative fatty acyl-CoA reductase
Sb02g027565.1	62852051	62852368	-	similar to Cellulose synthase-like protein OsCslE1	Sb02g027570.1	62856066	62860786	-	similar to Cellulose synthase-like protein OsCslE1
Sb02g027590.1	62881776	62885607	+	similar to Putative serine carboxypeptidase	Sb02g027600.1	62888881	62892419	+	similar to Putative serine carboxypeptidase
Sb02g027640.1	62924266	62924553	-	weakly similar to Putative uncharacterized protein	Sb02g027650.1	62928233	62928499	-	similar to Putative uncharacterized protein
Sb02g027685.1	62961285	62963439	+	Predicted protein	Sb02g027690.1	62976968	62977309	+	similar to FIMBRIATA-like protein
Sb02g027690.1	62976968	62977309	+	similar to FIMBRIATA-like protein	Sb02g027700.1	62984343	62986119	+	similar to Putative uncharacterized protein
Sb02g027740.1	63014175	63017104	+	weakly similar to Putative uncharacterized protein	Sb02g027750.1	63019433	63022333	+	similar to Putative uncharacterized protein
Sb02g027750.1	63019433	63022333	+	similar to Putative uncharacterized protein	Sb02g027760.1	63038107	63039879	+	weakly similar to Putative uncharacterized protein
Sb02g027770.1	63042412	63044009	+	similar to Putative uncharacterized protein	Sb02g027780.1	63045611	63052134	+	Predicted protein
Sb02g027990.1	63220854	63222461	+	similar to Putative uncharacterized protein	Sb02g028000.1	63242695	63245299	+	similar to Putative uncharacterized protein
Sb02g028020.1	63248022	63251631	-	similar to Heat shock protein 81-2	Sb02g028050.1	63277640	63281459	+	similar to Heat shock protein 81-2
Sb02g028200.1	63403955	63406521	+	similar to Os09g0484900 protein	Sb02g028210.1	63409917	63412263	+	similar to Os09g0484900 protein
Sb02g028510.1	63663104	63666532	-	similar to Putative uncharacterized protein	Sb02g028520.1	63671351	63678558	-	similar to Putative uncharacterized protein
Sb02g028520.1	63671351	63678558	-	similar to Putative uncharacterized protein	Sb02g028530.1	63683142	63686506	-	similar to Putative uncharacterized protein
Sb02g028575.1	63709648	63710382	-	weakly similar to Putative uncharacterized protein	Sb02g028580.1	63712185	63714005	-	weakly similar to Putative cinnamoyl-CoA reductase
Sb02g028580.1	63712185	63714005	-	weakly similar to Putative cinnamoyl-CoA reductase	Sb02g028590.1	63775943	63783849	-	similar to Putative uncharacterized protein
Sb02g028590.1	63775943	63783849	-	similar to Putative uncharacterized protein	Sb02g028600.1	63788156	63794275	-	similar to Putative uncharacterized protein
Sb02g028600.1	63788156	63794275	-	similar to Putative uncharacterized protein	Sb02g028610.1	63796958	63798390	-	similar to Putative uncharacterized protein
Sb02g028610.1	63796958	63798390	-	similar to Putative uncharacterized protein	Sb02g028620.1	63799097	63802492	-	similar to Putative uncharacterized protein
Sb02g028670.1	63862970	63863676	+	Predicted protein	Sb02g028680.1	63866646	63867344	+	weakly similar to Os09g0493000 protein
Sb02g028900.1	64016240	64018798	+	similar to Os09g0498500 protein	Sb02g028910.1	64021160	64023850	-	similar to Os09g0498500 protein
Sb02g029010.1	64196313	64198067	-	similar to Os09g0500900 protein	Sb02g029020.1	64203183	64204403	+	similar to Os09g0501100 protein
Sb02g029030.1	64206404	64208181	+	similar to Ribosomal L32	Sb02g029050.1	64225437	64227046	-	similar to Os09g0502000 protein
Sb02g029100.1	64270372	64271586	+	weakly similar to Putative uncharacterized protein	Sb02g029110.1	64272723	64273752	-	similar to Putative uncharacterized protein
Sb02g029190.1	64331592	64335067	-	similar to Acyl-[acyl-carrier protein] thioesterase	Sb02g029200.1	64338202	64342184	-	similar to Acyl-[acyl-carrier protein] thioesterase
Sb02g029570.1	64668594	64669274	+	weakly similar to Putative uncharacterized protein	Sb02g029580.1	64678586	64679164	+	weakly similar to Putative uncharacterized protein
Sb02g029580.1	64678586	64679164	+	weakly similar to Putative uncharacterized protein	Sb02g029590.1	64683150	64683740	+	weakly similar to Putative uncharacterized protein
Sb02g029590.1	64683150	64683740	+	weakly similar to Putative uncharacterized protein	Sb02g029600.1	64705141	64705596	+	weakly similar to Putative uncharacterized protein
Sb02g029620.1	64714156	64718422	-	similar to Os09g0511600 protein	Sb02g029640.1	64731968	64744991	-	similar to Os09g0511600 protein
Sb02g029950.1	65008403	65011442	+	similar to Putative uncharacterized protein	Sb02g029970.1	65036819	65037289	-	similar to Putative uncharacterized protein
Sb02g029970.1	65036819	65037289	-	similar to Putative uncharacterized protein	Sb02g029990.1	65107698	65108168	-	similar to Putative uncharacterized protein
Sb02g030020.1	65125928	65128065	+	similar to Putative indole-3-acetate beta-glucosyltransferase	Sb02g030030.1	65129879	65131442	-	similar to Putative uncharacterized protein
Sb02g030030.1	65129879	65131442	-	similar to Putative uncharacterized protein	Sb02g030040.1	65135756	65137201	-	similar to Putative uncharacterized protein
Sb02g030040.1	65135756	65137201	-	similar to Putative uncharacterized protein	Sb02g030050.1	65156087	65157803	+	similar to Putative uncharacterized protein
Sb02g030050.1	65156087	65157803	+	similar to Putative uncharacterized protein	Sb02g030060.1	65158382	65159856	+	similar to Putative uncharacterized protein
Sb02g030093.1	65178729	65179854	+	Predicted protein	Sb02g030096.1	65183029	65184340	+	Predicted protein
Sb02g030110.1	65208052	65208882	+	similar to Putative uncharacterized protein	Sb02g030120.1	65218045	65218935	-	similar to Putative uncharacterized protein
Sb02g030230.1	65316333	65317811	+	similar to Long-chain fatty acid condensing enzyme	Sb02g030250.1	65335082	65337620	+	similar to Long-chain fatty acid condensing enzyme
Sb02g030300.1	65373719	65374417	-	similar to DREB1a	Sb02g030310.1	65377587	65378414	-	similar to DREB-like protein
Sb02g030310.1	65377587	65378414	-	similar to DREB-like protein	Sb02g030320.1	65385362	65386084	-	similar to SbCBF6
Sb02g030320.1	65385362	65386084	-	similar to SbCBF6	Sb02g030330.1	65390448	65391233	-	similar to SbCBF6
Sb02g030330.1	65390448	65391233	-	similar to SbCBF6	Sb02g030340.1	65399042	65399776	-	similar to SbCBF6
Sb02g030640.1	65662196	65664496	-	similar to Putative uncharacterized protein	Sb02g030720.1	65738944	65740798	+	similar to Putative Cytochrome P450
Sb02g030720.1	65738944	65740798	+	similar to Putative Cytochrome P450	Sb02g030730.1	65742932	65744657	+	similar to Putative Cytochrome P450
Sb02g030730.1	65742932	65744657	+	similar to Putative Cytochrome P450	Sb02g030740.1	65745854	65747841	+	similar to Putative Cytochrome P450
Sb02g030996.1	66013654	66013818	-	similar to Putative uncharacterized protein	Sb02g031000.1	66026979	66029515	-	similar to Putative uncharacterized protein
Sb02g031120.1	66111986	66113903	+	similar to Os09g0536300 protein	Sb02g031130.1	66122241	66123915	+	similar to Putative uncharacterized protein
Sb02g031160.1	66142527	66145285	-	similar to RNase S-like protein	Sb02g031170.1	66150822	66153115	-	similar to S-like RNase
Sb02g031560.1	66475582	66477400	-	similar to Putative ornithine decarboxylase	Sb02g031570.1	66482926	66484167	-	similar to Putative ornithine decarboxylase
Sb02g031570.1	66482926	66484167	-	similar to Putative ornithine decarboxylase	Sb02g031650.1	66566367	66567647	+	similar to Putative uncharacterized protein
Sb02g031670.1	66579673	66586717	-	similar to Os09g0544900 protein	Sb02g031680.1	66587572	66591997	-	similar to Os09g0544900 protein
Sb02g031700.1	66605924	66609511	-	weakly similar to Putative uncharacterized protein	Sb02g031710.1	66610668	66611128	+	similar to Putative uncharacterized protein
Sb02g031700.1	66605924	66609511	-	weakly similar to Putative uncharacterized protein	Sb02g031710.1	66610668	66611128	+	similar to Putative uncharacterized protein
Sb02g031710.1	66610668	66611128	+	similar to Putative uncharacterized protein	Sb02g031720.1	66615420	66615833	-	similar to Auxin induced protein
Sb02g031720.1	66615420	66615833	-	similar to Auxin induced protein	Sb02g031730.1	66616928	66617649	+	similar to Putative uncharacterized protein
Sb02g031740.1	66618719	66619443	-	similar to Auxin induced protein	Sb02g031760.1	66625890	66626288	+	similar to Putative uncharacterized protein
Sb02g031760.1	66625890	66626288	+	similar to Putative uncharacterized protein	Sb02g031770.1	66628365	66629115	+	similar to Putative uncharacterized protein
Sb02g031770.1	66628365	66629115	+	similar to Putative uncharacterized protein	Sb02g031780.1	66631001	66631441	-	similar to Putative uncharacterized protein
Sb02g031780.1	66631001	66631441	-	similar to Putative uncharacterized protein	Sb02g031790.1	66632690	66633130	-	similar to Putative uncharacterized protein
Sb02g031790.1	66632690	66633130	-	similar to Putative uncharacterized protein	Sb02g031800.1	66633786	66634884	+	similar to Auxin induced protein
Sb02g031800.1	66633786	66634884	+	similar to Auxin induced protein	Sb02g031810.1	66638301	66638735	-	similar to Os09g0546500 protein
Sb02g031810.1	66638301	66638735	-	similar to Os09g0546500 protein	Sb02g031820.1	66639849	66640280	+	similar to Auxin induced protein
Sb02g031820.1	66639849	66640280	+	similar to Auxin induced protein	Sb02g031830.1	66641296	66641655	-	similar to Putative auxin induced protein
Sb02g031830.1	66641296	66641655	-	similar to Putative auxin induced protein	Sb02g031840.1	66642927	66643358	+	similar to Auxin induced protein
Sb02g031880.1	66708704	66710312	+	Predicted protein	Sb02g031890.1	66712998	66714053	+	Predicted protein
Sb02g031940.1	66734806	66737621	-	similar to Flavin containing monooxygenase 3-like	Sb02g031950.1	66738370	66740028	-	similar to Flavin-containing monooxygenase 3-like
Sb02g032060.1	66795864	66799417	+	similar to Putative uncharacterized protein	Sb02g032070.1	66821090	66824595	-	similar to Putative uncharacterized protein
Sb02g032110.1	66883764	66887317	+	similar to Putative uncharacterized protein	Sb02g032120.1	66891026	66894390	-	similar to Os09g0551000 protein
Sb02g032120.1	66891026	66894390	-	similar to Os09g0551000 protein	Sb02g032130.1	66896666	66901545	-	similar to Putative uncharacterized protein
Sb02g032130.1	66896666	66901545	-	similar to Putative uncharacterized protein	Sb02g032135.1	66906825	66908842	-	similar to Os09g0551000 protein
Sb02g032135.1	66906825	66908842	-	similar to Os09g0551000 protein	Sb02g032145.1	66922278	66925431	+	similar to Os09g0551000 protein
Sb02g032220.1	66995525	66998406	+	similar to Putative uncharacterized protein	Sb02g032230.1	67000756	67003345	+	similar to Os09g0552900 protein
Sb02g032400.1	67148373	67152771	-	similar to INDETERMINATE-related protein 7	Sb02g032410.1	67161563	67167214	-	similar to INDETERMINATE-related protein 7
Sb02g032665.1	67355392	67355631	-	similar to Putative uncharacterized protein	Sb02g032730.1	67395189	67398765	+	similar to Putative uncharacterized protein OJ1065_E04.23
Sb02g032770.1	67417520	67419868	+	similar to LEM3 (Ligand-effect modulator 3)-like	Sb02g032780.1	67423025	67425000	+	similar to Putative uncharacterized protein
Sb02g032790.1	67425368	67427915	+	similar to Molybdenum cofactor sulfurase-like protein 1	Sb02g032800.1	67430613	67433270	+	similar to Molybdenum cofactor sulfurase-like protein 1
Sb02g032885.1	67502479	67505892	-	Predicted protein	Sb02g032980.1	67564010	67569619	+	weakly similar to OSJNBa0005N02.3 protein
Sb02g032980.1	67564010	67569619	+	weakly similar to OSJNBa0005N02.3 protein	Sb02g032983.1	67572028	67574086	+	Predicted protein
Sb02g033200.1	67900730	67901286	-	similar to OSIGBa0148J22.1 protein	Sb02g033210.1	67905226	67907493	-	similar to OSIGBa0148J22.1 protein
Sb02g033210.1	67905226	67907493	-	similar to OSIGBa0148J22.1 protein	Sb02g033220.1	67911109	67913578	+	similar to OSIGBa0148J22.1 protein
Sb02g033340.1	67996703	68000880	+	similar to Os07g0481300 protein	Sb02g033350.1	68004125	68006647	-	weakly similar to Pollen signalling protein with adenylyl cyclase activity-like
Sb02g033570.1	68166723	68168186	-	similar to Putative uncharacterized protein	Sb02g033580.1	68172202	68174750	-	similar to Putative uncharacterized protein
Sb02g033720.1	68259898	68261175	-	Predicted protein	Sb02g033730.1	68267823	68269100	-	Predicted protein
Sb02g033730.1	68267823	68269100	-	Predicted protein	Sb02g033740.1	68275961	68277238	-	Predicted protein
Sb02g033880.1	68423093	68425010	+	similar to Ubiquitin-60S ribosomal L40 fusion protein	Sb02g033890.1	68428747	68431109	+	similar to Os09g0483400 protein
Sb02g034010.1	68533830	68535032	-	similar to Putative uncharacterized protein	Sb02g034020.1	68538851	68540053	-	similar to Putative uncharacterized protein
Sb02g034020.1	68538851	68540053	-	similar to Putative uncharacterized protein	Sb02g034030.1	68545693	68547321	-	similar to Putative chalcone synthase
Sb02g034100.1	68610029	68611976	-	similar to Os07g0502900 protein	Sb02g034110.1	68620876	68622534	+	similar to Putative glucosyltransferase
Sb02g034110.1	68620876	68622534	+	similar to Putative glucosyltransferase	Sb02g034120.1	68628595	68630091	+	similar to Os07g0503500 protein
Sb02g034120.1	68628595	68630091	+	similar to Os07g0503500 protein	Sb02g034130.1	68636006	68637433	+	similar to Os07g0503500 protein
Sb02g034130.1	68636006	68637433	+	similar to Os07g0503500 protein	Sb02g034140.1	68641482	68642930	+	similar to Os07g0503500 protein
Sb02g034140.1	68641482	68642930	+	similar to Os07g0503500 protein	Sb02g034150.1	68655063	68656511	+	similar to Putative uncharacterized protein
Sb02g034150.1	68655063	68656511	+	similar to Putative uncharacterized protein	Sb02g034160.1	68660128	68661546	+	similar to Putative glucosyltransferase
Sb02g034160.1	68660128	68661546	+	similar to Putative glucosyltransferase	Sb02g034170.1	68666382	68667827	+	similar to Putative glucosyltransferase
Sb02g034340.1	68917941	68919266	+	similar to Os07g0509600 protein	Sb02g034350.1	68920597	68921765	+	similar to Os07g0509600 protein
Sb02g034430.1	68983568	68984473	+	similar to Putative glycine-rich cell wall structural protein	Sb02g034435.1	68990110	68991148	+	similar to Putative glycine-rich cell wall structural protein
Sb02g034675.1	69175887	69179238	+	similar to Alpha-rhamnosidase-like protein	Sb02g034680.1	69181492	69183057	+	similar to Alpha-rhamnosidase-like protein
Sb02g034700.1	69201844	69202587	+	weakly similar to Putative uncharacterized protein OSJNBa0036M16.104	Sb02g034710.1	69206479	69206850	+	weakly similar to Putative uncharacterized protein OSJNBa0036M16.104
Sb02g034725.1	69224977	69225402	+	weakly similar to Putative uncharacterized protein OSJNBa0036M16.108	Sb02g034730.1	69230867	69231327	+	similar to Putative uncharacterized protein OSJNBa0036M16.108
Sb02g034780.1	69274431	69276174	+	similar to AAA-type ATPase-like protein	Sb02g034790.1	69279808	69281496	+	similar to AAA-type ATPase-like protein
Sb02g034820.1	69292406	69293246	+	similar to AAA-type ATPase-like protein	Sb02g034830.1	69296949	69298712	+	similar to AAA-type ATPase-like protein
Sb02g034830.1	69296949	69298712	+	similar to AAA-type ATPase-like protein	Sb02g034840.1	69301513	69303136	+	similar to AAA-type ATPase-like protein
Sb02g034840.1	69301513	69303136	+	similar to AAA-type ATPase-like protein	Sb02g034850.1	69304589	69306461	-	similar to Putative uncharacterized protein
Sb02g034876.1	69332979	69334695	-	similar to Putative uncharacterized protein	Sb02g034890.1	69345514	69352745	-	similar to Os07g0520400 protein
Sb02g035010.1	69528254	69528841	-	similar to Putative uncharacterized protein	Sb02g035020.1	69530262	69531234	-	similar to Putative uncharacterized protein
Sb02g035040.1	69546006	69548397	-	similar to Putative uncharacterized protein	Sb02g035050.1	69560896	69563496	-	similar to Putative uncharacterized protein
Sb02g035090.1	69603608	69605122	-	weakly similar to Lipase (Class 3) family-like protein	Sb02g035100.1	69608293	69610697	-	weakly similar to Lipase (Class 3) family-like protein
Sb02g035100.1	69608293	69610697	-	weakly similar to Lipase (Class 3) family-like protein	Sb02g035110.1	69614980	69616300	-	weakly similar to Lipase (Class 3) family-like protein
Sb02g035190.1	69661134	69663520	+	similar to Pyruvate Pi dikinase regulatory protein	Sb02g035200.1	69664131	69666974	+	similar to Os07g0530600 protein
Sb02g035200.1	69664131	69666974	+	similar to Os07g0530600 protein	Sb02g035210.1	69678584	69680684	+	similar to Pyruvate Pi dikinase regulatory protein
Sb02g035230.1	69694834	69698208	-	similar to Putative uncharacterized protein	Sb02g035275.1	69723044	69723767	+	similar to Putative uncharacterized protein
Sb02g035290.1	69735034	69736392	-	similar to Putative aspartic proteinase nepenthesin I	Sb02g035300.1	69738374	69739756	-	similar to Putative uncharacterized protein
Sb02g035300.1	69738374	69739756	-	similar to Putative uncharacterized protein	Sb02g035310.1	69742738	69744084	-	similar to Os07g0533800 protein
Sb02g035310.1	69742738	69744084	-	similar to Os07g0533800 protein	Sb02g035320.1	69747060	69748513	-	similar to Os07g0533800 protein
Sb02g035330.1	69752113	69755757	+	similar to Putative uncharacterized protein	Sb02g035340.1	69762619	69766007	+	similar to Receptor protein kinase-like protein
Sb02g035340.1	69762619	69766007	+	similar to Receptor protein kinase-like protein	Sb02g035350.1	69789003	69794851	+	similar to Putative receptor-like protein kinase 4
Sb02g035350.1	69789003	69794851	+	similar to Putative receptor-like protein kinase 4	Sb02g035360.1	69801893	69804804	+	similar to Receptor-like protein kinase-like
Sb02g035360.1	69801893	69804804	+	similar to Receptor-like protein kinase-like	Sb02g035370.1	69817826	69820599	+	similar to Receptor-like protein kinase-like
Sb02g035400.1	69840050	69840532	+	weakly similar to Putative uncharacterized protein OJ1058_A12.122	Sb02g035410.1	69844128	69844677	+	Predicted protein
Sb02g035420.1	69852937	69856725	+	similar to Serine/threonine kinase receptor-like protein	Sb02g035440.1	69865252	69868463	-	similar to Putative serine/threonine-specific protein kinase
Sb02g035440.1	69865252	69868463	-	similar to Putative serine/threonine-specific protein kinase	Sb02g035450.1	69873519	69876506	-	similar to Os07g0537500 protein
Sb02g035465.1	69895083	69898108	-	similar to Os07g0539700 protein	Sb02g035470.1	69904437	69908266	-	similar to Os07g0539700 protein
Sb02g035480.1	69909395	69911130	-	similar to Putative uncharacterized protein	Sb02g035490.1	69920973	69923367	-	similar to Putative uncharacterized protein
Sb02g035500.1	69927397	69929871	+	similar to Putative serine/threonine-specific protein kinase	Sb02g035510.1	69931265	69935358	-	similar to Serine/threonine kinase receptor-like protein
Sb02g035530.1	69949505	69952376	-	similar to Serine/threonine kinase receptor-like protein	Sb02g035540.1	69954123	69962252	+	similar to Serine/threonine kinase receptor-like protein
Sb02g035540.1	69954123	69962252	+	similar to Serine/threonine kinase receptor-like protein	Sb02g035550.1	69964179	69967662	-	similar to Putative uncharacterized protein
Sb02g035550.1	69964179	69967662	-	similar to Putative uncharacterized protein	Sb02g035560.1	69968488	69972178	-	similar to Putative uncharacterized protein
Sb02g035590.1	69981839	69984625	+	similar to Beta-amylase	Sb02g035600.1	69991535	69994435	+	similar to Beta-amylase
Sb02g035640.1	70015398	70016459	+	similar to Histone H2A.4	Sb02g035650.1	70018949	70020203	+	similar to Histone H2A.6
Sb02g035740.1	70103079	70105809	+	Predicted protein	Sb02g035750.1	70107180	70109449	+	Predicted protein
Sb02g035810.1	70198944	70199445	-	similar to Expressed protein	Sb02g035820.1	70202714	70203192	-	similar to Expressed protein
Sb02g035900.1	70277762	70280885	+	Predicted protein	Sb02g035915.1	70292786	70293691	+	Predicted protein
Sb02g035920.1	70302327	70306309	-	weakly similar to Serine /threonine kinase precursor	Sb02g035930.1	70309146	70313605	-	similar to Putative S-receptor kinase KIK1
Sb02g035930.1	70309146	70313605	-	similar to Putative S-receptor kinase KIK1	Sb02g035940.1	70323694	70328799	-	similar to KI domain interacting kinase 1
Sb02g035980.1	70367871	70370916	-	similar to Cellulose synthase-like protein OsCslF4	Sb02g035990.1	70371140	70376056	-	similar to Cellulose synthase-like protein OsCslF3
Sb02g035990.1	70371140	70376056	-	similar to Cellulose synthase-like protein OsCslF3	Sb02g036000.1	70376789	70381078	-	similar to Cellulose synthase-like protein OsCslF3
Sb02g036000.1	70376789	70381078	-	similar to Cellulose synthase-like protein OsCslF3	Sb02g036010.1	70386663	70389748	-	similar to Cellulose synthase-like protein OsCslF3
Sb02g036010.1	70386663	70389748	-	similar to Cellulose synthase-like protein OsCslF3	Sb02g036020.1	70395852	70405992	+	similar to Putative cellulose synthase-like protein OsCslF1
Sb02g036020.1	70395852	70405992	+	similar to Putative cellulose synthase-like protein OsCslF1	Sb02g036023.1	70408118	70413136	-	similar to Cellulose synthase-like protein OsCslF3
Sb02g036023.1	70408118	70413136	-	similar to Cellulose synthase-like protein OsCslF3	Sb02g036030.1	70423562	70427930	-	similar to Cellulose synthase-like protein OsCslF3
Sb02g036036.1	70442291	70442773	-	similar to Putative uncharacterized protein	Sb02g036040.1	70444890	70447727	-	similar to S-domain receptor-like protein kinase precursor
Sb02g036060.1	70457245	70458003	+	Predicted protein	Sb02g036070.1	70463144	70464237	+	Predicted protein
Sb02g036090.1	70475884	70477110	+	similar to Putative uncharacterized protein P0013G11.27	Sb02g036100.1	70479608	70480849	+	weakly similar to Putative uncharacterized protein
Sb02g036100.1	70479608	70480849	+	weakly similar to Putative uncharacterized protein	Sb02g036120.1	70495156	70497524	+	Predicted protein
Sb02g036133.1	70538595	70539656	-	similar to Putative uncharacterized protein	Sb02g036136.1	70543524	70544344	-	similar to Putative uncharacterized protein
Sb02g036155.1	70564929	70565751	+	weakly similar to Putative uncharacterized protein	Sb02g036160.1	70575908	70578020	+	Predicted protein
Sb02g036160.1	70575908	70578020	+	Predicted protein	Sb02g036170.1	70580609	70582257	+	Predicted protein
Sb02g036180.2	70583722	70587516	-	similar to Putative equilibrative nucleoside transporter ENT8 splice variant	Sb02g036190.1	70593848	70613279	-	similar to Putative equilibrative nucleoside transporter ENT8 splice variant
Sb02g036210.1	70624494	70626035	-	similar to Putative uncharacterized protein	Sb02g036220.1	70631102	70632634	-	similar to Putative uncharacterized protein
Sb02g036410.1	70821879	70826276	+	similar to Os07g0563000 protein	Sb02g036425.1	70831512	70832608	+	similar to Os07g0563000 protein
Sb02g036980.1	71415575	71417461	-	similar to Putative uncharacterized protein	Sb02g036990.1	71418895	71423340	+	similar to Putative uncharacterized protein
Sb02g037170.1	71548930	71549256	+	similar to Putative uncharacterized protein OJ1699_E05.35	Sb02g037195.1	71561359	71562345	+	similar to Putative uncharacterized protein
Sb02g037195.1	71561359	71562345	+	similar to Putative uncharacterized protein	Sb02g037200.1	71572437	71572766	-	similar to Putative uncharacterized protein
Sb02g037200.1	71572437	71572766	-	similar to Putative uncharacterized protein	Sb02g037220.1	71581734	71582078	+	similar to Putative uncharacterized protein
Sb02g037220.1	71581734	71582078	+	similar to Putative uncharacterized protein	Sb02g037230.1	71584833	71585489	+	Predicted protein
Sb02g037220.1	71581734	71582078	+	similar to Putative uncharacterized protein	Sb02g037230.1	71584833	71585489	+	Predicted protein
Sb02g037230.1	71584833	71585489	+	Predicted protein	Sb02g037240.1	71591598	71591951	+	similar to Putative uncharacterized protein
Sb02g037230.1	71584833	71585489	+	Predicted protein	Sb02g037240.1	71591598	71591951	+	similar to Putative uncharacterized protein
Sb02g037290.1	71638907	71640961	-	similar to Putative receptor-type protein kinase LRK1	Sb02g037300.1	71642701	71644749	-	similar to Putative receptor-type protein kinase LRK1
Sb02g037570.1	71872873	71875110	+	similar to Os07g0582400 protein	Sb02g037580.1	71877642	71879771	+	similar to Os07g0582400 protein
Sb02g037580.1	71877642	71879771	+	similar to Os07g0582400 protein	Sb02g037590.1	71889121	71890822	-	similar to Os07g0582400 protein
Sb02g037590.1	71889121	71890822	-	similar to Os07g0582400 protein	Sb02g037595.1	71896776	71898064	-	similar to Putative uncharacterized protein
Sb02g037595.1	71896776	71898064	-	similar to Putative uncharacterized protein	Sb02g037600.1	71900511	71902504	-	weakly similar to Putative uncharacterized protein
Sb02g037623.1	71915981	71916918	-	Predicted protein	Sb02g037630.1	71926480	71929157	-	weakly similar to RRM-containing protein-like
Sb02g037735.1	72030112	72032001	+	weakly similar to Non-specific lipid-transfer protein	Sb02g037740.1	72035120	72036149	-	weakly similar to Putative uncharacterized protein
Sb02g038120.1	72419199	72419899	-	similar to Glutathione transferase	Sb02g038130.1	72420970	72421945	+	similar to Glutathione transferase
Sb02g038365.1	72641869	72644344	-	similar to 40S ribosomal protein S3a	Sb02g038370.1	72655582	72657756	-	similar to 40S ribosomal protein S3a
Sb02g038370.1	72655582	72657756	-	similar to 40S ribosomal protein S3a	Sb02g038380.1	72661534	72664294	-	similar to 40S ribosomal protein S3a
Sb02g038440.1	72711620	72712523	-	similar to Early nodulin 75-like protein	Sb02g038450.1	72714216	72714892	-	similar to Early nodulin 75-like protein
Sb02g038450.1	72714216	72714892	-	similar to Early nodulin 75-like protein	Sb02g038460.1	72717137	72718030	-	similar to Early nodulin 75-like protein
Sb02g038460.1	72717137	72718030	-	similar to Early nodulin 75-like protein	Sb02g038470.1	72719604	72720631	-	similar to Early nodulin 75-like protein
Sb02g038470.1	72719604	72720631	-	similar to Early nodulin 75-like protein	Sb02g038480.1	72723269	72723829	-	similar to Putative membrane protein
Sb02g038480.1	72723269	72723829	-	similar to Putative membrane protein	Sb02g038490.1	72725284	72725977	-	similar to Putative uncharacterized protein
Sb02g038520.1	72742581	72745340	-	similar to Putative uncharacterized protein	Sb02g038530.1	72749789	72752961	-	similar to Putative uncharacterized protein
Sb02g038690.1	72894067	72897179	+	similar to Putative uncharacterized protein OSJNBb0039M16.34	Sb02g038702.1	72902306	72902734	+	similar to Putative uncharacterized protein OSJNBb0039M16.34
Sb02g038720.1	72923969	72927900	+	similar to Brittle stalk-2-like protein 6	Sb02g038740.1	72931461	72933866	-	similar to Brittle stalk-2-like protein 7
Sb02g038745.1	72936856	72937296	-	similar to Chromosome chr11 scaffold_13, whole genome shotgun sequence	Sb02g038750.1	72937793	72938461	-	similar to Translocase inner membrane-like protein
Sb02g038790.1	72970764	72972049	+	weakly similar to Os01g0341000 protein	Sb02g038810.1	72980812	72981372	+	similar to Protein EGG APPARATUS-1
Sb02g038810.1	72980812	72981372	+	similar to Protein EGG APPARATUS-1	Sb02g038820.1	72988906	72991329	+	similar to Putative uncharacterized protein
Sb02g038810.1	72980812	72981372	+	similar to Protein EGG APPARATUS-1	Sb02g038820.1	72988906	72991329	+	similar to Putative uncharacterized protein
Sb02g038840.1	72998243	72999687	-	similar to Putative uncharacterized protein	Sb02g038850.1	73002661	73003731	+	similar to Os07g0148600 protein
Sb02g039240.1	73388803	73391490	+	similar to Putative (S)-2-hydroxy-acid oxidase	Sb02g039250.1	73395735	73398357	+	similar to Putative (S)-2-hydroxy-acid oxidase
Sb02g039250.1	73395735	73398357	+	similar to Putative (S)-2-hydroxy-acid oxidase	Sb02g039255.1	73402224	73402451	+	similar to Putative (S)-2-hydroxy-acid oxidase
Sb02g039260.1	73405348	73408017	-	similar to Putative uncharacterized protein	Sb02g039270.1	73410321	73412879	-	similar to Putative uncharacterized protein
Sb02g039430.1	73526167	73526484	+	similar to Os07g0619200 protein	Sb02g039433.1	73531020	73531925	+	similar to Os07g0619200 protein
Sb02g039600.1	73656555	73659336	-	similar to Putative alcohol dehydrogenase	Sb02g039610.1	73660111	73664028	-	similar to Putative alcohol dehydrogenase
Sb02g039763.1	73819253	73820639	+	Predicted protein	Sb02g039766.1	73839634	73840745	+	Predicted protein
Sb02g039790.1	73867403	73870205	+	similar to Sister of ramosa 3	Sb02g039800.1	73891718	73893329	-	similar to Ramosa 3
Sb02g039800.1	73891718	73893329	-	similar to Ramosa 3	Sb02g039810.1	73961693	73965189	+	similar to Sister of ramosa 3
Sb02g039810.1	73961693	73965189	+	similar to Sister of ramosa 3	Sb02g039820.1	73973981	73977467	-	similar to Ramosa 3
Sb02g040170.1	74208689	74209604	+	similar to Putative uncharacterized protein	Sb02g040180.1	74212088	74213030	+	weakly similar to Putative uncharacterized protein
Sb02g040490.1	74431524	74433522	+	similar to Cytochrome P450 CYP709C1	Sb02g040500.1	74436542	74438611	-	similar to Cytochrome P450 CYP709C1
Sb02g040500.1	74436542	74438611	-	similar to Cytochrome P450 CYP709C1	Sb02g040510.1	74442716	74444668	+	similar to Putative cytochrome P450
Sb02g040510.1	74442716	74444668	+	similar to Putative cytochrome P450	Sb02g040520.1	74447853	74450090	+	similar to Putative cytochrome P450
Sb02g040660.1	74569865	74571441	+	similar to Putative uncharacterized protein	Sb02g040670.1	74575248	74576784	-	similar to Putative uncharacterized protein
Sb02g040670.1	74575248	74576784	-	similar to Putative uncharacterized protein	Sb02g040680.1	74580542	74582283	-	similar to Putative uncharacterized protein
Sb02g040680.1	74580542	74582283	-	similar to Putative uncharacterized protein	Sb02g040690.1	74589797	74596348	-	similar to Putative uncharacterized protein
Sb02g040690.1	74589797	74596348	-	similar to Putative uncharacterized protein	Sb02g040710.1	74611689	74612795	-	weakly similar to Putative uncharacterized protein
Sb02g040710.1	74611689	74612795	-	weakly similar to Putative uncharacterized protein	Sb02g040720.1	74619285	74620878	-	Predicted protein
Sb02g040720.1	74619285	74620878	-	Predicted protein	Sb02g040730.1	74628333	74630195	-	similar to Putative uncharacterized protein
Sb02g040730.1	74628333	74630195	-	similar to Putative uncharacterized protein	Sb02g040740.1	74638262	74639638	+	similar to Putative uncharacterized protein
Sb02g040740.1	74638262	74639638	+	similar to Putative uncharacterized protein	Sb02g040750.1	74643935	74645478	-	similar to Putative uncharacterized protein
Sb02g040760.1	74667747	74669025	-	Predicted protein	Sb02g040770.1	74672626	74673805	+	similar to Putative uncharacterized protein
Sb02g040890.1	74796966	74799358	+	similar to Lipase-like protein	Sb02g040940.1	74852314	74853806	+	weakly similar to Lipase-like protein
Sb02g040940.1	74852314	74853806	+	weakly similar to Lipase-like protein	Sb02g040950.1	74853927	74856893	-	similar to Lipase-like protein
Sb02g041040.1	74934898	74936303	-	similar to Putative esterase	Sb02g041050.1	74936823	74938091	-	similar to Putative esterase
Sb02g041205.1	75088255	75089369	-	similar to Putative uncharacterized protein	Sb02g041210.1	75091622	75093053	+	similar to Putative cysteine proteinase
Sb02g041210.1	75091622	75093053	+	similar to Putative cysteine proteinase	Sb02g041220.1	75095593	75096469	+	Predicted protein
Sb02g041230.1	75100281	75102490	-	weakly similar to Putative uncharacterized protein	Sb02g041240.1	75106717	75108396	+	similar to Putative cysteine proteinase
Sb02g041280.1	75153811	75155993	+	similar to Os11g0237900 protein	Sb02g041290.1	75158195	75160910	+	similar to Os11g0237900 protein
Sb02g041490.1	75299757	75301837	-	weakly similar to Putative uncharacterized protein	Sb02g041510.1	75314410	75314772	-	similar to Putative uncharacterized protein
Sb02g041640.1	75386841	75397359	+	similar to Putative uncharacterized protein	Sb02g041645.1	75399154	75399500	+	similar to Putative uncharacterized protein
Sb02g041890.1	75627747	75628542	+	Predicted protein	Sb02g041900.1	75632038	75632580	-	Predicted protein
Sb02g042080.1	75803085	75804494	+	Predicted protein	Sb02g042090.1	75805195	75806697	-	Predicted protein
Sb02g042115.1	75846561	75848050	+	similar to Os07g0663500 protein	Sb02g042120.1	75851842	75852940	+	similar to Os07g0663600 protein
Sb02g042120.1	75851842	75852940	+	similar to Os07g0663600 protein	Sb02g042130.1	75854960	75856351	-	similar to Os07g0663600 protein
Sb02g042130.1	75854960	75856351	-	similar to Os07g0663600 protein	Sb02g042140.1	75859566	75860598	-	similar to Os07g0663600 protein
Sb02g042140.1	75859566	75860598	-	similar to Os07g0663600 protein	Sb02g042150.1	75864012	75865301	-	similar to Os07g0663600 protein
Sb02g042360.1	76041183	76042449	-	Predicted protein	Sb02g042370.1	76045702	76046984	-	Predicted protein
Sb02g042385.1	76099701	76101390	+	weakly similar to Putative uncharacterized protein	Sb02g042390.1	76131368	76134400	+	Predicted protein
Sb02g042640.1	76337473	76339169	+	Predicted protein	Sb02g042660.1	76353199	76355164	+	Predicted protein
Sb02g042640.1	76337473	76339169	+	Predicted protein	Sb02g042660.1	76353199	76355164	+	Predicted protein
Sb02g042730.1	76437151	76437773	+	similar to Putative uncharacterized protein	Sb02g042740.1	76440707	76441255	+	similar to Putative uncharacterized protein
Sb02g042840.1	76576258	76578841	+	similar to Plasma membrane-bound peroxidase 2b	Sb02g042850.1	76590816	76592326	+	similar to Peroxidase precursor
Sb02g042855.1	76595383	76595725	+	similar to Putative peroxidase P7X	Sb02g042860.1	76598474	76600308	+	similar to Plasma membrane-bound peroxidase 3-1
Sb02g042860.1	76598474	76600308	+	similar to Plasma membrane-bound peroxidase 3-1	Sb02g042870.1	76602165	76603460	+	similar to Pox1 protein
Sb02g042870.1	76602165	76603460	+	similar to Pox1 protein	Sb02g042880.1	76606300	76607512	-	similar to Putative uncharacterized protein
Sb02g042910.1	76628153	76629786	+	similar to Os07g0678300 protein	Sb02g042920.1	76645757	76648883	-	similar to Putative uncharacterized protein
Sb02g043230.1	77025827	77027463	+	similar to Osr40g2 protein	Sb02g043260.2	77050366	77051695	+	similar to Osr40g3 protein
Sb02g043230.1	77025827	77027463	+	similar to Osr40g2 protein	Sb02g043260.2	77050366	77051695	+	similar to Osr40g3 protein
Sb02g043540.1	77341066	77345464	-	similar to OSJNBa0016O02.10 protein	Sb02g043610.1	77388476	77390575	+	similar to OSJNBa0016O02.10 protein
Sb02g043910.1	77698800	77699991	+	Predicted protein	Sb02g043915.1	77708868	77709209	+	Predicted protein
Sb03g000850.1	669428	672608	+	similar to Os01g0229800 protein	Sb03g000860.1	675437	679108	+	similar to Os01g0229800 protein
Sb03g000880.1	705912	706697	-	similar to Putative uncharacterized protein	Sb03g000890.1	707085	709376	-	similar to Putative uncharacterized protein
Sb03g000895.1	721106	721321	-	similar to PHD finger transcription factor-like	Sb03g000900.1	734114	735071	-	similar to PHD finger transcription factor-like
Sb03g001010.1	829334	830643	+	similar to Putative Cytochrome P450 71A1	Sb03g001030.1	840139	841943	-	similar to Putative Cytochrome P450 71A1
Sb03g001030.1	840139	841943	-	similar to Putative Cytochrome P450 71A1	Sb03g001040.1	848969	850923	-	similar to Putative uncharacterized protein
Sb03g001040.1	848969	850923	-	similar to Putative uncharacterized protein	Sb03g001050.1	854061	856274	-	similar to Putative uncharacterized protein
Sb03g001050.1	854061	856274	-	similar to Putative uncharacterized protein	Sb03g001060.1	862645	863298	-	similar to Os01g0227400 protein
Sb03g001060.1	862645	863298	-	similar to Os01g0227400 protein	Sb03g001070.1	865017	866906	-	similar to Putative uncharacterized protein
Sb03g001070.1	865017	866906	-	similar to Putative uncharacterized protein	Sb03g001080.1	876013	877668	-	similar to Putative uncharacterized protein
Sb03g001180.1	1008012	1009365	+	similar to Putative uncharacterized protein	Sb03g001190.1	1011843	1013125	+	similar to Putative uncharacterized protein
Sb03g001190.1	1011843	1013125	+	similar to Putative uncharacterized protein	Sb03g001200.1	1016200	1018842	+	similar to Putative uncharacterized protein
Sb03g001300.1	1169074	1171416	+	similar to Os01g0224000 protein	Sb03g001330.1	1205394	1207739	-	similar to Putative S-domain receptor-like protein kinase
Sb03g001450.1	1309944	1311915	+	similar to Os09g0507300 protein	Sb03g001470.1	1319078	1319377	+	weakly similar to Putative uncharacterized protein
Sb03g001490.1	1334517	1340082	+	similar to Putative uncharacterized protein	Sb03g001500.1	1342644	1344857	-	similar to Putative uncharacterized protein
Sb03g001650.1	1479755	1482190	+	similar to Putative esterase	Sb03g001670.1	1485304	1486703	+	similar to Putative uncharacterized protein
Sb03g001740.1	1568582	1572090	-	similar to Os01g0217800 protein	Sb03g001750.1	1573217	1578142	-	similar to Putative 4-methyl-5(B-hydroxyethyl)-thiazol monophosphate biosynthesis enzyme
Sb03g001810.1	1635149	1636822	-	similar to Putative uncharacterized protein	Sb03g001820.1	1638076	1639516	-	similar to Putative uncharacterized protein
Sb03g001820.1	1638076	1639516	-	similar to Putative uncharacterized protein	Sb03g001830.1	1642397	1684142	-	similar to Putative uncharacterized protein
Sb03g001830.1	1642397	1684142	-	similar to Putative uncharacterized protein	Sb03g001840.1	1687885	1689500	-	weakly similar to Putative uncharacterized protein
Sb03g001840.1	1687885	1689500	-	weakly similar to Putative uncharacterized protein	Sb03g001850.1	1696550	1699960	-	similar to Os01g0215700 protein
Sb03g001850.1	1696550	1699960	-	similar to Os01g0215700 protein	Sb03g001860.1	1701812	1703252	-	weakly similar to Putative uncharacterized protein
Sb03g001860.1	1701812	1703252	-	weakly similar to Putative uncharacterized protein	Sb03g001870.1	1704233	1708741	-	similar to Putative esterase
Sb03g001870.1	1704233	1708741	-	similar to Putative esterase	Sb03g001880.1	1724970	1726322	-	similar to Putative uncharacterized protein
Sb03g001970.1	1821206	1821676	+	similar to Os01g0213000 protein	Sb03g001980.1	1833361	1833897	+	similar to Os01g0212700 protein
Sb03g002240.1	2063260	2065089	+	similar to Putative uncharacterized protein	Sb03g002250.1	2069353	2071158	+	similar to Putative uncharacterized protein
Sb03g002250.1	2069353	2071158	+	similar to Putative uncharacterized protein	Sb03g002260.1	2072680	2074652	-	similar to Os01g0207600 protein
Sb03g002260.1	2072680	2074652	-	similar to Os01g0207600 protein	Sb03g002270.1	2083988	2086222	+	similar to Putative uncharacterized protein
Sb03g002270.1	2083988	2086222	+	similar to Putative uncharacterized protein	Sb03g002300.1	2095754	2097647	+	similar to Putative uncharacterized protein
Sb03g002320.1	2103510	2107149	+	similar to Phytochelatins synthase	Sb03g002330.1	2109973	2113089	+	similar to Phytochelatins synthase
Sb03g002340.1	2115872	2117808	+	similar to Putative uncharacterized protein	Sb03g002360.1	2122959	2124491	-	similar to Putative uncharacterized protein
Sb03g002390.1	2149484	2150233	-	similar to Carnitine racemase-like	Sb03g002400.1	2151363	2152358	-	similar to Carnitine racemase-like
Sb03g002425.1	2166447	2167406	+	similar to S-receptor kinase-like	Sb03g002430.1	2172383	2175198	+	similar to OSJNBb0018A10.15 protein
Sb03g002515.1	2365421	2365618	+	similar to Putative uncharacterized protein	Sb03g002520.1	2383195	2386989	+	Predicted protein
Sb03g002590.1	2485545	2488207	-	similar to Os01g0201100 protein	Sb03g002600.1	2493934	2497892	-	similar to Os01g0201100 protein
Sb03g002680.1	2567295	2567882	-	similar to Putative uncharacterized protein	Sb03g002700.1	2584499	2585184	+	similar to Putative uncharacterized protein B1046G12.36
Sb03g002720.1	2606955	2608366	-	similar to Lecithin:cholesterol acyltransferase family protein, expressed	Sb03g002740.1	2630673	2632568	-	similar to Lecithin:cholesterol acyltransferase family protein, expressed
Sb03g003220.1	3357017	3362737	+	similar to NADP-dependent malic enzyme	Sb03g003230.1	3374323	3379566	+	similar to NADP-dependent malic enzyme
Sb03g003360.1	3574879	3576217	+	weakly similar to WRKY transcription factor 10	Sb03g003370.1	3577819	3580200	-	similar to WRKY transcription factor 6-like
Sb03g003470.1	3675592	3677413	+	Predicted protein	Sb03g003480.1	3680146	3682703	+	Predicted protein
Sb03g003590.1	3806870	3808405	-	similar to Putative uncharacterized protein	Sb03g003600.1	3810230	3811930	-	similar to Putative cytochrome P450
Sb03g003727.1	3975567	3985685	+	weakly similar to Protein kinase family protein	Sb03g003730.1	3986077	3988199	+	similar to Putative leucine-rich repeat/extensin 1
Sb03g003727.1	3975567	3985685	+	weakly similar to Protein kinase family protein	Sb03g003730.1	3986077	3988199	+	similar to Putative leucine-rich repeat/extensin 1
Sb03g003727.1	3975567	3985685	+	weakly similar to Protein kinase family protein	Sb03g003730.1	3986077	3988199	+	similar to Putative leucine-rich repeat/extensin 1
Sb03g003727.1	3975567	3985685	+	weakly similar to Protein kinase family protein	Sb03g003730.1	3986077	3988199	+	similar to Putative leucine-rich repeat/extensin 1
Sb03g003727.1	3975567	3985685	+	weakly similar to Protein kinase family protein	Sb03g003730.1	3986077	3988199	+	similar to Putative leucine-rich repeat/extensin 1
Sb03g003727.1	3975567	3985685	+	weakly similar to Protein kinase family protein	Sb03g003730.1	3986077	3988199	+	similar to Putative leucine-rich repeat/extensin 1
Sb03g003727.1	3975567	3985685	+	weakly similar to Protein kinase family protein	Sb03g003730.1	3986077	3988199	+	similar to Putative leucine-rich repeat/extensin 1
Sb03g003727.1	3975567	3985685	+	weakly similar to Protein kinase family protein	Sb03g003730.1	3986077	3988199	+	similar to Putative leucine-rich repeat/extensin 1
Sb03g003727.1	3975567	3985685	+	weakly similar to Protein kinase family protein	Sb03g003730.1	3986077	3988199	+	similar to Putative leucine-rich repeat/extensin 1
Sb03g003727.1	3975567	3985685	+	weakly similar to Protein kinase family protein	Sb03g003730.1	3986077	3988199	+	similar to Putative leucine-rich repeat/extensin 1
Sb03g004130.1	4396670	4399093	-	similar to Putative UDP-glucose: flavonoid 7-O-glucosyltransferase	Sb03g004140.1	4404122	4406053	-	similar to Putative UDP-glucose: flavonoid 7-O-glucosyltransferase
Sb03g004140.1	4404122	4406053	-	similar to Putative UDP-glucose: flavonoid 7-O-glucosyltransferase	Sb03g004150.1	4416528	4418639	+	similar to Putative uncharacterized protein
Sb03g004150.1	4416528	4418639	+	similar to Putative uncharacterized protein	Sb03g004160.1	4419954	4421876	+	similar to Putative uncharacterized protein
Sb03g004450.1	4717981	4723098	+	similar to Putative brassinosteroid insensitive 1-associated receptor kinase 1	Sb03g004520.1	4763151	4766674	-	similar to Putative uncharacterized protein
Sb03g004610.1	4934491	4937005	+	similar to P0028E10.22 protein	Sb03g004620.1	4939799	4942059	+	similar to P0028E10.22 protein
Sb03g004620.1	4939799	4942059	+	similar to P0028E10.22 protein	Sb03g004630.1	4945142	4948433	+	similar to P0028E10.22 protein
Sb03g004690.1	5003064	5004371	-	Predicted protein	Sb03g004700.1	5015578	5016636	-	Predicted protein
Sb03g004815.1	5115955	5116938	+	Predicted protein	Sb03g004820.1	5118134	5119736	+	Predicted protein
Sb03g004850.1	5133008	5135470	-	similar to Os01g0670100 protein	Sb03g004860.1	5143742	5146108	-	similar to S-receptor kinase-like
Sb03g004870.1	5157832	5158143	+	similar to Histone H4	Sb03g004890.1	5166327	5166968	-	similar to Histone H4
Sb03g005053.1	5256985	5257221	-	similar to Glycine-rich RNA-binding protein	Sb03g005056.1	5257854	5258256	-	similar to PREDICTED: hypothetical protein
Sb03g005053.1	5256985	5257221	-	similar to Glycine-rich RNA-binding protein	Sb03g005056.1	5257854	5258256	-	similar to PREDICTED: hypothetical protein
Sb03g005053.1	5256985	5257221	-	similar to Glycine-rich RNA-binding protein	Sb03g005056.1	5257854	5258256	-	similar to PREDICTED: hypothetical protein
Sb03g005053.1	5256985	5257221	-	similar to Glycine-rich RNA-binding protein	Sb03g005056.1	5257854	5258256	-	similar to PREDICTED: hypothetical protein
Sb03g005053.1	5256985	5257221	-	similar to Glycine-rich RNA-binding protein	Sb03g005056.1	5257854	5258256	-	similar to PREDICTED: hypothetical protein
Sb03g005053.1	5256985	5257221	-	similar to Glycine-rich RNA-binding protein	Sb03g005056.1	5257854	5258256	-	similar to PREDICTED: hypothetical protein
Sb03g005070.1	5265722	5270993	-	weakly similar to Putative verticillium wilt disease resistance protein	Sb03g005090.1	5297063	5300027	+	similar to OSJNBa0038P21.7 protein
Sb03g005160.1	5388191	5390991	+	weakly similar to Putative uncharacterized protein	Sb03g005163.1	5396753	5397361	+	similar to Putative uncharacterized protein
Sb03g005166.1	5398990	5404212	-	similar to Os03g0733800 protein	Sb03g005170.1	5400587	5404140	-	similar to Os03g0733800 protein
Sb03g005360.1	5556256	5559066	-	similar to Similar to Hordeum vulgare carboxypeptidase D	Sb03g005370.1	5559646	5564529	-	similar to Similar to Hordeum vulgare carboxypeptidase D
Sb03g005450.1	5613332	5614005	-	similar to Putative uncharacterized protein	Sb03g005470.1	5633806	5634045	-	similar to Putative uncharacterized protein
Sb03g005560.1	5678754	5679660	+	similar to Putative uncharacterized protein	Sb03g005570.1	5681531	5683096	+	similar to Putative uncharacterized protein
Sb03g005570.1	5681531	5683096	+	similar to Putative uncharacterized protein	Sb03g005580.1	5686891	5687939	+	similar to Putative uncharacterized protein
Sb03g005580.1	5686891	5687939	+	similar to Putative uncharacterized protein	Sb03g005590.1	5693139	5695155	+	similar to Putative uncharacterized protein
Sb03g005600.1	5695946	5696748	-	similar to Putative uncharacterized protein	Sb03g005610.1	5701761	5702613	+	similar to Putative uncharacterized protein
Sb03g005610.1	5701761	5702613	+	similar to Putative uncharacterized protein	Sb03g005620.1	5703240	5704278	+	similar to Putative uncharacterized protein P0030H07.27
Sb03g005620.1	5703240	5704278	+	similar to Putative uncharacterized protein P0030H07.27	Sb03g005630.1	5706381	5710409	+	similar to Putative uncharacterized protein
Sb03g005660.1	5738401	5739314	-	similar to Putative uncharacterized protein P0030H07.27	Sb03g005670.1	5746954	5747767	-	similar to Putative uncharacterized protein P0030H07.27
Sb03g005670.1	5746954	5747767	-	similar to Putative uncharacterized protein P0030H07.27	Sb03g005680.1	5755950	5756594	+	similar to Putative uncharacterized protein
Sb03g005680.1	5755950	5756594	+	similar to Putative uncharacterized protein	Sb03g005690.1	5768541	5769521	-	similar to Putative uncharacterized protein
Sb03g005690.1	5768541	5769521	-	similar to Putative uncharacterized protein	Sb03g005700.1	5775417	5776295	-	similar to Putative uncharacterized protein P0030H07.27
Sb03g005720.1	5807531	5808190	+	similar to Histone H2B.5	Sb03g005730.1	5810426	5811226	+	similar to Histone H2B.5
Sb03g005740.1	5814823	5818034	-	similar to Putative uncharacterized protein	Sb03g005780.1	5848531	5851797	-	similar to Putative uncharacterized protein P0009G03.26
Sb03g005790.1	5860104	5860607	-	weakly similar to Putative uncharacterized protein	Sb03g005800.1	5863240	5866492	-	similar to Putative uncharacterized protein P0009G03.26
Sb03g005840.1	5885007	5886610	-	similar to Putative uncharacterized protein	Sb03g005860.1	5951878	5953893	-	similar to Putative uncharacterized protein
Sb03g005870.1	5983342	5985907	-	similar to Putative uncharacterized protein	Sb03g005880.1	5989417	5991704	-	weakly similar to Putative uncharacterized protein
Sb03g005900.1	6015202	6018736	-	weakly similar to Putative uncharacterized protein	Sb03g005903.1	6021682	6024387	-	similar to Putative uncharacterized protein
Sb03g005908.1	6057316	6057507	-	similar to Putative uncharacterized protein	Sb03g005910.1	6057831	6058925	-	similar to Putative uncharacterized protein
Sb03g005908.1	6057316	6057507	-	similar to Putative uncharacterized protein	Sb03g005910.1	6057831	6058925	-	similar to Putative uncharacterized protein
Sb03g005908.1	6057316	6057507	-	similar to Putative uncharacterized protein	Sb03g005910.1	6057831	6058925	-	similar to Putative uncharacterized protein
Sb03g005908.1	6057316	6057507	-	similar to Putative uncharacterized protein	Sb03g005910.1	6057831	6058925	-	similar to Putative uncharacterized protein
Sb03g005908.1	6057316	6057507	-	similar to Putative uncharacterized protein	Sb03g005910.1	6057831	6058925	-	similar to Putative uncharacterized protein
Sb03g005908.1	6057316	6057507	-	similar to Putative uncharacterized protein	Sb03g005910.1	6057831	6058925	-	similar to Putative uncharacterized protein
Sb03g005908.1	6057316	6057507	-	similar to Putative uncharacterized protein	Sb03g005910.1	6057831	6058925	-	similar to Putative uncharacterized protein
Sb03g005908.1	6057316	6057507	-	similar to Putative uncharacterized protein	Sb03g005910.1	6057831	6058925	-	similar to Putative uncharacterized protein
Sb03g005908.1	6057316	6057507	-	similar to Putative uncharacterized protein	Sb03g005910.1	6057831	6058925	-	similar to Putative uncharacterized protein
Sb03g005908.1	6057316	6057507	-	similar to Putative uncharacterized protein	Sb03g005910.1	6057831	6058925	-	similar to Putative uncharacterized protein
Sb03g005910.1	6057831	6058925	-	similar to Putative uncharacterized protein	Sb03g005920.1	6062309	6065552	-	similar to Putative uncharacterized protein P0009G03.26
Sb03g005910.1	6057831	6058925	-	similar to Putative uncharacterized protein	Sb03g005920.1	6062309	6065552	-	similar to Putative uncharacterized protein P0009G03.26
Sb03g005910.1	6057831	6058925	-	similar to Putative uncharacterized protein	Sb03g005920.1	6062309	6065552	-	similar to Putative uncharacterized protein P0009G03.26
Sb03g005920.1	6062309	6065552	-	similar to Putative uncharacterized protein P0009G03.26	Sb03g005930.1	6070625	6073838	-	similar to Putative uncharacterized protein
Sb03g006040.1	6145772	6148705	-	similar to OSJNBb0056F09.1 protein	Sb03g006050.1	6150006	6153101	-	similar to OSJNBb0056F09.1 protein
Sb03g006150.1	6247266	6251252	+	similar to Putative uncharacterized protein	Sb03g006160.1	6263825	6266043	+	weakly similar to Putative transcription factor X1
Sb03g006190.1	6275920	6276333	-	weakly similar to Os01g0146600 protein	Sb03g006200.1	6281579	6281983	-	Predicted protein
Sb03g006200.1	6281579	6281983	-	Predicted protein	Sb03g006202.1	6285043	6292826	-	Predicted protein
Sb03g006202.1	6285043	6292826	-	Predicted protein	Sb03g006205.1	6306039	6306212	-	similar to Os01g0146600 protein
Sb03g006290.1	6418764	6420195	+	similar to Putative acyltransferase	Sb03g006300.1	6428228	6429671	+	similar to Putative acyltransferase
Sb03g006340.1	6454455	6457565	+	similar to Putative uncharacterized protein	Sb03g006350.1	6458416	6460827	+	similar to Putative uncharacterized protein
Sb03g006390.1	6539032	6540030	-	similar to Putative uncharacterized protein	Sb03g006410.1	6550475	6551473	-	similar to Putative uncharacterized protein
Sb03g006460.1	6611535	6613103	+	similar to Putative cytochrome P450	Sb03g006470.1	6616026	6617618	+	similar to Putative cytochrome P450
Sb03g006500.1	6636936	6637766	-	weakly similar to Phaseolin G-box binding protein PG1-like	Sb03g006510.1	6667043	6667651	-	weakly similar to Phaseolin G-box binding protein PG1-like
Sb03g006700.1	6894456	6897667	-	similar to Stress-induced receptor-like kinase 2	Sb03g006715.1	6909469	6913095	-	similar to Putative receptor serine/threonine kinase PR5K
Sb03g006730.1	6942243	6950274	-	weakly similar to Os01g0136800 protein	Sb03g006736.1	6965614	6973591	-	similar to Putative receptor serine/threonine kinase PR5K
Sb03g006740.1	6980649	6983058	-	Predicted protein	Sb03g006750.1	6986585	6989460	-	weakly similar to Putative uncharacterized protein
Sb03g006830.1	7077335	7079906	+	weakly similar to Putative uncharacterized protein	Sb03g006840.1	7085247	7087308	+	weakly similar to Putative uncharacterized protein
Sb03g006870.1	7097311	7098093	-	similar to Heat shock protein 17.2	Sb03g006880.1	7115806	7116543	+	similar to Heat shock protein 17.2
Sb03g006880.1	7115806	7116543	+	similar to Heat shock protein 17.2	Sb03g006890.1	7119595	7120274	-	similar to 16.9 kDa class I heat shock protein 1
Sb03g006890.1	7119595	7120274	-	similar to 16.9 kDa class I heat shock protein 1	Sb03g006900.1	7131624	7132458	+	similar to 16.9 kDa class I heat shock protein 1
Sb03g006900.1	7131624	7132458	+	similar to 16.9 kDa class I heat shock protein 1	Sb03g006910.1	7138273	7139288	-	similar to Putative uncharacterized protein
Sb03g006910.1	7138273	7139288	-	similar to Putative uncharacterized protein	Sb03g006920.1	7152230	7152682	-	similar to Putative uncharacterized protein
Sb03g006960.1	7169507	7170988	-	similar to Putative uncharacterized protein	Sb03g006970.1	7174492	7176434	-	similar to Putative uncharacterized protein
Sb03g007040.1	7265716	7267007	-	similar to Expressed protein	Sb03g007050.1	7269975	7271244	-	similar to Os01g0133700 protein
Sb03g007050.1	7269975	7271244	-	similar to Os01g0133700 protein	Sb03g007060.1	7275602	7276955	-	similar to Putative uncharacterized protein
Sb03g007170.1	7424651	7425444	+	similar to Wound induced protein homolog	Sb03g007180.1	7429067	7430557	+	similar to Putative uncharacterized protein
Sb03g007330.1	7625220	7629252	-	similar to Putative nuclease I	Sb03g007340.1	7631964	7633884	+	similar to Os01g0128100 protein
Sb03g007440.1	7777903	7780289	+	similar to Putative spore coat protein	Sb03g007470.1	7802562	7808363	-	similar to Spore coat protein-like
Sb03g007470.1	7802562	7808363	-	similar to Spore coat protein-like	Sb03g007480.1	7810487	7812477	-	similar to Putative uncharacterized protein
Sb03g007530.1	7886657	7887761	+	Predicted protein	Sb03g007540.1	7891501	7892780	+	Predicted protein
Sb03g007540.1	7891501	7892780	+	Predicted protein	Sb03g007552.1	7924078	7926644	-	weakly similar to P0460E08.34 protein
Sb03g007558.1	7940075	7940613	-	similar to P0460E08.34 protein	Sb03g007560.1	7944837	7946549	-	Predicted protein
Sb03g007600.1	7987255	7988315	-	Predicted protein	Sb03g007620.1	8003026	8003700	-	similar to Putative uncharacterized protein
Sb03g007630.1	8008530	8009129	+	weakly similar to Putative uncharacterized protein	Sb03g007633.1	8017024	8017884	+	weakly similar to Seven in absentia protein-like
Sb03g007633.1	8017024	8017884	+	weakly similar to Seven in absentia protein-like	Sb03g007640.1	8026143	8027103	+	weakly similar to Seven in absentia protein-like
Sb03g007650.1	8028850	8029901	-	Predicted protein	Sb03g007653.1	8036752	8037297	-	weakly similar to Putative uncharacterized protein
Sb03g007670.1	8063331	8064450	+	weakly similar to Putative uncharacterized protein P0445D12.6	Sb03g007680.1	8073588	8074905	+	weakly similar to Putative uncharacterized protein
Sb03g007680.1	8073588	8074905	+	weakly similar to Putative uncharacterized protein	Sb03g007690.1	8084650	8085701	+	weakly similar to Putative uncharacterized protein
Sb03g007695.1	8095143	8095643	+	Predicted protein	Sb03g007710.1	8104189	8105207	-	weakly similar to Putative uncharacterized protein
Sb03g007710.1	8104189	8105207	-	weakly similar to Putative uncharacterized protein	Sb03g007720.1	8109101	8110193	+	weakly similar to Putative uncharacterized protein
Sb03g007720.1	8109101	8110193	+	weakly similar to Putative uncharacterized protein	Sb03g007730.2	8112444	8121225	+	weakly similar to Putative uncharacterized protein P0445D12.6
Sb03g007730.2	8112444	8121225	+	weakly similar to Putative uncharacterized protein P0445D12.6	Sb03g007740.1	8123307	8132333	+	weakly similar to Putative uncharacterized protein P0445D12.6
Sb03g007770.1	8149759	8150506	+	similar to Putative uncharacterized protein	Sb03g007780.1	8158062	8158583	+	similar to Putative uncharacterized protein
Sb03g007900.1	8281101	8282780	+	weakly similar to Chromosome chr17 scaffold_16, whole genome shotgun sequence	Sb03g007910.1	8296969	8300281	+	similar to Os01g0119100 protein
Sb03g007910.1	8296969	8300281	+	similar to Os01g0119100 protein	Sb03g007920.1	8314645	8316654	+	similar to Glycosyltransferase
Sb03g007920.1	8314645	8316654	+	similar to Glycosyltransferase	Sb03g007950.1	8350719	8356281	+	similar to Glycosyltransferase
Sb03g007950.1	8350719	8356281	+	similar to Glycosyltransferase	Sb03g007960.1	8383382	8386100	+	similar to Glycosyltransferase
Sb03g007960.1	8383382	8386100	+	similar to Glycosyltransferase	Sb03g007980.1	8425903	8426465	+	similar to Putative uncharacterized protein
Sb03g008000.1	8430782	8441016	+	similar to Os01g0118600 protein	Sb03g008010.1	8446159	8448703	-	similar to HGA6, putative, expressed
Sb03g008010.1	8446159	8448703	-	similar to HGA6, putative, expressed	Sb03g008020.1	8466486	8469509	+	similar to HGA6
Sb03g008155.1	8640600	8641061	-	similar to Putative uncharacterized protein	Sb03g008160.1	8642121	8644285	-	similar to Os01g0113500 protein
Sb03g008170.1	8646940	8650361	-	similar to Putative receptor serine/threonine kinase PR5K	Sb03g008180.2	8650526	8653987	+	similar to Putative rust resistance kinase Lr10
Sb03g008230.1	8741628	8742548	-	similar to Putative uncharacterized protein	Sb03g008240.1	8756657	8758040	-	similar to Putative uncharacterized protein
Sb03g008360.1	8865333	8868056	+	similar to Putative uncharacterized protein	Sb03g008380.1	8888102	8890545	-	similar to Putative uncharacterized protein
Sb03g008500.1	9061875	9067760	-	similar to Putative DNAJ heat shock N-terminal domain-containing protein	Sb03g008510.1	9097287	9099902	-	similar to Putative DNAJ heat shock N-terminal domain-containing protein
Sb03g008530.1	9115007	9117040	-	weakly similar to Chromosome chr1 scaffold_46, whole genome shotgun sequence	Sb03g008540.1	9119718	9121342	-	similar to Os01g0108800 protein
Sb03g008560.1	9132151	9136202	-	weakly similar to Putative uncharacterized protein P0482C06.23-1	Sb03g008570.1	9145904	9147068	-	weakly similar to Putative uncharacterized protein
Sb03g008740.1	9403274	9404860	+	similar to Putative uncharacterized protein	Sb03g008750.1	9407907	9410520	+	similar to Isoflavone reductase homolog IRL
Sb03g008750.1	9407907	9410520	+	similar to Isoflavone reductase homolog IRL	Sb03g008760.1	9418310	9419723	+	similar to Isoflavone reductase homolog IRL
Sb03g008790.1	9429970	9430585	-	similar to Putative uncharacterized protein P0036D10.11	Sb03g008800.1	9500044	9501569	-	weakly similar to Putative uncharacterized protein P0036D10.11
Sb03g008930.1	9711717	9712782	+	similar to Sterol-8,7-isomerase	Sb03g008940.1	9717922	9719327	+	similar to Sterol-8,7-isomerase
Sb03g008940.1	9717922	9719327	+	similar to Sterol-8,7-isomerase	Sb03g008970.1	9730186	9735642	+	similar to Probable 3-beta-hydroxysteroid-Delta(8),Delta(7)-isomerase (EC 5.3.3.5) (Cholestenol Delta-isomerase) (Delta(8)-Delta(7) sterol isomerase)
Sb03g008970.1	9730186	9735642	+	similar to Probable 3-beta-hydroxysteroid-Delta(8),Delta(7)-isomerase (EC 5.3.3.5) (Cholestenol Delta-isomerase) (Delta(8)-Delta(7) sterol isomerase)	Sb03g008980.1	9739953	9753885	+	similar to Sterol-8,7-isomerase
Sb03g008980.1	9739953	9753885	+	similar to Sterol-8,7-isomerase	Sb03g009020.1	9792497	9795176	+	similar to Sterol-8,7-isomerase
Sb03g009020.1	9792497	9795176	+	similar to Sterol-8,7-isomerase	Sb03g009040.1	9805475	9808385	+	similar to Sterol-8,7-isomerase
Sb03g009080.1	9864565	9864777	+	similar to Putative uncharacterized protein	Sb03g009090.1	9870141	9870353	+	similar to P0402A09.15 protein
Sb03g009090.1	9870141	9870353	+	similar to P0402A09.15 protein	Sb03g009100.1	9872539	9873063	+	similar to Putative uncharacterized protein
Sb03g009110.1	9881691	9883415	-	similar to Putative uncharacterized protein	Sb03g009115.1	9885478	9885824	-	weakly similar to Glycosyltransferase
Sb03g009320.1	10073646	10075028	-	Predicted protein	Sb03g009330.1	10078574	10079977	-	Predicted protein
Sb03g009360.1	10099882	10100278	+	similar to Putative serine type endopeptidase inhibitor	Sb03g009370.1	10102734	10103654	+	similar to Putative serine type endopeptidase inhibitor
Sb03g009400.1	10119891	10120783	+	weakly similar to Expansin EXPA5	Sb03g009420.1	10160304	10161182	-	similar to Expansin-A9 precursor
Sb03g009440.1	10169571	10170223	+	similar to Putative uncharacterized protein	Sb03g009450.1	10181483	10182246	+	weakly similar to Putative uncharacterized protein
Sb03g009450.1	10181483	10182246	+	weakly similar to Putative uncharacterized protein	Sb03g009460.1	10186387	10187099	+	similar to Putative uncharacterized protein
Sb03g009680.1	10415417	10416119	+	similar to Putative uncharacterized protein P0503G09.12	Sb03g009690.1	10445766	10446272	+	similar to Putative uncharacterized protein P0503G09.12
Sb03g009800.1	10574335	10575864	-	similar to Pyridoxal-dependent decarboxylase conserved domain containing protein, expressed	Sb03g009810.1	10580778	10582286	+	similar to Pyridoxal-dependent decarboxylase conserved domain containing protein, expressed
Sb03g009920.1	10692896	10698230	-	similar to Zinc finger CCCH domain-containing protein ZFN-like 3	Sb03g009930.1	10703836	10709394	-	similar to Zinc finger CCCH domain-containing protein ZFN-like 1
Sb03g010000.1	10797446	10799708	-	Predicted protein	Sb03g010010.1	10807919	10810664	+	Predicted protein
Sb03g010110.1	10909972	10912274	+	similar to Putative C3H2C3 RING-finger protein	Sb03g010120.1	10935750	10939816	+	similar to C3H2C3 RING-finger protein-like
Sb03g010180.1	11025544	11027075	+	similar to Os01g0262500 protein	Sb03g010190.1	11034168	11035612	+	similar to Os01g0262500 protein
Sb03g010230.1	11064605	11066467	-	similar to Putative uncharacterized protein	Sb03g010240.1	11089460	11091739	+	similar to Peroxidase
Sb03g010240.1	11089460	11091739	+	similar to Peroxidase	Sb03g010250.1	11115452	11117585	+	similar to Peroxidase
Sb03g010410.1	11248747	11249181	+	similar to Putative uncharacterized protein	Sb03g010420.1	11251915	11255080	+	similar to Putative uncharacterized protein
Sb03g010460.1	11308081	11308532	+	similar to Os01g0266400 protein	Sb03g010480.1	11321886	11322170	+	weakly similar to Os01g0266400 protein
Sb03g010480.1	11321886	11322170	+	weakly similar to Os01g0266400 protein	Sb03g010490.1	11324681	11325596	+	weakly similar to Os01g0266400 protein
Sb03g010510.1	11352550	11355008	-	similar to Putative MAWD binding protein	Sb03g010520.1	11355724	11358207	-	similar to Putative MAWD binding protein
Sb03g010560.1	11427125	11428762	+	weakly similar to Os01g0267300 protein	Sb03g010570.1	11430420	11431997	+	similar to Os01g0267300 protein
Sb03g010960.1	12034022	12035863	-	similar to Putative transcription factor	Sb03g010970.1	12057513	12058569	-	similar to Putative transcription factor
Sb03g010970.1	12057513	12058569	-	similar to Putative transcription factor	Sb03g010980.1	12102431	12103448	-	weakly similar to Putative transcription factor
Sb03g010990.1	12133518	12136141	-	similar to H0820C10.3 protein	Sb03g011020.2	12166168	12174014	-	similar to Putative uncharacterized protein
Sb03g011080.1	12233107	12233615	+	weakly similar to Putative uncharacterized protein	Sb03g011090.1	12240315	12241344	+	similar to Putative uncharacterized protein
Sb03g011080.1	12233107	12233615	+	weakly similar to Putative uncharacterized protein	Sb03g011090.1	12240315	12241344	+	similar to Putative uncharacterized protein
Sb03g011225.1	12410433	12412516	-	weakly similar to Putative uncharacterized protein	Sb03g011230.1	12415459	12417430	+	weakly similar to Putative uncharacterized protein
Sb03g011240.1	12431599	12437758	+	similar to Major facilitator superfamily antiporter	Sb03g011330.1	12561627	12567442	-	similar to Major facilitator superfamily antiporter
Sb03g011330.1	12561627	12567442	-	similar to Major facilitator superfamily antiporter	Sb03g011340.1	12581328	12586288	-	similar to Putative uncharacterized protein
Sb03g011340.1	12581328	12586288	-	similar to Putative uncharacterized protein	Sb03g011360.1	12629659	12635989	-	similar to Major facilitator superfamily antiporter
Sb03g011560.1	12952702	12953886	-	weakly similar to Putative uncharacterized protein P0498A12.2-1	Sb03g011570.1	12959691	12961309	-	similar to Putative uncharacterized protein P0498A12.2-1
Sb03g011730.1	13307990	13310254	+	similar to OSIGBa0135L04.2 protein	Sb03g011733.1	13338978	13340450	-	similar to Helicase-like protein
Sb03g011750.1	13370130	13370731	-	similar to Putative uncharacterized protein	Sb03g011770.3	13387596	13391636	+	similar to Putative uncharacterized protein
Sb03g011840.1	13489469	13493108	-	similar to Isopenicillin N epimerase-like	Sb03g011850.1	13498594	13500427	+	similar to Os01g0290600 protein
Sb03g011950.1	13686169	13687296	-	similar to Putative uncharacterized protein	Sb03g011960.1	13706585	13707717	-	weakly similar to Putative uncharacterized protein
Sb03g011960.1	13706585	13707717	-	weakly similar to Putative uncharacterized protein	Sb03g011980.1	13725568	13726727	-	similar to Putative uncharacterized protein
Sb03g011980.1	13725568	13726727	-	similar to Putative uncharacterized protein	Sb03g011990.1	13762768	13764150	+	similar to Putative uncharacterized protein
Sb03g012350.1	14230982	14232115	-	similar to Oxidoreductase, 2OG-Fe oxygenase family protein	Sb03g012360.1	14246425	14247482	-	similar to Oxidoreductase, 2OG-Fe oxygenase family protein
Sb03g012360.1	14246425	14247482	-	similar to Oxidoreductase, 2OG-Fe oxygenase family protein	Sb03g012370.1	14252175	14257531	-	similar to Oxidoreductase, 2OG-Fe oxygenase family protein
Sb03g012390.1	14282163	14283258	-	weakly similar to Expressed protein	Sb03g012400.1	14304772	14305514	-	weakly similar to Expressed protein
Sb03g012480.1	14689384	14695859	+	similar to Knotted1-type homeobox protein OSH6	Sb03g012497.1	14797743	14797979	-	similar to Putative uncharacterized protein
Sb03g012610.1	15076762	15078001	-	similar to Putative uncharacterized protein	Sb03g012620.1	15084767	15085935	+	similar to Putative uncharacterized protein
Sb03g012750.1	15352879	15353664	+	similar to Ring-H2 zinc finger protein-like	Sb03g012760.1	15355676	15356535	+	similar to Putative uncharacterized protein
Sb03g012820.1	15462076	15464211	-	similar to Putative uncharacterized protein	Sb03g012830.1	15473094	15480705	+	similar to Putative pectinesterase
Sb03g012940.1	15723630	15724297	-	similar to Os01g0314800 protein	Sb03g012950.1	15782143	15783177	-	similar to Os01g0314800 protein
Sb03g012990.1	15811686	15813003	-	similar to Putative L-pipecolic acid oxidase	Sb03g013000.1	15817547	15818785	-	similar to Putative L-pipecolic acid oxidase
Sb03g013070.1	15907376	15913141	+	similar to Putative pectinacetylesterase	Sb03g013080.1	15917163	15920352	+	similar to Putative pectinacetylesterase
Sb03g013130.1	15982223	15986861	+	similar to Receptor protein kinase PERK1-like protein	Sb03g013140.1	15988282	15992017	-	similar to Putative PTI1-like kinase
Sb03g013172.1	16068183	16069375	+	Predicted protein	Sb03g013175.1	16073436	16074675	+	Predicted protein
Sb03g013190.1	16095871	16099420	+	similar to Plasma membrane-bound peroxidase 1	Sb03g013200.1	16164482	16168433	+	similar to Class III peroxidase 14 precursor
Sb03g013200.1	16164482	16168433	+	similar to Class III peroxidase 14 precursor	Sb03g013210.1	16173093	16177714	+	similar to Class III peroxidase 15 precursor
Sb03g013210.1	16173093	16177714	+	similar to Class III peroxidase 15 precursor	Sb03g013220.1	16199051	16202024	+	similar to Putative peroxidase
Sb03g013310.1	16364456	16366916	+	similar to Putative polygalacturonase PG2	Sb03g013330.1	16404565	16406715	+	similar to Putative polygalacturonase PG2
Sb03g013350.1	16440138	16443299	+	similar to Putative early nodule-specific protein ENOD8	Sb03g013370.1	16456118	16459745	+	similar to Os01g0330100 protein
Sb03g013460.1	16813617	16818046	+	similar to Putative serine carboxypeptidase II, CP-MII	Sb03g013470.1	16818148	16824079	-	similar to Putative uncharacterized protein
Sb03g013470.1	16818148	16824079	-	similar to Putative uncharacterized protein	Sb03g013480.1	16828427	16832862	-	similar to Putative uncharacterized protein
Sb03g013500.1	16877573	16879769	-	weakly similar to Putative uncharacterized protein OJ1008_F01.1	Sb03g013520.1	16895330	16900875	-	similar to Putative uncharacterized protein P0487E11.10
Sb03g013726.1	17730815	17731828	-	weakly similar to Os08g0473300 protein	Sb03g013785.1	18139570	18140192	-	similar to Putative uncharacterized protein
Sb03g013810.1	18228313	18228742	-	similar to Putative uncharacterized protein	Sb03g013820.1	18231509	18232184	+	similar to Os01g0959200 protein
Sb03g013840.1	18277965	18286638	-	similar to Poly [ADP-ribose] polymerase 2 (EC 2.4.2.30) (PARP-2) (ADPRT 2) (NAD(+) ADP-ribosyltransferase 2)	Sb03g013880.1	18344328	18351906	-	similar to Poly [ADP-ribose] polymerase 2 (EC 2.4.2.30) (PARP-2) (ADPRT 2) (NAD(+) ADP-ribosyltransferase 2)
Sb03g014390.1	19185886	19193629	-	Predicted protein	Sb03g014400.1	19221864	19222322	-	similar to Putative resistance complex protein
Sb03g014690.1	19959628	19965604	+	similar to Esterase/lipase/thioesterase-like protein	Sb03g014700.1	20025519	20029715	+	similar to Esterase/lipase/thioesterase-like protein
Sb03g014730.1	20068930	20073379	-	similar to Putative uncharacterized protein B1329D01.2	Sb03g014740.1	20086114	20098346	-	similar to Putative uncharacterized protein B1329D01.2
Sb03g014790.1	20542773	20543084	+	similar to Glutaredoxin-C1 precursor	Sb03g014800.1	20560300	20560970	+	similar to Glutaredoxin-C1 precursor
Sb03g015000.1	20808055	20830559	+	similar to CUL1	Sb03g015010.1	20901560	20906483	+	similar to Cullin-like protein
Sb03g015020.1	20934413	20936885	-	similar to Probable potassium transporter 3	Sb03g015030.1	20943336	20946837	-	similar to Probable potassium transporter 3
Sb03g015870.1	25254331	25255672	-	weakly similar to Transposon protein, putative, CACTA, En/Spm sub-class	Sb03g015880.1	25342283	25343357	-	Predicted protein
Sb03g019411.1	34045031	34045846	-	similar to Putative uncharacterized protein	Sb03g019510.1	35991788	35992168	-	similar to Putative uncharacterized protein
Sb03g020131.1	38365446	38365988	+	similar to Photosystem II P680 chlorophyll A apoprotein	Sb03g020160.1	38370884	38371864	+	similar to Photosystem II P680 chlorophyll A apoprotein
Sb03g020183.1	38390479	38390631	+	similar to DNA-directed RNA polymerase subunit beta	Sb03g020184.1	38391960	38392844	-	similar to DNA-directed RNA polymerase subunit beta
Sb03g020184.1	38391960	38392844	-	similar to DNA-directed RNA polymerase subunit beta	Sb03g020187.1	38394081	38394203	+	similar to DNA-directed RNA polymerase subunit beta
Sb03g022780.1	44871000	44872975	-	Predicted protein	Sb03g022800.1	44909806	44913759	+	Predicted protein
Sb03g022910.1	45547513	45548361	+	Predicted protein	Sb03g022920.1	45552529	45554979	+	Predicted protein
Sb03g022940.1	45563285	45564079	+	Predicted protein	Sb03g022970.1	45588493	45589983	-	Predicted protein
Sb03g023490.1	46852172	46878129	-	similar to F3F20.1 protein	Sb03g023520.1	46965205	46984150	-	weakly similar to Putative uncharacterized protein F17J16_150
Sb03g023770.1	47566714	47567475	+	weakly similar to Putative transposon protein	Sb03g023776.1	47595069	47597870	+	weakly similar to Putative tnp2 transposase
Sb03g023776.1	47595069	47597870	+	weakly similar to Putative tnp2 transposase	Sb03g023846.1	47705233	47706045	+	weakly similar to OSIGBa0130O15.12 protein
Sb03g024520.1	49054424	49055083	+	similar to Putative uncharacterized protein	Sb03g024540.1	49064747	49067777	+	similar to Putative uncharacterized protein
Sb03g024830.1	49668662	49669858	+	similar to Putative uncharacterized protein	Sb03g024840.1	49682304	49682635	+	similar to Putative uncharacterized protein
Sb03g025210.1	50596010	50597179	+	similar to Glutathione S-transferase GST 27	Sb03g025220.1	50611268	50612086	+	similar to Glutathione S-transferase GSTU31
Sb03g025280.1	50713268	50717368	+	similar to Chromosome chr17 scaffold_12, whole genome shotgun sequence	Sb03g025290.1	50719697	50722358	+	weakly similar to Chromosome chr17 scaffold_12, whole genome shotgun sequence
Sb03g025610.1	51468907	51471572	-	similar to Os01g0117500 protein	Sb03g025630.1	51484286	51486828	+	similar to Receptor-like kinase
Sb03g025950.1	52208404	52210653	+	similar to Os01g0579900 protein	Sb03g025970.1	52215592	52218448	+	similar to Os01g0579900 protein
Sb03g025970.1	52215592	52218448	+	similar to Os01g0579900 protein	Sb03g025980.1	52219490	52222733	-	similar to Esterase/lipase/thioesterase family protein-like
Sb03g026033.1	52326487	52326705	+	similar to Plus agglutinin	Sb03g026090.1	52465849	52468536	+	similar to Putative uncharacterized protein OSJNBb0024F06.11
Sb03g026033.1	52326487	52326705	+	similar to Plus agglutinin	Sb03g026090.1	52465849	52468536	+	similar to Putative uncharacterized protein OSJNBb0024F06.11
Sb03g026033.1	52326487	52326705	+	similar to Plus agglutinin	Sb03g026090.1	52465849	52468536	+	similar to Putative uncharacterized protein OSJNBb0024F06.11
Sb03g026100.1	52474360	52478769	-	similar to Myosin heavy chain-like	Sb03g026110.1	52499134	52510404	-	similar to Unconventional myosin heavy chain
Sb03g026335.1	53058342	53058617	-	Predicted protein	Sb03g026340.1	53061877	53063011	-	weakly similar to Putative uncharacterized protein
Sb03g026380.1	53171669	53173449	+	weakly similar to Putative uncharacterized protein	Sb03g026390.1	53180133	53182549	+	similar to Os01g0588700 protein
Sb03g026550.1	53353261	53361306	+	similar to Cytosolic aldehyde dehydrogenase RF2C	Sb03g026570.1	53391191	53397758	+	similar to Cytosolic aldehyde dehydrogenase RF2D
Sb03g026600.1	53408266	53410150	+	weakly similar to Transcriptional factor B3-like	Sb03g026620.1	53433991	53435408	+	similar to Transcriptional factor B3-like
Sb03g026625.1	53445393	53445590	-	similar to Putative uncharacterized protein	Sb03g026630.1	53484365	53484562	-	similar to Putative uncharacterized protein
Sb03g026630.1	53484365	53484562	-	similar to Putative uncharacterized protein	Sb03g026640.1	53492145	53492348	-	similar to Putative uncharacterized protein
Sb03g026753.1	53651592	53651897	-	similar to Putative membrane protein precursor	Sb03g026760.1	53654898	53656149	-	similar to Proline-rich protein-like
Sb03g026753.1	53651592	53651897	-	similar to Putative membrane protein precursor	Sb03g026760.1	53654898	53656149	-	similar to Proline-rich protein-like
Sb03g026753.1	53651592	53651897	-	similar to Putative membrane protein precursor	Sb03g026760.1	53654898	53656149	-	similar to Proline-rich protein-like
Sb03g026760.1	53654898	53656149	-	similar to Proline-rich protein-like	Sb03g026770.1	53658748	53659828	-	similar to Proline-rich protein-like
Sb03g026770.1	53658748	53659828	-	similar to Proline-rich protein-like	Sb03g026780.2	53690810	53691738	-	Predicted protein
Sb03g026850.1	53779309	53781657	+	similar to RNA apurinic site specific lyase	Sb03g026870.1	53807492	53809255	+	similar to Putative uncharacterized protein
Sb03g026870.1	53807492	53809255	+	similar to Putative uncharacterized protein	Sb03g026880.1	53810584	53812327	+	similar to Ribosomal RNA apurinic site specific lyase-like
Sb03g026880.1	53810584	53812327	+	similar to Ribosomal RNA apurinic site specific lyase-like	Sb03g026890.1	53814692	53815884	-	weakly similar to Ribosomal RNA apurinic site specific lyase-like
Sb03g026915.1	53936770	53938218	+	similar to Amino acid transporter-like	Sb03g026920.1	53967303	53968845	+	similar to Amino acid transporter protein-like
Sb03g027030.1	54201285	54202631	+	similar to Chlorophyll A-B binding protein (CAB), putative	Sb03g027040.1	54239475	54240541	+	similar to Chlorophyll a-b binding protein 1, chloroplast precursor
Sb03g027070.1	54260388	54263336	-	similar to HcrVf1 protein-like	Sb03g027080.1	54280915	54283710	-	similar to Os01g0601700 protein
Sb03g027131.1	54501611	54502281	+	Predicted protein	Sb03g027140.1	54629509	54630825	-	weakly similar to Os07g0517700 protein
Sb03g027140.1	54629509	54630825	-	weakly similar to Os07g0517700 protein	Sb03g027150.1	54666801	54669264	+	weakly similar to Putative uncharacterized protein
Sb03g027150.1	54666801	54669264	+	weakly similar to Putative uncharacterized protein	Sb03g027160.1	54672528	54673810	+	weakly similar to Os07g0517700 protein
Sb03g027360.1	54842694	54843853	+	similar to Os01g0607200 protein	Sb03g027370.1	54850136	54853697	+	similar to Putative uncharacterized protein
Sb03g027380.1	54875575	54890945	-	similar to Os01g0607400 protein	Sb03g027390.1	54895600	54908612	-	similar to Os01g0607600 protein
Sb03g027410.1	54969640	54971041	+	similar to Putative uncharacterized protein OJ1723_B06.129	Sb03g027420.1	54989636	54990827	+	similar to Putative uncharacterized protein OJ1723_B06.129
Sb03g027430.1	55001846	55009723	-	similar to Os01g0609200 protein	Sb03g027440.1	55022693	55030966	-	similar to Os01g0609200 protein
Sb03g027440.1	55022693	55030966	-	similar to Os01g0609200 protein	Sb03g027460.1	55060787	55068970	-	similar to Os01g0609200 protein
Sb03g027460.1	55060787	55068970	-	similar to Os01g0609200 protein	Sb03g027480.1	55075198	55082215	-	similar to Pleiotropic drug resistance protein 3
Sb03g027480.1	55075198	55082215	-	similar to Pleiotropic drug resistance protein 3	Sb03g027490.1	55103539	55110426	-	similar to Pleiotropic drug resistance protein 3
Sb03g027490.1	55103539	55110426	-	similar to Pleiotropic drug resistance protein 3	Sb03g027500.1	55131732	55136005	-	similar to Pleiotropic drug resistance protein 3
Sb03g027500.1	55131732	55136005	-	similar to Pleiotropic drug resistance protein 3	Sb03g027510.1	55139724	55146458	-	similar to Pleiotropic drug resistance protein 3
Sb03g027510.1	55139724	55146458	-	similar to Pleiotropic drug resistance protein 3	Sb03g027520.1	55165366	55177847	-	similar to Pleiotropic drug resistance protein 4
Sb03g027570.1	55232342	55233703	+	Predicted protein	Sb03g027580.1	55265552	55266874	+	Predicted protein
Sb03g027620.1	55288637	55291533	-	similar to Zinc finger (C3HC4-type RING finger) protein-like	Sb03g027630.1	55297418	55299730	-	similar to Zinc finger (C3HC4-type RING finger) protein-like
Sb03g027850.1	55499163	55500948	-	similar to 10-deacetylbaccatin III-10-O-acetyl transferase-like	Sb03g027860.1	55501550	55504493	-	similar to Taxadienol acetyl transferase-like
Sb03g028020.1	55748440	55752001	-	similar to Putative uncharacterized protein	Sb03g028050.1	55802798	55804756	-	similar to Putative uncharacterized protein
Sb03g028050.1	55802798	55804756	-	similar to Putative uncharacterized protein	Sb03g028060.1	55805843	55808391	-	similar to Putative uncharacterized protein
Sb03g028090.1	55870139	55873724	+	similar to DEAD-box ATP-dependent RNA helicase 25	Sb03g028100.1	55880440	55883180	+	similar to DEAD-box ATP-dependent RNA helicase 26
Sb03g028400.2	56265363	56271350	-	similar to Os01g0624000 protein	Sb03g028410.1	56276080	56279347	-	similar to Os01g0624000 protein
Sb03g028570.1	56514584	56517552	+	similar to Cytochrome P450	Sb03g028590.1	56535138	56539206	+	similar to Cytochrome P450-like
Sb03g028596.1	56541092	56541304	-	similar to Cytochrome P450 monooxygenase CYP72A5	Sb03g028600.1	56543091	56546702	-	similar to Cytochrome P450 monooxygenase CYP72A16
Sb03g028600.1	56543091	56546702	-	similar to Cytochrome P450 monooxygenase CYP72A16	Sb03g028610.1	56548830	56552233	-	similar to Cytochrome P450 monooxygenase CYP72A5
Sb03g028610.1	56548830	56552233	-	similar to Cytochrome P450 monooxygenase CYP72A5	Sb03g028620.1	56570221	56572361	-	similar to Cytochrome P450
Sb03g028620.1	56570221	56572361	-	similar to Cytochrome P450	Sb03g028630.1	56581483	56584428	+	similar to Cytochrome P450-like
Sb03g028630.1	56581483	56584428	+	similar to Cytochrome P450-like	Sb03g028640.1	56603416	56606266	+	similar to Cytochrome P450-like
Sb03g028640.1	56603416	56606266	+	similar to Cytochrome P450-like	Sb03g028650.1	56639054	56641961	+	similar to Cytochrome P450-like
Sb03g028650.1	56639054	56641961	+	similar to Cytochrome P450-like	Sb03g028670.1	56673705	56675967	+	similar to Cytochrome P450 monooxygenase CYP72A26
Sb03g028670.1	56673705	56675967	+	similar to Cytochrome P450 monooxygenase CYP72A26	Sb03g028680.1	56681807	56683786	+	similar to Putative uncharacterized protein
Sb03g028680.1	56681807	56683786	+	similar to Putative uncharacterized protein	Sb03g028690.1	56704299	56707569	+	similar to Os01g0628700 protein
Sb03g028690.1	56704299	56707569	+	similar to Os01g0628700 protein	Sb03g028700.1	56715270	56717541	+	similar to Os01g0628900 protein
Sb03g028700.1	56715270	56717541	+	similar to Os01g0628900 protein	Sb03g028710.1	56729411	56731368	+	similar to Os01g0628900 protein
Sb03g028710.1	56729411	56731368	+	similar to Os01g0628900 protein	Sb03g028720.1	56749941	56752038	+	similar to Os01g0628900 protein
Sb03g028770.1	56922183	56922706	+	weakly similar to Putative uncharacterized protein	Sb03g028780.1	56938737	56945257	+	weakly similar to Chromosome chr12 scaffold_18, whole genome shotgun sequence
Sb03g028880.1	57039148	57040668	+	similar to NADPH-dependent reductase A1-a	Sb03g028890.1	57050278	57051815	+	similar to NADPH-dependent reductase A1-b
Sb03g029060.1	57204655	57206530	+	similar to Glucosyltransferase IS5a-like	Sb03g029070.1	57218923	57220709	+	similar to Glucosyltransferase IS5a-like
Sb03g029070.1	57218923	57220709	+	similar to Glucosyltransferase IS5a-like	Sb03g029080.1	57221941	57223630	+	similar to Glucosyltransferase IS5a-like
Sb03g029170.1	57310079	57320518	+	similar to Carbonic anhydrase	Sb03g029180.2	57324572	57329061	+	similar to Carbonic anhydrase
Sb03g029170.1	57310079	57320518	+	similar to Carbonic anhydrase	Sb03g029180.2	57324572	57329061	+	similar to Carbonic anhydrase
Sb03g029180.2	57324572	57329061	+	similar to Carbonic anhydrase	Sb03g029190.2	57331084	57333985	+	similar to Carbonic anhydrase, chloroplast precursor
Sb03g029190.2	57331084	57333985	+	similar to Carbonic anhydrase, chloroplast precursor	Sb03g029200.1	57338151	57339616	+	similar to Carbonic anhydrase
Sb03g029580.1	57808359	57813360	+	similar to Lipase-like	Sb03g029590.1	57817541	57820805	+	similar to Lipase-like
Sb03g029590.1	57817541	57820805	+	similar to Lipase-like	Sb03g029600.1	57845014	57846380	+	similar to Lipase-like
Sb03g029600.1	57845014	57846380	+	similar to Lipase-like	Sb03g029610.1	57851984	57853449	+	similar to Lipase-like
Sb03g029630.1	57863591	57867111	+	similar to Putative uncharacterized protein	Sb03g029640.1	57869008	57873448	+	similar to Lipase-like protein
Sb03g029740.1	57932771	57934607	-	similar to Leaf senescence protein-like	Sb03g029760.1	57956491	57957756	+	similar to Leaf senescence protein-like
Sb03g029900.1	58173502	58174959	-	Predicted protein	Sb03g029910.1	58178362	58179936	-	Predicted protein
Sb03g029940.1	58234385	58235740	+	Predicted protein	Sb03g029950.1	58240511	58243363	+	weakly similar to Os01g0656900 protein
Sb03g030170.1	58446719	58448821	-	Predicted protein	Sb03g030180.1	58461141	58464203	-	Predicted protein
Sb03g030190.1	58476470	58477078	-	similar to Putative uncharacterized protein	Sb03g030200.1	58479110	58479715	-	similar to Chromosome chr8 scaffold_29, whole genome shotgun sequence
Sb03g030200.1	58479110	58479715	-	similar to Chromosome chr8 scaffold_29, whole genome shotgun sequence	Sb03g030280.1	58535112	58535831	+	similar to Putative uncharacterized protein
Sb03g030410.1	58662218	58664154	+	Predicted protein	Sb03g030420.1	58665766	58666964	+	similar to Cold acclimation protein COR413-TM1
Sb03g030490.1	58741267	58749679	+	similar to Transducin family protein, putative, expressed	Sb03g030515.1	58757397	58757750	+	similar to Putative uncharacterized protein
Sb03g030710.1	58942630	58945014	-	similar to Putative uncharacterized protein	Sb03g030720.1	58956001	58958401	-	similar to Os01g0668600 protein
Sb03g030720.1	58956001	58958401	-	similar to Os01g0668600 protein	Sb03g030730.1	58968952	58971384	-	similar to Os01g0670100 protein
Sb03g030770.1	59020359	59037232	+	similar to Putative uncharacterized protein	Sb03g030782.1	59059963	59060795	+	similar to Homeobox transcription factor-like
Sb03g030790.1	59077134	59080784	-	similar to Protein Rf1, mitochondrial precursor	Sb03g030795.1	59085412	59085867	-	similar to PPR protein
Sb03g030790.1	59077134	59080784	-	similar to Protein Rf1, mitochondrial precursor	Sb03g030795.1	59085412	59085867	-	similar to PPR protein
Sb03g030960.1	59287840	59289048	-	Predicted protein	Sb03g030970.1	59290841	59293461	-	Predicted protein
Sb03g030997.1	59328732	59329325	-	weakly similar to OsNAC protein-like	Sb03g031000.1	59329979	59330923	-	weakly similar to OsNAC protein-like
Sb03g031070.1	59400558	59403350	+	weakly similar to Putative uncharacterized protein	Sb03g031073.1	59406823	59407885	+	weakly similar to Putative uncharacterized protein
Sb03g031076.1	59408666	59408950	+	similar to Putative uncharacterized protein	Sb03g031080.1	59412492	59415402	+	weakly similar to Putative uncharacterized protein B1144G04.22
Sb03g031080.1	59412492	59415402	+	weakly similar to Putative uncharacterized protein B1144G04.22	Sb03g031090.1	59425486	59428267	+	weakly similar to Putative uncharacterized protein B1144G04.22
Sb03g031655.1	60075964	60076713	-	similar to Os01g0690200 protein	Sb03g031660.1	60077156	60079313	+	similar to Os01g0690200 protein
Sb03g031670.1	60080358	60084458	+	similar to Os01g0690800 protein	Sb03g031680.1	60085127	60088181	+	similar to Os01g0690800 protein
Sb03g031685.1	60096293	60096514	+	similar to Putative uncharacterized protein	Sb03g031690.1	60103142	60107812	+	weakly similar to Os01g0690600 protein
Sb03g031716.1	60118782	60119048	-	weakly similar to Putative uncharacterized protein	Sb03g031720.1	60119631	60119924	-	similar to Os01g0691300 protein
Sb03g031780.1	60152738	60153745	-	similar to Putative uncharacterized protein	Sb03g031790.1	60156663	60157644	-	similar to Os01g0692100 protein
Sb03g031790.1	60156663	60157644	-	similar to Os01g0692100 protein	Sb03g031800.1	60159461	60160262	-	similar to Os01g0692100 protein
Sb03g031940.1	60351035	60354436	+	similar to Putative phosphoethanolamine N-methyltransferase	Sb03g031950.1	60357236	60361667	+	similar to Phosphoethanolamine N-methyltransferase
Sb03g031990.1	60388727	60399963	+	similar to Os01g0695700 protein	Sb03g032000.1	60401682	60407546	-	similar to Multidrug resistance protein 1 homolog
Sb03g032000.1	60401682	60407546	-	similar to Multidrug resistance protein 1 homolog	Sb03g032030.1	60428986	60435740	+	similar to MDR-like ABC transporter
Sb03g032130.1	60575038	60576516	+	similar to Os01g0699400 protein	Sb03g032140.1	60581399	60582883	-	similar to Os01g0699500 protein
Sb03g032140.1	60581399	60582883	-	similar to Os01g0699500 protein	Sb03g032150.1	60589114	60590175	-	similar to Os01g0699600 protein
Sb03g032210.1	60631575	60636055	-	similar to Cytochrome P450 monooxygenase CYP711A12	Sb03g032220.1	60641670	60643605	+	similar to Os01g0701500 protein
Sb03g032732.1	61175042	61176412	-	weakly similar to Putative transposon protein	Sb03g032737.1	61180507	61182132	-	Predicted protein
Sb03g032860.1	61303158	61305227	+	similar to Os01g0715700 protein	Sb03g032890.1	61310833	61312920	-	similar to Pentatricopeptide (PPR) repeat-containing protein-like
Sb03g033170.1	61552305	61553189	+	weakly similar to Putative uncharacterized protein	Sb03g033180.1	61557788	61558456	+	similar to Putative uncharacterized protein
Sb03g033350.1	61695549	61696175	-	similar to Putative uncharacterized protein	Sb03g033360.1	61698648	61699269	-	similar to Putative uncharacterized protein
Sb03g033810.1	62074324	62076277	+	similar to Putative uncharacterized protein	Sb03g033830.1	62084872	62086523	+	similar to Putative uncharacterized protein
Sb03g033830.1	62084872	62086523	+	similar to Putative uncharacterized protein	Sb03g033833.1	62094525	62095700	+	similar to Putative uncharacterized protein
Sb03g033833.1	62094525	62095700	+	similar to Putative uncharacterized protein	Sb03g033840.1	62102642	62104063	+	similar to Putative uncharacterized protein
Sb03g033840.1	62102642	62104063	+	similar to Putative uncharacterized protein	Sb03g033870.1	62123622	62125292	+	similar to Putative uncharacterized protein
Sb03g033870.1	62123622	62125292	+	similar to Putative uncharacterized protein	Sb03g033880.1	62125673	62127419	+	similar to Putative uncharacterized protein
Sb03g033880.1	62125673	62127419	+	similar to Putative uncharacterized protein	Sb03g033890.1	62133251	62134911	-	similar to Putative uncharacterized protein
Sb03g033960.1	62194912	62195544	+	similar to OSIGBa0101A01.4 protein	Sb03g033970.1	62197413	62198209	+	similar to Os01g0737600 protein
Sb03g033970.1	62197413	62198209	+	similar to Os01g0737600 protein	Sb03g033980.1	62200321	62200944	+	similar to OSIGBa0101A01.4 protein
Sb03g033980.1	62200321	62200944	+	similar to OSIGBa0101A01.4 protein	Sb03g033990.1	62203488	62203985	+	similar to Os01g0737600 protein
Sb03g034210.1	62424256	62426773	+	similar to Putative LRK1 protein	Sb03g034220.1	62432460	62435707	+	similar to Putative LRK1 protein
Sb03g034960.1	63136444	63140729	+	similar to Putative uncharacterized protein OJ1414_E05.5	Sb03g034990.1	63163159	63163731	+	similar to Putative uncharacterized protein
Sb03g035160.1	63321275	63322729	-	similar to OsPK4-like protein	Sb03g035170.1	63330158	63334074	-	similar to Protein kinase PK4
Sb03g035170.1	63330158	63334074	-	similar to Protein kinase PK4	Sb03g035225.1	63378090	63378422	+	similar to Protein kinase PK4
Sb03g035260.1	63418007	63420221	-	similar to Putative uncharacterized protein	Sb03g035270.1	63438731	63441035	-	similar to Putative peptide transporter
Sb03g035510.1	63584410	63588566	-	similar to Os01g0764900 protein	Sb03g035520.1	63591362	63595077	-	similar to Os01g0764900 protein
Sb03g035790.1	63803732	63806833	-	similar to Putative uncharacterized protein	Sb03g035805.1	63819954	63820176	-	similar to Putative uncharacterized protein
Sb03g036170.1	64225387	64228931	-	similar to Putative uncharacterized protein	Sb03g036175.1	64230949	64232185	-	similar to Os01g0775500 protein
Sb03g036170.1	64225387	64228931	-	similar to Putative uncharacterized protein	Sb03g036175.1	64230949	64232185	-	similar to Os01g0775500 protein
Sb03g036310.1	64345693	64346217	+	similar to Os01g0778300 protein	Sb03g036325.1	64376137	64376349	-	similar to Putative uncharacterized protein
Sb03g036500.1	64542727	64542981	-	similar to Putative uncharacterized protein	Sb03g036510.1	64555261	64555527	-	similar to Putative uncharacterized protein
Sb03g036510.1	64555261	64555527	-	similar to Putative uncharacterized protein	Sb03g036515.1	64563448	64563618	-	similar to Putative uncharacterized protein
Sb03g036515.1	64563448	64563618	-	similar to Putative uncharacterized protein	Sb03g036530.1	64577437	64577967	-	similar to Putative uncharacterized protein
Sb03g036540.1	64602425	64604140	-	Predicted protein	Sb03g036555.1	64609835	64610089	+	weakly similar to Putative uncharacterized protein
Sb03g036640.1	64702615	64707038	+	weakly similar to ARK3 product/receptor-like serine/threonine protein kinase ARK3	Sb03g036650.1	64710004	64718045	-	similar to Receptor-like protein kinase ARK1
Sb03g036700.1	64799378	64800667	+	similar to Drought-inducible protein 1OS	Sb03g036710.1	64802392	64804022	+	similar to Drought-inducible protein 1OS
Sb03g036735.1	64827421	64828885	-	similar to Membrane protein-like	Sb03g036740.1	64829601	64832801	-	similar to Membrane protein-like
Sb03g036940.1	64969404	64969799	-	similar to Putative uncharacterized protein	Sb03g036950.1	64979656	64980012	-	similar to Putative uncharacterized protein
Sb03g036950.1	64979656	64980012	-	similar to Putative uncharacterized protein	Sb03g036960.1	64985148	64985315	-	similar to Putative uncharacterized protein
Sb03g037080.1	65111723	65112792	+	similar to Ethylene-responsive factor-like transcription factor ERFL1c	Sb03g037085.1	65122863	65123138	+	similar to Putative uncharacterized protein
Sb03g037210.1	65227168	65227630	+	similar to Putative uncharacterized protein	Sb03g037220.1	65234620	65235162	+	similar to Putative uncharacterized protein
Sb03g037240.1	65240591	65246229	+	similar to Putative DNA-(Apurinic or apyrimidinic site) lyase	Sb03g037250.1	65246632	65250387	+	similar to Os01g0801100 protein
Sb03g037440.1	65382179	65384675	+	weakly similar to Putative uncharacterized protein	Sb03g037450.1	65388656	65390929	+	similar to Putative uncharacterized protein
Sb03g037570.1	65485324	65487344	+	similar to Putative calcium-dependent protein kinase	Sb03g037630.1	65528969	65531465	+	similar to Novel calmodulin-like protein
Sb03g037640.1	65577963	65582051	+	similar to Proteasome subunit alpha type-3	Sb03g037645.1	65584698	65588296	+	similar to Proteasome subunit alpha type-3
Sb03g037820.1	65767607	65769578	+	similar to Selenium-binding protein-like	Sb03g037910.1	65813351	65816728	-	similar to Os01g0815900 protein
Sb03g037820.1	65767607	65769578	+	similar to Selenium-binding protein-like	Sb03g037910.1	65813351	65816728	-	similar to Os01g0815900 protein
Sb03g038060.1	66005780	66007438	-	similar to Pentatricopeptide (PPR) repeat-containing protein-like	Sb03g038140.1	66073318	66075240	+	similar to Pentatricopeptide (PPR) repeat-containing protein-like
Sb03g038190.1	66121144	66123805	+	Predicted protein	Sb03g038200.1	66129723	66132439	-	weakly similar to WRKY transcription factor 64-like protein
Sb03g038300.1	66237729	66241034	+	similar to Putative uncharacterized protein	Sb03g038315.1	66247971	66248096	+	similar to Putative uncharacterized protein
Sb03g038570.1	66467978	66470344	+	similar to Leucine zipper protein-like	Sb03g038580.1	66472013	66473614	+	similar to Leucine zipper protein-like
Sb03g038620.1	66498734	66500800	+	similar to Putative cinnamoyl-CoA reductase	Sb03g038630.1	66501689	66503443	+	similar to Putative cinnamoyl-CoA reductase
Sb03g038630.1	66501689	66503443	+	similar to Putative cinnamoyl-CoA reductase	Sb03g038640.1	66504584	66505382	+	similar to Putative cinnamoyl-CoA reductase
Sb03g039160.1	66922553	66924433	+	similar to Chromosome chr13 scaffold_48, whole genome shotgun sequence	Sb03g039170.1	66925362	66927399	+	similar to Phospholipase-like protein
Sb03g039250.1	66975259	66976099	-	similar to Os01g0838600 protein	Sb03g039270.1	67000330	67000914	+	similar to C2H2 zinc finger protein
Sb03g039520.1	67197923	67201832	-	similar to Putative laccase	Sb03g039530.1	67205948	67208947	-	similar to Putative laccase LAC5-6
Sb03g039530.1	67205948	67208947	-	similar to Putative laccase LAC5-6	Sb03g039570.1	67242057	67244587	+	similar to Putative laccase
Sb03g039640.1	67312635	67317874	+	similar to Putative uncharacterized protein P0005H10.2-1	Sb03g039650.1	67321293	67323800	+	similar to Putative uncharacterized protein P0005H10.2-1
Sb03g039660.1	67338101	67341583	+	weakly similar to Expressed protein	Sb03g039690.3	67361098	67363380	-	weakly similar to Putative uncharacterized protein
Sb03g039760.1	67425551	67428067	+	similar to Aldose reductase	Sb03g039770.1	67432230	67436458	+	similar to Aldose reductase
Sb03g039770.1	67432230	67436458	+	similar to Aldose reductase	Sb03g039780.1	67436937	67438532	+	similar to Putative uncharacterized protein
Sb03g039790.1	67439078	67439499	-	similar to Putative uncharacterized protein	Sb03g039800.1	67441020	67441918	-	similar to Putative Bowman-Birk serine protease inhibitor
Sb03g039960.1	67603365	67606472	+	similar to Laccase-6 precursor	Sb03g039970.1	67609617	67613678	+	similar to Laccase 1
Sb03g039970.1	67609617	67613678	+	similar to Laccase 1	Sb03g039980.1	67615230	67617757	+	similar to Laccase-8 precursor
Sb03g040560.1	68176605	68177621	+	similar to Putative uncharacterized protein	Sb03g040570.1	68182810	68183797	-	similar to Putative uncharacterized protein
Sb03g040570.1	68182810	68183797	-	similar to Putative uncharacterized protein	Sb03g040580.1	68185922	68186909	+	similar to Putative uncharacterized protein
Sb03g040580.1	68185922	68186909	+	similar to Putative uncharacterized protein	Sb03g040590.1	68188007	68189363	+	similar to Putative uncharacterized protein
Sb03g040590.1	68188007	68189363	+	similar to Putative uncharacterized protein	Sb03g040600.1	68190623	68191773	+	similar to Basic class III chitinase OsChib3b precursor
Sb03g040830.1	68324091	68325533	-	similar to Putative UDP-glucosyltransferase	Sb03g040840.1	68330238	68331647	-	similar to Putative UDP-glucosyltransferase
Sb03g041150.1	68688912	68699153	+	similar to Putative lung alpha/beta hydrolase protein 1	Sb03g041160.1	68707309	68714260	+	similar to Putative lung alpha/beta hydrolase protein 1
Sb03g041190.1	68736743	68739184	+	similar to Os01g0871500 protein	Sb03g041200.1	68741922	68744228	+	similar to OSJNBb0008G24.12 protein
Sb03g041210.1	68747026	68750233	+	similar to Os01g0872100 protein	Sb03g041220.1	68753245	68756463	+	similar to OSJNBb0008G24.17 protein
Sb03g041220.1	68753245	68756463	+	similar to OSJNBb0008G24.17 protein	Sb03g041230.1	68782411	68783752	+	similar to OSJNBb0008G24.17 protein
Sb03g041260.1	68794659	68796989	+	similar to Putative amino acid/peptide transporter	Sb03g041270.1	68798272	68799122	+	similar to Putative amino acid/peptide transporter
Sb03g041580.1	69087968	69090049	-	similar to Putative uncharacterized protein	Sb03g041590.1	69100692	69105667	-	similar to Putative uncharacterized protein
Sb03g041600.1	69109787	69113001	-	similar to Os01g0878800 protein	Sb03g041620.1	69115316	69116197	-	similar to Os01g0878800 protein
Sb03g042040.1	69474125	69475177	+	weakly similar to Putative uncharacterized protein P0408G07.21	Sb03g042050.1	69478487	69479446	+	similar to Putative uncharacterized protein P0408G07.21
Sb03g042060.1	69485283	69485858	+	similar to AP2 domain-containing transcription factor-like protein	Sb03g042110.1	69531428	69532338	-	weakly similar to Putative uncharacterized protein OSJNBa0065C11.6
Sb03g042390.1	69779920	69782559	-	similar to Os01g0892400 protein	Sb03g042400.1	69783791	69786170	-	similar to Putative uncharacterized protein
Sb03g042440.1	69832398	69836229	-	similar to Lipoxygenase	Sb03g042450.1	69862860	69866418	-	similar to Lipoxygenase
Sb03g042520.1	69916682	69918233	-	similar to P0696G06.19 protein	Sb03g042540.1	69924069	69925980	-	similar to Membrane protein-like
Sb03g042630.1	69993061	69999479	-	similar to Pentatricopeptide, putative, expressed	Sb03g042650.1	70000273	70002678	-	similar to Putative ribonuclease NGR2
Sb03g042660.1	70004346	70005951	+	similar to Cytochrome P450-like protein	Sb03g042665.1	70021460	70021693	+	similar to Cytochrome P450-like protein
Sb03g042840.1	70238499	70239662	-	similar to Os01g0900400 protein	Sb03g042850.1	70260389	70268010	+	similar to Os01g0900400 protein
Sb03g042920.1	70328194	70329215	+	Predicted protein	Sb03g042930.1	70329462	70330497	-	Predicted protein
Sb03g042980.1	70365875	70369095	-	similar to Putative uncharacterized protein OSJNBa0018I03.11	Sb03g043010.2	70419104	70424544	-	similar to Putative uncharacterized protein OSJNBa0018I03.11
Sb03g043090.1	70500666	70502669	-	similar to Leucine zipper protein-like	Sb03g043100.1	70505101	70507086	+	weakly similar to Leucine zipper protein-like
Sb03g043340.1	70688430	70689707	+	Predicted protein	Sb03g043350.1	70698655	70701633	-	similar to HD2 type histone deacetylase HDA106
Sb03g043420.1	70757001	70757616	-	similar to Putative uncharacterized protein	Sb03g043430.1	70760670	70761213	-	similar to Putative uncharacterized protein
Sb03g043550.1	70856853	70858445	-	similar to Selenium-binding protein-like	Sb03g043630.1	70905933	70907705	-	similar to Selenium-binding protein-like
Sb03g044020.1	71256930	71258588	+	weakly similar to Regulatory protein, putative, expressed	Sb03g044030.1	71261706	71262706	+	similar to Regulatory protein-like
Sb03g044030.1	71261706	71262706	+	similar to Regulatory protein-like	Sb03g044040.1	71268838	71270103	+	similar to Regulatory protein-like
Sb03g044040.1	71268838	71270103	+	similar to Regulatory protein-like	Sb03g044050.1	71272782	71274198	+	similar to Regulatory protein-like
Sb03g044050.1	71272782	71274198	+	similar to Regulatory protein-like	Sb03g044060.1	71279374	71280747	+	similar to OJ1485_B09.3 protein
Sb03g044060.1	71279374	71280747	+	similar to OJ1485_B09.3 protein	Sb03g044070.1	71283745	71285237	+	similar to Regulatory protein-like
Sb03g044370.1	71727411	71727887	-	similar to Putative uncharacterized protein	Sb03g044380.1	71736533	71737003	-	similar to Putative uncharacterized protein
Sb03g044510.1	71860700	71864149	-	similar to P0482D04.15 protein	Sb03g044520.1	71872997	71876172	-	similar to P0482D04.16 protein
Sb03g044520.1	71872997	71876172	-	similar to P0482D04.16 protein	Sb03g044530.1	71879497	71882419	-	similar to P0482D04.17 protein
Sb03g044540.1	71890639	71894663	+	similar to Sec14 like protein	Sb03g044560.1	71916230	71919640	+	similar to Sec14 like protein
Sb03g044780.1	72136141	72140648	+	similar to Putative potassium transporter	Sb03g044790.1	72144413	72149281	+	similar to Putative potassium transporter
Sb03g044870.1	72191582	72192352	-	weakly similar to Putative uncharacterized protein	Sb03g044880.1	72196595	72197242	-	weakly similar to Putative uncharacterized protein
Sb03g044880.1	72196595	72197242	-	weakly similar to Putative uncharacterized protein	Sb03g044890.1	72200498	72201103	-	similar to Putative uncharacterized protein
Sb03g044890.1	72200498	72201103	-	similar to Putative uncharacterized protein	Sb03g044900.1	72205421	72206181	+	similar to Putative uncharacterized protein
Sb03g044920.1	72240549	72240929	-	weakly similar to Putative uncharacterized protein	Sb03g044930.1	72243669	72244040	-	similar to Putative uncharacterized protein
Sb03g045050.1	72352112	72353703	-	similar to Putative esterase	Sb03g045060.1	72355626	72356603	-	similar to Putative pir7b protein
Sb03g045060.1	72355626	72356603	-	similar to Putative pir7b protein	Sb03g045070.1	72357252	72358224	-	similar to Putative esterase
Sb03g045070.1	72357252	72358224	-	similar to Putative esterase	Sb03g045080.1	72359938	72361065	-	similar to Probable esterase PIR7A
Sb03g045080.1	72359938	72361065	-	similar to Probable esterase PIR7A	Sb03g045090.1	72362647	72364261	-	similar to Esterase PIR7B
Sb03g045090.1	72362647	72364261	-	similar to Esterase PIR7B	Sb03g045100.1	72366814	72367922	-	similar to Esterase PIR7B
Sb03g045100.1	72366814	72367922	-	similar to Esterase PIR7B	Sb03g045110.1	72376709	72378305	-	similar to Probable esterase PIR7A
Sb03g045130.1	72403128	72403568	-	similar to Putative HAP3-like transcriptional-activator	Sb03g045140.1	72405318	72405628	-	Predicted protein
Sb03g045140.1	72405318	72405628	-	Predicted protein	Sb03g045150.1	72412512	72413162	-	similar to Putative uncharacterized protein
Sb03g045250.1	72513925	72515271	-	weakly similar to Putative uncharacterized protein	Sb03g045260.1	72518106	72519601	-	similar to Putative uncharacterized protein
Sb03g045260.1	72518106	72519601	-	similar to Putative uncharacterized protein	Sb03g045270.1	72521180	72522563	-	similar to Putative xylanase inhibitor
Sb03g045270.1	72521180	72522563	-	similar to Putative xylanase inhibitor	Sb03g045280.1	72531701	72533027	-	similar to Putative xylanase inhibitor
Sb03g045450.1	72720937	72722062	-	similar to Glucan endo-1,3-beta-glucosidase, acidic isoform precursor (EC 3.2.1.39) ((1->3)-beta-glucan endohydrolase) ((1->3)-beta- glucanase)	Sb03g045460.1	72724065	72725839	-	similar to Glucan endo-1,3-beta-glucosidase, acidic isoform precursor (EC 3.2.1.39) ((1->3)-beta-glucan endohydrolase) ((1->3)-beta- glucanase)
Sb03g045460.1	72724065	72725839	-	similar to Glucan endo-1,3-beta-glucosidase, acidic isoform precursor (EC 3.2.1.39) ((1->3)-beta-glucan endohydrolase) ((1->3)-beta- glucanase)	Sb03g045480.1	72731348	72734332	-	similar to Licheninase
Sb03g045480.1	72731348	72734332	-	similar to Licheninase	Sb03g045490.1	72740278	72741667	-	similar to Endo-1,3-beta-glucanase
Sb03g045490.1	72740278	72741667	-	similar to Endo-1,3-beta-glucanase	Sb03g045510.1	72752440	72754277	-	similar to Endo-1,3-beta-glucanase
Sb03g045510.1	72752440	72754277	-	similar to Endo-1,3-beta-glucanase	Sb03g045515.1	72756245	72756676	-	similar to Beta-1,3-glucanase
Sb03g045515.1	72756245	72756676	-	similar to Beta-1,3-glucanase	Sb03g045520.1	72758440	72764889	-	similar to Putative uncharacterized protein
Sb03g045530.1	72765957	72769382	-	similar to Os01g0945300 protein	Sb03g045550.1	72797706	72801860	-	similar to P0660F12.28 protein
Sb03g045550.1	72797706	72801860	-	similar to P0660F12.28 protein	Sb03g045570.1	72808841	72811633	-	similar to Os01g0945700 protein
Sb03g045570.1	72808841	72811633	-	similar to Os01g0945700 protein	Sb03g045580.1	72813065	72816054	-	similar to Putative GABA-specific permease
Sb03g045780.1	73057429	73058234	+	similar to Putative uncharacterized protein	Sb03g045790.1	73065043	73066083	+	similar to GST7 protein
Sb03g045790.1	73065043	73066083	+	similar to GST7 protein	Sb03g045800.1	73072134	73073300	-	similar to GST7 protein
Sb03g045800.1	73072134	73073300	-	similar to GST7 protein	Sb03g045810.1	73075544	73076341	-	similar to GST7 protein
Sb03g045810.1	73075544	73076341	-	similar to GST7 protein	Sb03g045820.1	73077379	73078518	-	similar to Glutathione S-transferase GST 28
Sb03g045820.1	73077379	73078518	-	similar to Glutathione S-transferase GST 28	Sb03g045830.1	73083184	73084019	+	similar to GST7 protein
Sb03g045830.1	73083184	73084019	+	similar to GST7 protein	Sb03g045840.1	73084679	73085977	+	similar to Glutathione S-transferase GST 21
Sb03g045840.1	73084679	73085977	+	similar to Glutathione S-transferase GST 21	Sb03g045850.1	73088391	73089502	-	similar to Glutathione S-transferase GST 29
Sb03g045850.1	73088391	73089502	-	similar to Glutathione S-transferase GST 29	Sb03g045860.1	73090322	73091129	-	similar to Putative glutathione S-transferase
Sb03g045930.1	73126070	73130535	+	similar to UMP synthase	Sb03g045940.1	73132546	73136116	+	similar to UMP synthase
Sb03g045980.1	73182445	73183704	+	similar to Putative uncharacterized protein	Sb03g045990.1	73189369	73190594	-	similar to Germin-like protein
Sb03g045990.1	73189369	73190594	-	similar to Germin-like protein	Sb03g046000.1	73195549	73196395	+	similar to Putative uncharacterized protein
Sb03g046110.2	73279134	73282637	-	similar to Probable NADPH:quinone oxidoreductase 1	Sb03g046130.1	73297611	73298566	+	similar to Probable NADPH:quinone oxidoreductase 2
Sb03g046130.1	73297611	73298566	+	similar to Probable NADPH:quinone oxidoreductase 2	Sb03g046140.1	73299716	73300798	+	similar to Probable NADPH:quinone oxidoreductase 2
Sb03g046210.1	73373348	73374226	-	similar to Putative uncharacterized protein	Sb03g046220.1	73376358	73376771	-	weakly similar to Putative uncharacterized protein
Sb03g046220.1	73376358	73376771	-	weakly similar to Putative uncharacterized protein	Sb03g046230.1	73378079	73378543	+	similar to Putative uncharacterized protein
Sb03g046266.1	73401210	73401377	-	similar to Putative uncharacterized protein B1139B11.23	Sb03g046270.1	73407470	73409421	-	similar to Putative uncharacterized protein
Sb03g046540.1	73657938	73659231	-	Predicted protein	Sb03g046545.1	73661587	73662178	+	Predicted protein
Sb03g046613.1	73718911	73722259	+	weakly similar to Putative uncharacterized protein	Sb03g046616.1	73728210	73729009	+	Predicted protein
Sb03g046680.1	73762818	73765624	-	Predicted protein	Sb03g046700.1	73777323	73778582	-	Predicted protein
Sb03g046780.1	73821370	73822532	-	similar to Putative uncharacterized protein	Sb03g046790.1	73826164	73827090	-	similar to Putative uncharacterized protein
Sb03g046790.1	73826164	73827090	-	similar to Putative uncharacterized protein	Sb03g046800.1	73836048	73836893	-	similar to Putative uncharacterized protein
Sb03g047120.1	74060469	74061547	+	similar to Putative uncharacterized protein	Sb03g047130.1	74083019	74084232	+	similar to Putative uncharacterized protein
Sb03g047130.1	74083019	74084232	+	similar to Putative uncharacterized protein	Sb03g047140.1	74088507	74090114	+	similar to Putative uncharacterized protein
Sb03g047140.1	74088507	74090114	+	similar to Putative uncharacterized protein	Sb03g047150.1	74104413	74105816	+	similar to Root cap protein 1
Sb04g000450.1	227960	231395	-	similar to Putative MtN21	Sb04g000470.1	271880	273810	+	similar to H0523F07.12 protein
Sb04g000470.1	271880	273810	+	similar to H0523F07.12 protein	Sb04g000480.1	278611	278900	+	similar to Putative uncharacterized protein
Sb04g000560.1	381720	388438	+	similar to Putative uncharacterized protein	Sb04g000570.1	394064	406016	+	similar to Putative uncharacterized protein
Sb04g000580.1	408967	412175	+	similar to L-lactate dehydrogenase	Sb04g000590.1	416761	418218	+	similar to L-lactate dehydrogenase
Sb04g000690.1	495706	497775	-	similar to Os10g0474300 protein	Sb04g000700.1	505148	507523	-	similar to Os10g0474300 protein
Sb04g000700.1	505148	507523	-	similar to Os10g0474300 protein	Sb04g000710.1	531938	537568	-	similar to Os10g0474300 protein
Sb04g000730.1	554666	556198	+	similar to Putative cytochrome P450	Sb04g000760.1	571125	573060	-	similar to Putative cytochrome P450
Sb04g000890.1	744300	745331	-	similar to Acid phosphatase-like	Sb04g000900.1	753760	754727	-	similar to Acid phosphatase-like
Sb04g000900.1	753760	754727	-	similar to Acid phosphatase-like	Sb04g000930.1	783306	784469	+	similar to Acid phosphatase-like
Sb04g000930.1	783306	784469	+	similar to Acid phosphatase-like	Sb04g000940.1	789823	790783	+	similar to Acid phosphatase-like
Sb04g000970.1	807816	809771	+	similar to Putative high affinity nitrate transporter	Sb04g000990.1	823457	825517	+	similar to Putative high affinity nitrate transporter
Sb04g000990.1	823457	825517	+	similar to Putative high affinity nitrate transporter	Sb04g001000.1	833746	835685	-	similar to Putative high affinity nitrate transporter
Sb04g001170.1	995688	997116	+	similar to Putative uncharacterized protein	Sb04g001180.1	1000311	1002450	-	similar to Os02g0116400 protein
Sb04g001290.1	1102732	1106801	+	similar to Putative glutamate receptor	Sb04g001300.1	1118592	1122048	+	similar to Putative glutamate receptor
Sb04g001390.1	1183424	1183816	-	weakly similar to Putative uncharacterized protein	Sb04g001420.1	1207969	1208522	-	weakly similar to Putative uncharacterized protein
Sb04g001420.1	1207969	1208522	-	weakly similar to Putative uncharacterized protein	Sb04g001430.1	1213650	1214161	+	Predicted protein
Sb04g001530.1	1310586	1311513	+	Predicted protein	Sb04g001540.1	1319419	1320600	-	similar to Putative uncharacterized protein
Sb04g001760.1	1503538	1506346	+	similar to Terpene synthase 2	Sb04g001770.1	1512076	1514231	+	similar to Putative linalool synthase
Sb04g001770.1	1512076	1514231	+	similar to Putative linalool synthase	Sb04g001780.1	1528729	1531291	+	similar to Terpene synthase 2
Sb04g001780.1	1528729	1531291	+	similar to Terpene synthase 2	Sb04g001800.1	1557874	1560580	+	similar to Terpene synthase 2
Sb04g001800.1	1557874	1560580	+	similar to Terpene synthase 2	Sb04g001810.1	1566297	1568677	+	similar to Terpene synthase 2
Sb04g001965.1	1704484	1704681	+	similar to Putative uncharacterized protein P0528B09.27	Sb04g001970.1	1708660	1708872	+	similar to Putative uncharacterized protein P0528B09.27
Sb04g001970.1	1708660	1708872	+	similar to Putative uncharacterized protein P0528B09.27	Sb04g001980.1	1715948	1716181	+	similar to Putative uncharacterized protein P0528B09.27
Sb04g001980.1	1715948	1716181	+	similar to Putative uncharacterized protein P0528B09.27	Sb04g001990.1	1722376	1722612	+	similar to Putative uncharacterized protein P0528B09.27
Sb04g001990.1	1722376	1722612	+	similar to Putative uncharacterized protein P0528B09.27	Sb04g002000.1	1727778	1728011	+	similar to Putative uncharacterized protein P0528B09.27
Sb04g002000.1	1727778	1728011	+	similar to Putative uncharacterized protein P0528B09.27	Sb04g002002.1	1741573	1741963	+	weakly similar to Putative uncharacterized protein
Sb04g002002.1	1741573	1741963	+	weakly similar to Putative uncharacterized protein	Sb04g002020.1	1756429	1756653	+	similar to Putative uncharacterized protein
Sb04g002020.1	1756429	1756653	+	similar to Putative uncharacterized protein	Sb04g002030.1	1763471	1763686	-	similar to Putative uncharacterized protein
Sb04g002030.1	1763471	1763686	-	similar to Putative uncharacterized protein	Sb04g002040.1	1766301	1770275	+	similar to Polyprotein
Sb04g002040.1	1766301	1770275	+	similar to Polyprotein	Sb04g002045.1	1775831	1776031	-	similar to Putative uncharacterized protein
Sb04g002045.1	1775831	1776031	-	similar to Putative uncharacterized protein	Sb04g002050.1	1778079	1778321	+	similar to Putative uncharacterized protein
Sb04g002070.1	1894267	1897975	-	similar to Putative uncharacterized protein	Sb04g002075.1	1905688	1908394	-	similar to Putative uncharacterized protein
Sb04g002090.1	1916039	1916947	-	Predicted protein	Sb04g002093.1	1919023	1919310	-	similar to Putative uncharacterized protein
Sb04g002560.1	2315920	2320365	-	similar to Putative uncharacterized protein	Sb04g002570.1	2333767	2339400	+	similar to Putative uncharacterized protein
Sb04g002570.1	2333767	2339400	+	similar to Putative uncharacterized protein	Sb04g002580.1	2341448	2347856	+	similar to Putative uncharacterized protein
Sb04g002720.1	2552675	2554678	-	similar to Os09g0499500 protein	Sb04g002722.1	2555395	2555875	+	weakly similar to Putative uncharacterized protein
Sb04g002750.1	2590079	2594366	+	similar to Os02g0133100 protein	Sb04g002760.1	2595621	2598363	-	similar to Putative phosphatidylinositol/ phophatidylcholine transfer protein
Sb04g002880.1	2688323	2695898	+	similar to Putative DNA polymerase V	Sb04g002885.1	2703835	2705939	+	similar to Putative DNA polymerase V
Sb04g002896.1	2732323	2736743	+	weakly similar to Putative uncharacterized protein	Sb04g002900.1	2752358	2756495	+	Predicted protein
Sb04g003190.1	2986199	2995107	-	similar to Putative cycloartenol synthase	Sb04g003200.1	2997394	3005273	-	similar to Putative cycloartenol synthase
Sb04g003200.1	2997394	3005273	-	similar to Putative cycloartenol synthase	Sb04g003210.1	3040925	3051782	-	similar to Os11g0562100 protein
Sb04g003320.1	3203532	3204110	+	similar to Os02g0143300 protein	Sb04g003330.1	3206068	3206442	-	similar to Auxin-induced protein-like
Sb04g003630.1	3456241	3459322	+	similar to Os02g0150300 protein	Sb04g003640.1	3462169	3466192	+	similar to Os02g0150300 protein
Sb04g003655.1	3475761	3476990	+	Predicted protein	Sb04g003660.1	3479401	3484025	+	similar to Putative adagio-like protein 2
Sb04g003710.1	3577841	3579584	-	similar to OSIGBa0093K19.10 protein	Sb04g003720.1	3589174	3590693	-	similar to Putative uncharacterized protein
Sb04g003733.1	3603572	3604892	-	similar to Putative uncharacterized protein	Sb04g003740.1	3615170	3620302	-	similar to Putative uncharacterized protein
Sb04g003800.1	3675700	3678903	-	similar to Putative leucine-rich repeat receptor-like kinase	Sb04g003810.1	3680627	3684590	-	similar to Putative leucine-rich repeat receptor-like kinase
Sb04g003810.1	3680627	3684590	-	similar to Putative leucine-rich repeat receptor-like kinase	Sb04g003820.1	3690130	3693315	-	similar to Putative uncharacterized protein
Sb04g003810.1	3680627	3684590	-	similar to Putative leucine-rich repeat receptor-like kinase	Sb04g003820.1	3690130	3693315	-	similar to Putative uncharacterized protein
Sb04g003820.1	3690130	3693315	-	similar to Putative uncharacterized protein	Sb04g003830.1	3696447	3699617	-	similar to Putative Phytosulfokine receptor
Sb04g003830.1	3696447	3699617	-	similar to Putative Phytosulfokine receptor	Sb04g003840.1	3705397	3708579	-	similar to Putative leucine-rich repeat receptor-like kinase
Sb04g003840.1	3705397	3708579	-	similar to Putative leucine-rich repeat receptor-like kinase	Sb04g003860.1	3716599	3718647	-	similar to Putative leucine-rich repeat receptor-like kinase
Sb04g003860.1	3716599	3718647	-	similar to Putative leucine-rich repeat receptor-like kinase	Sb04g003870.1	3721845	3723995	-	similar to Putative uncharacterized protein
Sb04g003870.1	3721845	3723995	-	similar to Putative uncharacterized protein	Sb04g003880.1	3732242	3734947	-	similar to Os02g0153200 protein
Sb04g003870.1	3721845	3723995	-	similar to Putative uncharacterized protein	Sb04g003880.1	3732242	3734947	-	similar to Os02g0153200 protein
Sb04g003880.1	3732242	3734947	-	similar to Os02g0153200 protein	Sb04g003910.1	3754972	3757179	-	similar to Os02g0154700 protein
Sb04g003880.1	3732242	3734947	-	similar to Os02g0153200 protein	Sb04g003910.1	3754972	3757179	-	similar to Os02g0154700 protein
Sb04g003910.1	3754972	3757179	-	similar to Os02g0154700 protein	Sb04g003920.1	3766293	3768368	-	similar to Putative leucine-rich repeat receptor-like kinase
Sb04g003920.1	3766293	3768368	-	similar to Putative leucine-rich repeat receptor-like kinase	Sb04g003930.1	3774365	3776541	+	similar to Putative leucine-rich repeat receptor-like kinase
Sb04g003930.1	3774365	3776541	+	similar to Putative leucine-rich repeat receptor-like kinase	Sb04g003940.1	3778182	3780327	-	similar to Os02g0154700 protein
Sb04g004000.1	3836190	3838346	+	Predicted protein	Sb04g004010.1	3842717	3843784	-	Predicted protein
Sb04g004040.1	3870397	3874159	+	similar to Putative uncharacterized protein	Sb04g004120.1	3927433	3929790	+	similar to Putative uncharacterized protein
Sb04g004040.1	3870397	3874159	+	similar to Putative uncharacterized protein	Sb04g004120.1	3927433	3929790	+	similar to Putative uncharacterized protein
Sb04g004260.1	4053652	4056357	-	similar to AT4g05320/C17L7_240	Sb04g004270.1	4059513	4062068	-	similar to AT4g05320/C17L7_240
Sb04g004270.1	4059513	4062068	-	similar to AT4g05320/C17L7_240	Sb04g004280.1	4066593	4067738	-	similar to AT4g05320/C17L7_240
Sb04g004270.1	4059513	4062068	-	similar to AT4g05320/C17L7_240	Sb04g004280.1	4066593	4067738	-	similar to AT4g05320/C17L7_240
Sb04g004330.1	4098359	4099280	+	weakly similar to Cold acclimation induced protein 2-1	Sb04g004360.1	4120720	4121495	-	similar to Phytocyanin protein-like
Sb04g004416.1	4185026	4185993	+	similar to Putative uncharacterized protein	Sb04g004420.1	4188210	4192142	+	similar to Putative uncharacterized protein
Sb04g004630.1	4443739	4447383	+	similar to Porphobilinogen deaminase, chloroplast (Hydroxymethylbilane synthase) (Pre-uroporphyrinogen synthase), putative	Sb04g004640.1	4447744	4450352	+	similar to Porphobilinogen deaminase, chloroplast (Hydroxymethylbilane synthase) (Pre-uroporphyrinogen synthase), putative
Sb04g005350.1	5223660	5225109	-	similar to Putative uncharacterized protein	Sb04g005360.1	5228400	5229648	-	similar to Putative uncharacterized protein
Sb04g005750.1	5637098	5638142	-	Predicted protein	Sb04g005755.1	5639913	5642546	+	Predicted protein
Sb04g005760.1	5648540	5650635	+	similar to Putative uncharacterized protein	Sb04g005770.1	5658795	5661468	+	similar to Putative uncharacterized protein
Sb04g005770.1	5658795	5661468	+	similar to Putative uncharacterized protein	Sb04g005780.1	5665313	5667085	+	similar to Putative uncharacterized protein
Sb04g005780.1	5665313	5667085	+	similar to Putative uncharacterized protein	Sb04g005850.1	5701613	5703328	+	similar to Putative uncharacterized protein
Sb04g005860.1	5705299	5705715	+	similar to Metal-dependent hydrolase-like protein	Sb04g005870.1	5708731	5711780	+	similar to Metal-dependent hydrolase-like protein
Sb04g005870.1	5708731	5711780	+	similar to Metal-dependent hydrolase-like protein	Sb04g005880.1	5712870	5715272	+	similar to Metal-dependent hydrolase-like protein
Sb04g005900.1	5721687	5729875	+	similar to Chromosome chr17 scaffold_16, whole genome shotgun sequence	Sb04g005902.1	5749189	5750171	+	similar to Metallo-beta-lactamase protein-like
Sb04g006087.1	5956590	5965928	-	similar to Putative multidrug resistance protein	Sb04g006090.1	5980953	5986714	-	similar to Putative multidrug resistance protein
Sb04g006090.1	5980953	5986714	-	similar to Putative multidrug resistance protein	Sb04g006100.1	5996166	6004566	-	similar to Putative multidrug resistance protein
Sb04g006320.1	6274338	6275428	+	Predicted protein	Sb04g006330.1	6316196	6317311	+	Predicted protein
Sb04g006465.1	6474918	6475884	+	weakly similar to Putative uncharacterized protein	Sb04g006470.1	6477568	6482182	-	similar to Putative uncharacterized protein
Sb04g006465.1	6474918	6475884	+	weakly similar to Putative uncharacterized protein	Sb04g006470.1	6477568	6482182	-	similar to Putative uncharacterized protein
Sb04g006465.1	6474918	6475884	+	weakly similar to Putative uncharacterized protein	Sb04g006470.1	6477568	6482182	-	similar to Putative uncharacterized protein
Sb04g006465.1	6474918	6475884	+	weakly similar to Putative uncharacterized protein	Sb04g006470.1	6477568	6482182	-	similar to Putative uncharacterized protein
Sb04g006465.1	6474918	6475884	+	weakly similar to Putative uncharacterized protein	Sb04g006470.1	6477568	6482182	-	similar to Putative uncharacterized protein
Sb04g006465.1	6474918	6475884	+	weakly similar to Putative uncharacterized protein	Sb04g006470.1	6477568	6482182	-	similar to Putative uncharacterized protein
Sb04g006465.1	6474918	6475884	+	weakly similar to Putative uncharacterized protein	Sb04g006470.1	6477568	6482182	-	similar to Putative uncharacterized protein
Sb04g006465.1	6474918	6475884	+	weakly similar to Putative uncharacterized protein	Sb04g006470.1	6477568	6482182	-	similar to Putative uncharacterized protein
Sb04g006465.1	6474918	6475884	+	weakly similar to Putative uncharacterized protein	Sb04g006470.1	6477568	6482182	-	similar to Putative uncharacterized protein
Sb04g006570.1	6585312	6585542	+	weakly similar to Putative uncharacterized protein P0417G12.5	Sb04g006610.1	6616241	6617828	+	similar to Os02g0196700 protein
Sb04g006763.1	6789519	6789938	-	similar to Ribosomal protein L12-like protein	Sb04g006766.1	6792048	6793662	-	similar to Ribosomal protein L12-like protein
Sb04g006880.1	6917754	6925482	+	weakly similar to Flavonoid 7-O-methyltransferase	Sb04g006885.1	6929095	6929895	+	similar to Flavonoid 7-O-methyltransferase
Sb04g007210.1	7374348	7376191	-	similar to Putative uncharacterized protein	Sb04g007220.1	7380170	7381687	+	weakly similar to Putative uncharacterized protein
Sb04g007220.1	7380170	7381687	+	weakly similar to Putative uncharacterized protein	Sb04g007230.1	7382051	7383683	-	weakly similar to Putative uncharacterized protein
Sb04g007260.1	7466049	7472690	+	similar to Putative pleiotropic drug resistance protein 7	Sb04g007270.1	7479886	7486478	+	similar to Putative pleiotropic drug resistance protein 7
Sb04g007330.1	7527646	7535959	-	similar to Coatomer subunit beta'-2	Sb04g007340.1	7542976	7558105	-	similar to Coatomer subunit beta'-2
Sb04g007380.1	7607232	7613353	+	similar to Os02g0211000 protein	Sb04g007390.1	7622893	7632597	+	similar to Os02g0211000 protein
Sb04g007480.1	7817929	7821666	+	similar to Putative uncharacterized protein	Sb04g007490.1	7824095	7828180	+	similar to Putative uncharacterized protein
Sb04g007530.1	7887263	7888750	-	similar to Putative uncharacterized protein P0566A10.17	Sb04g007540.1	7908717	7909118	-	similar to Os02g0216300 protein
Sb04g007585.1	7942655	7944113	-	similar to Putative uncharacterized protein	Sb04g007600.1	7954331	7954882	-	similar to Putative uncharacterized protein
Sb04g007620.1	7975359	7979083	-	similar to Putative uncharacterized protein	Sb04g007630.1	7982148	7987402	+	similar to Putative uncharacterized protein
Sb04g007730.1	8089539	8091401	-	similar to Putative uncharacterized protein	Sb04g007740.1	8119383	8121228	+	similar to Putative uncharacterized protein
Sb04g007815.1	8281044	8281214	+	similar to Putative eukaryotic initiation factor 4A-2	Sb04g007820.1	8290182	8294437	+	Predicted protein
Sb04g007980.1	8650991	8652313	-	similar to F-box-like	Sb04g007990.1	8662318	8663963	+	similar to F-box-like
Sb04g008070.1	8796813	8797821	+	Predicted protein	Sb04g008080.1	8799623	8800441	+	Predicted protein
Sb04g008220.1	9100370	9100819	-	weakly similar to Putative AP2 domain-containing transcription factor TINY	Sb04g008230.1	9167126	9167506	-	Predicted protein
Sb04g008380.1	9642285	9644157	-	Predicted protein	Sb04g008400.1	9689601	9691318	-	Predicted protein
Sb04g008590.1	9991841	9994329	+	similar to Putative uncharacterized protein	Sb04g008600.1	9998074	10011232	+	similar to Os02g0237000 protein
Sb04g008600.1	9998074	10011232	+	similar to Os02g0237000 protein	Sb04g008620.1	10056531	10057581	+	similar to Os02g0240100 protein
Sb04g008620.1	10056531	10057581	+	similar to Os02g0240100 protein	Sb04g008630.1	10062525	10064084	-	similar to Peroxidase 6
Sb04g008630.1	10062525	10064084	-	similar to Peroxidase 6	Sb04g008640.1	10092237	10094498	+	weakly similar to Cationic peroxidase 1 precursor
Sb04g008640.1	10092237	10094498	+	weakly similar to Cationic peroxidase 1 precursor	Sb04g008650.1	10104536	10105716	+	similar to Os02g0240100 protein
Sb04g008865.1	10485215	10485565	+	similar to Heavy metal-associated domain containing protein, expressed	Sb04g008870.1	10501562	10503796	+	similar to Heavy metal-associated domain containing protein, expressed
Sb04g008920.1	10628717	10629429	-	similar to Putative uncharacterized protein	Sb04g008930.1	10636413	10637242	-	Predicted protein
Sb04g008930.1	10636413	10637242	-	Predicted protein	Sb04g008940.1	10645399	10646097	-	similar to Putative uncharacterized protein
Sb04g008940.1	10645399	10646097	-	similar to Putative uncharacterized protein	Sb04g008950.1	10671311	10671829	-	weakly similar to Putative uncharacterized protein
Sb04g008960.1	10701214	10701703	-	similar to Os02g0248200 protein	Sb04g008970.1	10702946	10703617	-	similar to Putative uncharacterized protein
Sb04g008970.1	10702946	10703617	-	similar to Putative uncharacterized protein	Sb04g008980.1	10718952	10719737	-	weakly similar to Putative RING finger
Sb04g008980.1	10718952	10719737	-	weakly similar to Putative RING finger	Sb04g008990.1	10726750	10727615	-	Predicted protein
Sb04g009000.1	10755792	10756331	-	similar to Putative uncharacterized protein	Sb04g009010.1	10784112	10785783	-	similar to Ring-H2 zinc finger protein-like
Sb04g009010.1	10784112	10785783	-	similar to Ring-H2 zinc finger protein-like	Sb04g009020.1	10800584	10801171	+	similar to Os02g0249300 protein
Sb04g009060.1	10979036	10981101	+	similar to Os02g0250300 protein	Sb04g009070.1	10989437	10991016	-	weakly similar to Os02g0250300 protein
Sb04g009070.1	10989437	10991016	-	weakly similar to Os02g0250300 protein	Sb04g009080.1	11001605	11007309	+	similar to Os02g0250300 protein
Sb04g009100.1	11064562	11067755	-	similar to Putative LRR receptor-like kinase	Sb04g009110.1	11083368	11086536	+	similar to Putative LRR receptor-like kinase
Sb04g009240.1	11281461	11282639	-	similar to Os02g0255000 protein	Sb04g009250.1	11294770	11305884	-	similar to Putative calmodulin binding transporter protein
Sb04g009320.1	11612198	11612860	+	weakly similar to Putative RING finger	Sb04g009330.1	11618189	11618866	+	similar to Putative uncharacterized protein
Sb04g009340.1	11627617	11628501	-	Predicted protein	Sb04g009350.1	11649597	11650937	-	Predicted protein
Sb04g009970.1	12903913	12904793	+	similar to Expansin-A13 precursor	Sb04g009990.1	12919410	12920446	+	similar to Expansin-A24 precursor
Sb04g009990.1	12919410	12920446	+	similar to Expansin-A24 precursor	Sb04g010000.1	12949774	12951656	+	similar to Expansin-A24 precursor
Sb04g010000.1	12949774	12951656	+	similar to Expansin-A24 precursor	Sb04g010010.1	12995925	12996949	+	similar to Expansin-A24 precursor
Sb04g010023.1	13138832	13142495	+	Predicted protein	Sb04g010026.1	13159783	13166632	-	Predicted protein
Sb04g010030.1	13168230	13171373	-	similar to Putative uncharacterized protein	Sb04g010040.1	13181674	13183956	-	similar to Putative uncharacterized protein
Sb04g010040.1	13181674	13183956	-	similar to Putative uncharacterized protein	Sb04g010085.1	13215774	13216155	-	weakly similar to Putative uncharacterized protein
Sb04g010140.1	13386647	13387704	+	similar to Expansin-A23 precursor	Sb04g010150.1	13429784	13430824	+	similar to Expansin-A23 precursor
Sb04g010150.1	13429784	13430824	+	similar to Expansin-A23 precursor	Sb04g010160.1	13448149	13449490	+	similar to Expansin-A23 precursor
Sb04g010160.1	13448149	13449490	+	similar to Expansin-A23 precursor	Sb04g010170.1	13476869	13477904	+	similar to Expansin-A23 precursor
Sb04g010280.1	13888588	13896893	-	Predicted protein	Sb04g010300.1	13947741	13948765	-	similar to MYB20 protein
Sb04g010300.1	13947741	13948765	-	similar to MYB20 protein	Sb04g010313.1	13952820	13954062	-	similar to MYB20 protein
Sb04g010420.1	14279565	14283386	-	similar to Putative galactoside 2-alpha-L-fucosyltransferase	Sb04g010430.1	14398198	14410115	-	similar to Putative galactoside 2-alpha-L-fucosyltransferase
Sb04g010640.1	14734368	14738319	-	similar to Os02g0276200 protein	Sb04g010650.1	14803411	14813643	-	similar to Isochorismatase hydrolase-like
Sb04g011086.1	16216417	16216953	+	Predicted protein	Sb04g011113.1	16325197	16329005	+	Predicted protein
Sb04g011240.1	16574847	16577131	-	similar to MATE efflux family protein, expressed	Sb04g011250.1	16597975	16600526	-	similar to MATE efflux family protein, expressed
Sb04g011250.1	16597975	16600526	-	similar to MATE efflux family protein, expressed	Sb04g011260.1	16619028	16624674	+	similar to MATE efflux family protein, expressed
Sb04g011313.1	16929330	16930433	+	weakly similar to Putative transposon protein	Sb04g011340.1	17078801	17079508	+	weakly similar to Transposon protein, putative, CACTA, En/Spm sub-class
Sb04g012910.1	20598618	20603293	-	similar to Putative uncharacterized protein	Sb04g012920.1	20736492	20741457	-	similar to Putative uncharacterized protein
Sb04g016270.1	37647985	37649443	+	Predicted protein	Sb04g016280.1	37713485	37714256	+	weakly similar to Putative transposon protein
Sb04g017407.1	40307648	40308088	-	weakly similar to HAT family dimerisation domain containing protein	Sb04g017413.1	40320356	40321257	-	weakly similar to Os05g0232800 protein
Sb04g017443.1	40707178	40707912	-	weakly similar to Putative transposon protein	Sb04g017480.1	40965885	40966878	-	weakly similar to Putative transposon protein
Sb04g017800.1	41688676	41691613	+	similar to Putative uncharacterized protein	Sb04g017840.1	41919846	41921870	+	similar to Putative uncharacterized protein
Sb04g017800.1	41688676	41691613	+	similar to Putative uncharacterized protein	Sb04g017840.1	41919846	41921870	+	similar to Putative uncharacterized protein
Sb04g018451.1	43209125	43211834	-	Predicted protein	Sb04g018495.1	43247204	43249429	-	Predicted protein
Sb04g018740.1	43903081	43918210	+	similar to OSIGBa0137O04.8 protein	Sb04g018806.1	43919824	43922658	+	similar to Putative uncharacterized protein
Sb04g018990.1	44428216	44430379	+	similar to Ribosomal protein S27	Sb04g019000.1	44432404	44434512	+	similar to Ribosomal protein S27
Sb04g019630.1	45865960	45866741	+	similar to Putative uncharacterized protein	Sb04g019640.1	45907231	45908247	+	similar to Putative uncharacterized protein
Sb04g019640.1	45907231	45908247	+	similar to Putative uncharacterized protein	Sb04g019650.1	45928686	45929467	+	similar to Putative uncharacterized protein
Sb04g019650.1	45928686	45929467	+	similar to Putative uncharacterized protein	Sb04g019670.1	45942011	45943013	+	similar to Putative uncharacterized protein
Sb04g019670.1	45942011	45943013	+	similar to Putative uncharacterized protein	Sb04g019680.1	46019660	46020429	+	similar to Os02g0491700 protein
Sb04g019730.1	46080169	46095922	-	weakly similar to Putative uncharacterized protein	Sb04g019750.1	46254944	46262603	+	similar to Putative uncharacterized protein
Sb04g019780.1	46309405	46315386	-	weakly similar to TPR Domain containing protein, expressed	Sb04g019783.1	46319075	46325824	-	similar to Os08g0233400 protein
Sb04g020640.1	48494319	48494864	-	similar to Putative uncharacterized protein	Sb04g020650.1	48499609	48500103	-	similar to Os02g0509500 protein
Sb04g021300.1	50166518	50167713	-	weakly similar to OSJNBb0118P14.4 protein	Sb04g021320.1	50216280	50217530	+	weakly similar to OSJNBb0118P14.4 protein
Sb04g021320.1	50216280	50217530	+	weakly similar to OSJNBb0118P14.4 protein	Sb04g021330.1	50280905	50282381	+	weakly similar to Os02g0524500 protein
Sb04g021336.1	50292031	50292908	-	similar to Putative uncharacterized protein	Sb04g021340.1	50324735	50326493	-	weakly similar to Os09g0291000 protein
Sb04g021910.1	51078441	51079232	+	similar to Putative uncharacterized protein	Sb04g021920.1	51099250	51100184	+	similar to Putative uncharacterized protein
Sb04g021920.1	51099250	51100184	+	similar to Putative uncharacterized protein	Sb04g021930.1	51114604	51115146	+	weakly similar to Putative uncharacterized protein
Sb04g021930.1	51114604	51115146	+	weakly similar to Putative uncharacterized protein	Sb04g021940.1	51130975	51131515	-	weakly similar to Putative uncharacterized protein
Sb04g022070.1	51302185	51303467	-	similar to Putative uncharacterized protein	Sb04g022080.1	51341597	51342972	-	similar to Putative uncharacterized protein
Sb04g022260.1	51700237	51703184	+	Predicted protein	Sb04g022270.1	51705603	51708288	+	Predicted protein
Sb04g023000.1	52657447	52660585	+	similar to Putative uncharacterized protein	Sb04g023020.1	52675216	52677551	-	similar to Putative uncharacterized protein
Sb04g023040.1	52714113	52715047	-	Predicted protein	Sb04g023060.1	52724917	52725976	-	similar to E3 ubiquitin-protein ligase EL5
Sb04g023060.1	52724917	52725976	-	similar to E3 ubiquitin-protein ligase EL5	Sb04g023070.1	52729239	52730600	-	weakly similar to E3 ubiquitin-protein ligase EL5
Sb04g023100.1	52784045	52789377	+	similar to Putative calmodulin-binding protein	Sb04g023110.1	52794943	52800066	+	similar to Putative calmodulin-binding protein
Sb04g023290.1	53048990	53050315	-	Predicted protein	Sb04g023330.1	53075790	53077025	+	Predicted protein
Sb04g023570.1	53259307	53260370	+	weakly similar to Putative uncharacterized protein	Sb04g023590.1	53278284	53279609	+	weakly similar to Putative uncharacterized protein
Sb04g023600.1	53284322	53285458	+	weakly similar to Putative RING-H2 zinc finger protein ATL6	Sb04g023620.1	53292028	53293107	-	similar to Putative uncharacterized protein
Sb04g023735.1	53421191	53421322	+	Predicted protein	Sb04g023740.1	53421496	53421924	+	weakly similar to Chromosome undetermined scaffold_226, whole genome shotgun sequence
Sb04g023755.1	53431623	53431835	-	weakly similar to Putative uncharacterized protein	Sb04g023760.1	53435416	53435694	-	similar to Putative uncharacterized protein
Sb04g023760.1	53435416	53435694	-	similar to Putative uncharacterized protein	Sb04g023770.1	53442263	53442523	-	similar to Putative uncharacterized protein
Sb04g023840.1	53536352	53536765	-	weakly similar to Putative uncharacterized protein	Sb04g023850.1	53544588	53544836	-	similar to Putative uncharacterized protein
Sb04g023920.1	53615914	53617877	+	similar to Os02g0578100 protein	Sb04g023930.1	53618445	53620955	+	similar to Putative uncharacterized protein
Sb04g024220.1	53940522	53941962	-	similar to Putative uncharacterized protein	Sb04g024230.1	53970773	53971404	-	weakly similar to Putative uncharacterized protein
Sb04g024250.1	53999366	54000131	-	similar to Putative uncharacterized protein	Sb04g024255.1	54002462	54002740	-	similar to Putative uncharacterized protein
Sb04g024255.1	54002462	54002740	-	similar to Putative uncharacterized protein	Sb04g024260.1	54009192	54009684	-	similar to Putative uncharacterized protein
Sb04g024260.1	54009192	54009684	-	similar to Putative uncharacterized protein	Sb04g024270.1	54013024	54013727	-	similar to Putative uncharacterized protein
Sb04g024280.1	54019533	54020279	-	weakly similar to Putative uncharacterized protein	Sb04g024290.1	54021553	54022396	-	Predicted protein
Sb04g024380.1	54120496	54121243	+	weakly similar to Putative uncharacterized protein OSJNBb0056I22.41-1	Sb04g024390.1	54129002	54129824	+	similar to Putative glycine-rich protein
Sb04g024390.1	54129002	54129824	+	similar to Putative glycine-rich protein	Sb04g024400.1	54146151	54146629	+	similar to Glycine-rich protein
Sb04g024420.1	54163813	54164187	+	similar to DNA (cytosine-5)-methyltransferase 2	Sb04g024430.1	54165741	54173019	-	similar to DNA (cytosine-5)-methyltransferase 2
Sb04g024480.1	54231839	54234022	+	similar to Putative uncharacterized protein OSJNBa0006O15.41	Sb04g024490.1	54241396	54242844	+	similar to Putative uncharacterized protein OSJNBa0006O15.41
Sb04g024510.1	54273335	54276773	-	similar to Putative brix domain-containing protein	Sb04g024513.1	54279317	54279565	-	similar to Putative uncharacterized protein
Sb04g024710.1	54540924	54542759	+	similar to Flavonoid 3'-hydroxylase	Sb04g024730.1	54549208	54552553	+	similar to Flavonoid 3'-hydroxylase
Sb04g024730.1	54549208	54552553	+	similar to Flavonoid 3'-hydroxylase	Sb04g024750.1	54577319	54579415	-	similar to Flavonoid 3'-hydroxylase
Sb04g025300.1	55110280	55111945	-	similar to Putative uncharacterized protein	Sb04g025310.1	55114619	55115848	-	similar to Putative uncharacterized protein
Sb04g025330.1	55119559	55120611	-	Predicted protein	Sb04g025340.1	55122147	55123121	-	Predicted protein
Sb04g025520.1	55269577	55274941	+	similar to Putative far-red impaired response protein	Sb04g025530.2	55276967	55282217	+	similar to Os02g0608300 protein
Sb04g026000.1	55776075	55777527	+	weakly similar to Putative uncharacterized protein P0407A09.23	Sb04g026010.1	55808367	55812183	+	similar to Putative uncharacterized protein P0407A09.33
Sb04g026000.1	55776075	55777527	+	weakly similar to Putative uncharacterized protein P0407A09.23	Sb04g026010.1	55808367	55812183	+	similar to Putative uncharacterized protein P0407A09.33
Sb04g026370.1	56146546	56149136	-	similar to Putative alcohol oxidase	Sb04g026375.1	56153729	56153848	-	similar to Putative uncharacterized protein
Sb04g026375.1	56153729	56153848	-	similar to Putative uncharacterized protein	Sb04g026390.1	56168548	56171694	-	similar to Putative alcohol oxidase
Sb04g026510.1	56378538	56382418	-	similar to Phenylalanine ammonia-lyase	Sb04g026520.1	56392114	56396917	-	similar to Phenylalanine ammonia-lyase
Sb04g026520.1	56392114	56396917	-	similar to Phenylalanine ammonia-lyase	Sb04g026530.1	56402306	56404450	-	similar to Phenylalanine ammonia-lyase
Sb04g026530.1	56402306	56404450	-	similar to Phenylalanine ammonia-lyase	Sb04g026540.1	56411076	56413220	-	similar to Phenylalanine ammonia-lyase
Sb04g026540.1	56411076	56413220	-	similar to Phenylalanine ammonia-lyase	Sb04g026550.1	56419963	56422143	-	similar to Phenylalanine ammonia-lyase
Sb04g026550.1	56419963	56422143	-	similar to Phenylalanine ammonia-lyase	Sb04g026560.1	56435257	56437758	+	similar to Phenylalanine ammonia-lyase
Sb04g026630.1	56537399	56537884	-	weakly similar to Putative uncharacterized protein	Sb04g026640.1	56543730	56544586	-	weakly similar to Putative uncharacterized protein
Sb04g026770.1	56742416	56745612	-	similar to Putative wall-associated kinase	Sb04g026780.1	56752703	56756277	-	similar to Os02g0632800 protein
Sb04g026930.1	56874243	56878174	+	similar to Nitrilase 1	Sb04g026940.1	56879234	56883346	+	similar to Putative nitrilase 1
Sb04g026940.1	56879234	56883346	+	similar to Putative nitrilase 1	Sb04g026950.1	56889798	56893725	+	similar to Nitrilase 2
Sb04g027020.1	56932746	56933656	-	similar to ABA-responsive protein-like	Sb04g027030.1	56941889	56943448	-	similar to ABA-responsive protein-like
Sb04g027040.1	56952588	56954780	+	similar to Putative ripening-related protein 2 precursor	Sb04g027050.1	56955846	56956412	+	similar to Putative ripening-related protein 2 precursor
Sb04g027360.1	57250275	57251472	-	similar to Putative uncharacterized protein	Sb04g027370.1	57257884	57259239	+	similar to Os02g0756800 protein
Sb04g027370.1	57257884	57259239	+	similar to Os02g0756800 protein	Sb04g027380.1	57267527	57268489	+	similar to Putative uncharacterized protein
Sb04g027380.1	57267527	57268489	+	similar to Putative uncharacterized protein	Sb04g027390.1	57281790	57282988	+	similar to Putative uncharacterized protein
Sb04g027430.1	57343857	57344290	+	similar to Ribosomal protein-like	Sb04g027450.1	57349032	57349465	-	similar to Ribosomal protein-like
Sb04g027460.1	57352582	57354191	+	similar to Putative uncharacterized protein	Sb04g027470.1	57390838	57392415	+	similar to Putative uncharacterized protein
Sb04g027815.1	57700195	57701214	-	weakly similar to Mitochondrial transcription termination factor-like	Sb04g027820.1	57706113	57707279	-	weakly similar to Os06g0225100 protein
Sb04g027820.1	57706113	57707279	-	weakly similar to Os06g0225100 protein	Sb04g027830.1	57708946	57710118	-	similar to Mitochondrial transcription termination factor-like
Sb04g027830.1	57708946	57710118	-	similar to Mitochondrial transcription termination factor-like	Sb04g027840.1	57711339	57712812	-	Predicted protein
Sb04g027850.1	57728455	57730668	+	similar to Putative laccase	Sb04g027860.1	57739759	57750914	+	similar to Putative laccase
Sb04g028140.1	58188875	58191415	-	similar to Putative uncharacterized protein	Sb04g028145.1	58221035	58226141	+	weakly similar to Putative tyrosyl-tRNA synthetase
Sb04g028570.1	58671376	58671618	-	similar to Putative uncharacterized protein P0487D09.36	Sb04g028580.1	58731592	58731831	-	weakly similar to Putative uncharacterized protein
Sb04g028730.1	58855966	58858030	-	similar to Putative calcium binding protein	Sb04g028740.1	58861137	58862616	-	similar to Putative calcium binding protein
Sb04g029050.1	59083336	59083770	-	similar to Putative uncharacterized protein	Sb04g029060.1	59088808	59089281	-	similar to Putative uncharacterized protein
Sb04g029120.1	59154001	59155587	-	similar to Leaf senescence protein-like	Sb04g029130.1	59159499	59160959	-	similar to Leaf senescence protein-like
Sb04g029390.1	59478336	59479837	-	similar to Putative uncharacterized protein	Sb04g029400.1	59489966	59491684	-	similar to Putative uncharacterized protein
Sb04g029426.1	59510787	59511192	+	similar to Putative uncharacterized protein	Sb04g029520.1	59608127	59613029	-	similar to Putative uncharacterized protein
Sb04g029560.1	59641842	59644920	-	similar to Putative transmembrane protein	Sb04g029570.1	59648627	59653551	-	similar to Putative endomembrane protein
Sb04g029650.1	59740610	59743481	-	similar to Putative uncharacterized protein	Sb04g029660.1	59747373	59750472	-	similar to OSJNBb0006N15.14 protein
Sb04g029670.1	59755949	59757647	+	similar to Putative uncharacterized protein	Sb04g029680.1	59760920	59763060	-	weakly similar to Putative nucleoid DNA-binding protein cnd41
Sb04g029770.1	59821393	59821967	-	similar to Putative uncharacterized protein	Sb04g029780.1	59828749	59829552	+	similar to Putative uncharacterized protein
Sb04g029900.1	59930576	59931733	+	similar to Fatty acid desaturase DES2	Sb04g029920.2	59967770	59972746	+	similar to Delta-12 fatty acid desaturase
Sb04g030120.1	60154720	60155172	+	similar to Putative uncharacterized protein	Sb04g030130.1	60157928	60158344	+	similar to Putative uncharacterized protein
Sb04g030440.1	60434956	60439538	+	similar to Putative uncharacterized protein	Sb04g030450.1	60440887	60443902	+	similar to Putative uncharacterized protein
Sb04g030650.1	60617829	60620675	-	similar to Putative uncharacterized protein	Sb04g030670.1	60652938	60655215	+	similar to Nodulin-like protein
Sb04g031070.1	61067580	61073411	+	similar to Isp4 protein-like	Sb04g031080.1	61075414	61081825	+	similar to Isp4 protein-like
Sb04g031470.1	61424238	61424774	+	weakly similar to Putative uncharacterized protein	Sb04g031480.1	61427864	61428415	+	weakly similar to Putative uncharacterized protein
Sb04g031500.1	61456010	61456463	+	weakly similar to Putative uncharacterized protein	Sb04g031510.1	61462723	61463687	+	similar to Putative uncharacterized protein
Sb04g031510.1	61462723	61463687	+	similar to Putative uncharacterized protein	Sb04g031520.1	61466877	61467442	+	similar to Putative uncharacterized protein
Sb04g031740.1	61673704	61674243	+	similar to Putative uncharacterized protein OJ1123_G04.7	Sb04g031790.1	61730942	61731607	+	similar to Putative uncharacterized protein
Sb04g031950.1	61838617	61839303	-	similar to Putative uncharacterized protein	Sb04g031960.1	61853755	61854200	-	similar to Putative uncharacterized protein
Sb04g032260.1	62259699	62263029	+	similar to Putative anter-specific proline-rich protein APG	Sb04g032270.1	62267391	62268931	+	similar to Putative uncharacterized protein
Sb04g032570.1	62524575	62527033	+	similar to Putative uncharacterized protein	Sb04g032590.1	62555604	62557751	-	similar to Putative uncharacterized protein
Sb04g032620.1	62626317	62627010	-	similar to Putative uncharacterized protein	Sb04g032640.1	62665802	62666170	-	similar to RCc3 protein
Sb04g032640.1	62665802	62666170	-	similar to RCc3 protein	Sb04g032650.1	62669645	62676565	-	similar to RCc3 protein
Sb04g032650.1	62669645	62676565	-	similar to RCc3 protein	Sb04g032660.1	62680045	62680413	-	similar to RCc3 protein
Sb04g032660.1	62680045	62680413	-	similar to RCc3 protein	Sb04g032670.1	62686594	62686962	-	similar to RCc3 protein
Sb04g032670.1	62686594	62686962	-	similar to RCc3 protein	Sb04g032680.1	62699398	62700278	-	similar to RCc3 protein
Sb04g032770.1	62752630	62754305	+	weakly similar to Pollen thioesterase-like	Sb04g032780.1	62758184	62759843	+	weakly similar to Putative uncharacterized protein
Sb04g032780.1	62758184	62759843	+	weakly similar to Putative uncharacterized protein	Sb04g032790.1	62761807	62765983	+	similar to Pollen thioesterase-like
Sb04g032820.1	62798839	62800764	+	similar to Expansin-B11 precursor	Sb04g032830.1	62819398	62821024	-	similar to Expansin-B11 precursor
Sb04g032830.1	62819398	62821024	-	similar to Expansin-B11 precursor	Sb04g032840.1	62830318	62831920	-	similar to Expansin-B15 precursor
Sb04g032950.1	62913742	62914134	-	Predicted protein	Sb04g032960.1	62925743	62926597	-	weakly similar to TmCBF7
Sb04g033020.1	62967960	62970960	-	similar to Amino acid permease-like	Sb04g033040.1	62978773	62982309	-	similar to Amino acid permease-like
Sb04g033130.1	63053392	63056401	-	similar to Putative enoyl-CoA hydratase	Sb04g033140.1	63064483	63068107	-	similar to Putative enoyl-CoA hydratase
Sb04g033320.1	63221002	63225214	+	similar to Iron-phytosiderophore transporter yellow stripe 1	Sb04g033330.1	63227150	63231148	+	similar to Iron-phytosiderophore transporter yellow stripe 1
Sb04g033330.1	63227150	63231148	+	similar to Iron-phytosiderophore transporter yellow stripe 1	Sb04g033340.1	63236144	63239195	+	similar to Iron transport protein 2
Sb04g033480.1	63401515	63402231	+	similar to Nodulin-21-like	Sb04g033490.1	63406001	63406705	+	similar to Nodulin-21-like
Sb04g033490.1	63406001	63406705	+	similar to Nodulin-21-like	Sb04g033500.1	63407743	63408468	+	weakly similar to OSJNBa0091D06.17 protein
Sb04g033670.1	63589296	63590793	+	similar to OSJNBb0039L24.12 protein	Sb04g033680.1	63618450	63621366	-	similar to ATMYB4-like
Sb04g033705.1	63660385	63662270	-	similar to Short-chain dehydrogenase/reductase protein-like	Sb04g033710.1	63668728	63671222	-	similar to Short-chain dehydrogenase/reductase protein-like
Sb04g033710.1	63668728	63671222	-	similar to Short-chain dehydrogenase/reductase protein-like	Sb04g033720.1	63681746	63683655	-	similar to Short-chain dehydrogenase/reductase protein-like
Sb04g033720.1	63681746	63683655	-	similar to Short-chain dehydrogenase/reductase protein-like	Sb04g033730.1	63687804	63689549	-	similar to OSJNBa0081C01.25 protein
Sb04g033730.1	63687804	63689549	-	similar to OSJNBa0081C01.25 protein	Sb04g033740.1	63696173	63697946	-	similar to Short-chain dehydrogenase/reductase protein-like
Sb04g033740.1	63696173	63697946	-	similar to Short-chain dehydrogenase/reductase protein-like	Sb04g033750.1	63699506	63701195	-	similar to Short-chain dehydrogenase/reductase protein-like
Sb04g033750.1	63699506	63701195	-	similar to Short-chain dehydrogenase/reductase protein-like	Sb04g033780.1	63706534	63708205	-	similar to Short-chain dehydrogenase/reductase protein-like
Sb04g034070.1	63945421	63949718	+	similar to Putative xyloglucan fucosyltransferase	Sb04g034080.1	63950385	63953375	+	similar to Putative uncharacterized protein
Sb04g034080.1	63950385	63953375	+	similar to Putative uncharacterized protein	Sb04g034100.1	63963059	63967843	+	similar to Putative uncharacterized protein
Sb04g034100.1	63963059	63967843	+	similar to Putative uncharacterized protein	Sb04g034110.1	63969449	63971681	+	similar to Putative uncharacterized protein
Sb04g034110.1	63969449	63971681	+	similar to Putative uncharacterized protein	Sb04g034120.1	63974145	63976956	+	similar to Os02g0764400 protein
Sb04g034350.1	64155942	64158044	-	Predicted protein	Sb04g034360.1	64160402	64161328	-	weakly similar to Os02g0768700 protein
Sb04g034360.1	64160402	64161328	-	weakly similar to Os02g0768700 protein	Sb04g034370.1	64163612	64164969	-	weakly similar to Os02g0768700 protein
Sb04g034560.1	64390977	64393165	+	similar to Putative uncharacterized protein	Sb04g034570.1	64398540	64399638	+	similar to Putative uncharacterized protein
Sb04g034610.1	64444990	64447683	+	similar to Putative laccase	Sb04g034620.1	64455176	64457720	+	similar to Putative laccase
Sb04g034845.1	64716155	64716274	-	similar to OSJNBa0006A01.5 protein	Sb04g034850.1	64716599	64717550	+	similar to OSJNBa0006A01.5 protein
Sb04g034850.1	64716599	64717550	+	similar to OSJNBa0006A01.5 protein	Sb04g034860.1	64718354	64719077	+	similar to OSIGBa0142I02-OSIGBa0101B20.21 protein
Sb04g034940.1	64766239	64768449	+	similar to Putative subtilisin-like proteinase	Sb04g034950.1	64775144	64777486	+	similar to Putative subtilisin-like proteinase
Sb04g034950.1	64775144	64777486	+	similar to Putative subtilisin-like proteinase	Sb04g034980.1	64787158	64789911	-	similar to Putative subtilisin-like proteinase
Sb04g035240.1	65071428	65072483	+	similar to Putative uncharacterized protein	Sb04g035250.1	65074635	65075651	-	similar to Putative uncharacterized protein OJ1715_H01.38
Sb04g035310.1	65151891	65152430	+	similar to Putative uncharacterized protein	Sb04g035320.1	65155975	65156520	+	similar to Putative Pathogenesis-related protein PR-1
Sb04g035320.1	65155975	65156520	+	similar to Putative Pathogenesis-related protein PR-1	Sb04g035330.1	65164184	65164792	+	similar to Os02g0786900 protein
Sb04g035330.1	65164184	65164792	+	similar to Os02g0786900 protein	Sb04g035340.1	65166464	65167380	-	similar to Putative uncharacterized protein
Sb04g035500.1	65413389	65419230	-	similar to Chromosome chr8 scaffold_106, whole genome shotgun sequence	Sb04g035520.1	65427820	65431064	-	similar to Expressed protein
Sb04g035815.1	65685658	65685867	-	similar to Leucine aminopeptidase 2, chloroplast precursor	Sb04g035840.1	65690148	65694370	-	similar to Leucine aminopeptidase 2, chloroplast precursor
Sb04g035880.1	65716933	65718321	-	weakly similar to Putative uncharacterized protein OJ1057_G07.1	Sb04g035900.1	65741709	65743103	+	weakly similar to Putative uncharacterized protein OJ1057_G07.1
Sb04g035930.1	65750808	65751974	-	Predicted protein	Sb04g035940.1	65754827	65755960	-	weakly similar to Putative uncharacterized protein
Sb04g036130.1	65892106	65893623	-	similar to Putative uncharacterized protein	Sb04g036150.1	65901800	65904276	-	similar to Putative uncharacterized protein
Sb04g036160.1	65960028	65960396	+	weakly similar to Putative uncharacterized protein OJ1695_D07.24	Sb04g036170.1	65965920	65966476	-	similar to Putative uncharacterized protein
Sb04g036770.1	66583780	66585297	+	similar to Cinnamoyl CoA reductase	Sb04g036780.1	66589136	66590605	-	similar to Cinnamoyl CoA reductase
Sb04g036800.1	66605022	66606979	+	similar to Phloem-specific lectin-like	Sb04g036810.1	66608729	66613445	+	Predicted protein
Sb04g036800.1	66605022	66606979	+	similar to Phloem-specific lectin-like	Sb04g036810.1	66608729	66613445	+	Predicted protein
Sb04g036810.1	66608729	66613445	+	Predicted protein	Sb04g036820.1	66614830	66616153	+	similar to F-box family protein-like
Sb04g036810.1	66608729	66613445	+	Predicted protein	Sb04g036820.1	66614830	66616153	+	similar to F-box family protein-like
Sb04g036820.1	66614830	66616153	+	similar to F-box family protein-like	Sb04g036830.1	66617431	66618877	+	similar to F-box family protein-like
Sb04g036830.1	66617431	66618877	+	similar to F-box family protein-like	Sb04g036840.1	66621342	66627131	+	similar to F-box family protein-like
Sb04g036840.1	66621342	66627131	+	similar to F-box family protein-like	Sb04g036850.1	66630337	66632813	+	Predicted protein
Sb04g036840.1	66621342	66627131	+	similar to F-box family protein-like	Sb04g036850.1	66630337	66632813	+	Predicted protein
Sb04g036850.1	66630337	66632813	+	Predicted protein	Sb04g036860.1	66633808	66635682	+	similar to F-box family protein-like
Sb04g036850.1	66630337	66632813	+	Predicted protein	Sb04g036860.1	66633808	66635682	+	similar to F-box family protein-like
Sb04g036890.1	66666613	66667998	-	weakly similar to Putative uncharacterized protein	Sb04g036900.1	66669068	66671130	-	similar to Putative uncharacterized protein
Sb04g037110.1	66794263	66796549	-	similar to Os02g0816100 protein	Sb04g037120.1	66801751	66804653	-	similar to Os02g0816100 protein
Sb04g038110.1	67582109	67584293	+	similar to Putative uncharacterized protein	Sb04g038120.1	67586441	67587978	+	similar to Putative uncharacterized protein
Sb04g038120.1	67586441	67587978	+	similar to Putative uncharacterized protein	Sb04g038130.1	67589383	67590996	+	similar to Putative uncharacterized protein P0452F04.40
Sb05g000200.1	34942	38614	-	similar to Hydrolase, alpha/beta fold family protein	Sb05g000210.1	43486	45900	-	similar to Phospholipase, putative, expressed
Sb05g000390.1	216857	218904	-	similar to Putative fatty acid desaturase	Sb05g000400.1	227846	232427	-	similar to Putative fatty acid desaturase
Sb05g000456.1	308638	309127	-	similar to Ribosomal protein L10 containing protein	Sb05g000460.1	320995	323848	-	similar to Ribosomal protein L10 containing protein
Sb05g000560.1	395236	398066	+	similar to Expressed protein	Sb05g000570.1	400228	402970	+	similar to Expressed protein
Sb05g000570.1	400228	402970	+	similar to Expressed protein	Sb05g000600.1	416190	418424	+	similar to Expressed protein
Sb05g000890.1	782802	783846	+	Predicted protein	Sb05g000910.1	848281	849163	+	Predicted protein
Sb05g000910.1	848281	849163	+	Predicted protein	Sb05g000920.1	872023	873018	+	Predicted protein
Sb05g001000.1	998634	1001461	-	similar to Class III peroxidase 135 precursor	Sb05g001010.1	1019127	1021401	-	similar to Class III peroxidase 135 precursor
Sb05g001010.1	1019127	1021401	-	similar to Class III peroxidase 135 precursor	Sb05g001030.1	1027275	1028939	-	similar to Class III peroxidase 136 precursor
Sb05g001090.1	1151556	1154057	-	Predicted protein	Sb05g001100.1	1160505	1162869	-	Predicted protein
Sb05g001110.1	1169938	1173331	+	similar to Putative uncharacterized protein	Sb05g001140.1	1181599	1184356	+	similar to Putative uncharacterized protein
Sb05g001210.1	1278886	1281295	-	weakly similar to Putative uncharacterized protein	Sb05g001220.1	1305458	1306752	-	Predicted protein
Sb05g001240.1	1322924	1324308	+	similar to Hydrolase, alpha/beta fold family protein, expressed	Sb05g001250.1	1324854	1326790	+	similar to Hydrolase, alpha/beta fold family protein, expressed
Sb05g001285.1	1340877	1341113	-	weakly similar to Putative uncharacterized protein	Sb05g001290.1	1346003	1348159	-	Predicted protein
Sb05g001320.1	1403166	1409303	+	similar to Putative uncharacterized protein	Sb05g001330.1	1411293	1413596	+	similar to Cytochrome P450 family protein, expressed
Sb05g001360.1	1445956	1446901	-	weakly similar to Expressed protein	Sb05g001370.1	1452181	1455620	-	similar to Expressed protein
Sb05g001380.1	1458254	1459344	-	similar to Eukaryotic translation initiation factor 2B family protein, putative, expressed	Sb05g001390.1	1466441	1467231	-	similar to Eukaryotic translation initiation factor 2B family protein, putative, expressed
Sb05g001390.1	1466441	1467231	-	similar to Eukaryotic translation initiation factor 2B family protein, putative, expressed	Sb05g001400.1	1480095	1481749	-	similar to Expressed protein
Sb05g001400.1	1480095	1481749	-	similar to Expressed protein	Sb05g001420.1	1489992	1491455	-	similar to Expressed protein
Sb05g001430.1	1505079	1505593	-	similar to Expressed protein	Sb05g001440.1	1507372	1507933	-	weakly similar to Expressed protein
Sb05g001510.1	1590484	1594161	+	Predicted protein	Sb05g001520.1	1599026	1600716	+	Predicted protein
Sb05g001550.1	1629630	1633914	+	similar to GDA1/CD39 family protein, expressed	Sb05g001560.1	1637857	1640498	+	similar to GDA1/CD39 family protein, expressed
Sb05g001633.1	1743224	1745398	-	Predicted protein	Sb05g001636.1	1751011	1751628	-	Predicted protein
Sb05g001636.1	1751011	1751628	-	Predicted protein	Sb05g001650.1	1764274	1765518	-	Predicted protein
Sb05g001650.1	1764274	1765518	-	Predicted protein	Sb05g001660.1	1798288	1802148	-	weakly similar to Putative rp3 protein
Sb05g001960.1	2140556	2142685	+	similar to Putative uncharacterized protein	Sb05g001970.1	2145668	2150523	-	similar to Putative uncharacterized protein
Sb05g001990.1	2166376	2167308	-	similar to Putative uncharacterized protein	Sb05g001996.1	2177896	2181254	-	similar to LG27/30-like
Sb05g002050.1	2228281	2232726	-	similar to Major facilitator superfamily antiporter	Sb05g002070.1	2259685	2265441	-	similar to Transporter, putative, expressed
Sb05g002230.1	2391089	2393122	-	similar to Os11g0138400 protein	Sb05g002240.1	2400477	2402505	+	similar to Os11g0138400 protein
Sb05g002270.1	2414113	2415687	-	similar to Lipase-like	Sb05g002280.1	2418447	2420568	-	similar to Lipase-like
Sb05g002310.1	2446361	2448760	+	similar to Protein Rf1, mitochondrial precursor	Sb05g002320.1	2454310	2455685	+	similar to PPR protein
Sb05g002310.1	2446361	2448760	+	similar to Protein Rf1, mitochondrial precursor	Sb05g002320.1	2454310	2455685	+	similar to PPR protein
Sb05g002320.1	2454310	2455685	+	similar to PPR protein	Sb05g002330.1	2459297	2461692	+	similar to Protein Rf1, mitochondrial precursor
Sb05g002330.1	2459297	2461692	+	similar to Protein Rf1, mitochondrial precursor	Sb05g002360.1	2525727	2528404	-	similar to Protein Rf1, mitochondrial precursor
Sb05g002360.1	2525727	2528404	-	similar to Protein Rf1, mitochondrial precursor	Sb05g002370.1	2541958	2544231	-	similar to Rf1 protein, mitochondrial, putative, expressed
Sb05g002410.1	2570421	2573886	-	similar to EF hand family protein, expressed	Sb05g002415.1	2578829	2579152	-	similar to Putative uncharacterized protein
Sb05g002470.1	2619869	2623495	-	similar to Strictosidine synthase family protein	Sb05g002480.1	2626000	2626254	-	similar to Putative uncharacterized protein
Sb05g002550.1	2700248	2700769	+	similar to Os12g0140200 protein	Sb05g002560.1	2703735	2704352	+	similar to Zinc finger, C3HC4 type family protein
Sb05g002603.1	2769697	2769942	-	similar to PPR protein	Sb05g002606.1	2770011	2771460	-	weakly similar to Putative chloroplast RNA processing protein
Sb05g002603.1	2769697	2769942	-	similar to PPR protein	Sb05g002606.1	2770011	2771460	-	weakly similar to Putative chloroplast RNA processing protein
Sb05g002603.1	2769697	2769942	-	similar to PPR protein	Sb05g002606.1	2770011	2771460	-	weakly similar to Putative chloroplast RNA processing protein
Sb05g002640.1	2785666	2788406	+	similar to Expressed protein	Sb05g002650.1	2796505	2799147	+	similar to Expressed protein
Sb05g002700.1	2889533	2891053	-	similar to Indole-3-acetate beta-glucosyltransferase, putative, expressed	Sb05g002710.1	2894260	2895938	-	weakly similar to Indole-3-acetate beta-glucosyltransferase, putative, expressed
Sb05g002730.1	2903854	2906886	+	similar to SPRY domain containing protein, expressed	Sb05g002740.1	2910931	2913877	+	similar to SPRY domain containing protein, expressed
Sb05g002800.1	3011826	3014066	+	weakly similar to Heavy metal-associated domain containing protein, expressed	Sb05g002820.1	3044513	3046558	+	weakly similar to Heavy metal-associated domain containing protein, expressed
Sb05g002820.1	3044513	3046558	+	weakly similar to Heavy metal-associated domain containing protein, expressed	Sb05g002830.1	3061299	3064657	+	Predicted protein
Sb05g002840.1	3078871	3080310	+	similar to Flavonol 3-O-glucosyltransferase, putative, expressed	Sb05g002850.1	3083808	3085345	+	similar to Flavonol 3-O-glucosyltransferase, putative, expressed
Sb05g002970.1	3250867	3251553	+	weakly similar to Zinc finger, C3HC4 type family protein	Sb05g002975.1	3258311	3258481	+	similar to Zinc finger, C3HC4 type family protein
Sb05g002975.1	3258311	3258481	+	similar to Zinc finger, C3HC4 type family protein	Sb05g002980.1	3293814	3294698	+	Predicted protein
Sb05g002990.1	3320588	3321430	+	Predicted protein	Sb05g002995.1	3325205	3325378	+	similar to Putative uncharacterized protein
Sb05g002995.1	3325205	3325378	+	similar to Putative uncharacterized protein	Sb05g003050.1	3369562	3371933	-	similar to RING zinc finger protein, putative
Sb05g003070.1	3398905	3404282	-	similar to Calmodulin-binding family protein, putative, expressed	Sb05g003090.1	3417096	3421496	-	similar to Calmodulin-binding family protein, putative, expressed
Sb05g003150.1	3515618	3516793	+	similar to Sialyltransferase-like protein	Sb05g003160.1	3523657	3524918	+	similar to Sialyltransferase-like protein
Sb05g003160.1	3523657	3524918	+	similar to Sialyltransferase-like protein	Sb05g003170.1	3549122	3550355	+	similar to Sialyltransferase-like protein
Sb05g003180.1	3569252	3572290	+	similar to Cadmium tolerance factor	Sb05g003190.1	3577564	3580669	-	similar to Cadmium tolerance factor
Sb05g003320.1	3690149	3690817	-	weakly similar to Putative uncharacterized protein	Sb05g003330.1	3695267	3695959	-	Predicted protein
Sb05g003330.1	3695267	3695959	-	Predicted protein	Sb05g003346.1	3708630	3709310	+	weakly similar to Putative uncharacterized protein
Sb05g003346.1	3708630	3709310	+	weakly similar to Putative uncharacterized protein	Sb05g003380.1	3773208	3773900	-	Predicted protein
Sb05g003500.1	3992255	3993136	-	similar to Putative uncharacterized protein	Sb05g003510.1	3998747	3999617	-	similar to Putative uncharacterized protein
Sb05g003510.1	3998747	3999617	-	similar to Putative uncharacterized protein	Sb05g003520.1	4051029	4051926	-	similar to Putative uncharacterized protein
Sb05g003580.1	4155107	4160420	-	weakly similar to Putative uncharacterized protein	Sb05g003583.1	4169819	4185950	-	similar to Putative uncharacterized protein
Sb05g003920.1	4566438	4569779	-	similar to NBS-LRR type R protein, Nbs1-Pi2	Sb05g003930.1	4617442	4620608	-	similar to Putative uncharacterized protein
Sb05g003930.1	4617442	4620608	-	similar to Putative uncharacterized protein	Sb05g003950.1	4706760	4709638	-	similar to Putative uncharacterized protein
Sb05g004030.1	4759465	4760294	-	similar to Citrate binding protein, putative, expressed	Sb05g004060.1	4792226	4793016	-	similar to Citrate binding protein, putative, expressed
Sb05g004060.1	4792226	4793016	-	similar to Citrate binding protein, putative, expressed	Sb05g004070.1	4811579	4812518	-	similar to Citrate binding protein, putative, expressed
Sb05g004070.1	4811579	4812518	-	similar to Citrate binding protein, putative, expressed	Sb05g004080.1	4818327	4819077	-	similar to Citrate binding protein, putative, expressed
Sb05g004080.1	4818327	4819077	-	similar to Citrate binding protein, putative, expressed	Sb05g004090.1	4822330	4823559	-	weakly similar to Chromosome chr4 scaffold_205, whole genome shotgun sequence
Sb05g004157.1	4920067	4920477	-	similar to DNA-directed RNA polymerase	Sb05g004166.1	4962463	4962741	-	similar to DNA-directed RNA polymerase
Sb05g004220.1	5209525	5210049	-	Predicted protein	Sb05g004230.1	5228146	5228670	-	Predicted protein
Sb05g004320.1	5424590	5425696	+	weakly similar to Putative uncharacterized protein	Sb05g004330.1	5443808	5445511	+	weakly similar to Putative uncharacterized protein
Sb05g004470.1	5605104	5607867	+	weakly similar to Putative uncharacterized protein	Sb05g004480.1	5648704	5654477	+	weakly similar to Putative uncharacterized protein
Sb05g004627.1	5916852	5917613	-	Predicted protein	Sb05g004635.1	5940339	5943624	-	Predicted protein
Sb05g004635.1	5940339	5943624	-	Predicted protein	Sb05g004640.1	5986131	5989295	-	Predicted protein
Sb05g004640.1	5986131	5989295	-	Predicted protein	Sb05g004645.1	5997700	5998389	-	weakly similar to Putative uncharacterized protein
Sb05g004650.1	6021333	6022942	+	similar to Putative uncharacterized protein	Sb05g004660.1	6033085	6036248	+	similar to Putative uncharacterized protein
Sb05g004680.1	6081551	6082864	+	Predicted protein	Sb05g004690.1	6083003	6084639	-	Predicted protein
Sb05g004690.1	6083003	6084639	-	Predicted protein	Sb05g004700.1	6094258	6095721	+	Predicted protein
Sb05g004700.1	6094258	6095721	+	Predicted protein	Sb05g004710.1	6103525	6104853	-	Predicted protein
Sb05g004710.1	6103525	6104853	-	Predicted protein	Sb05g004720.1	6110229	6111494	-	Predicted protein
Sb05g004720.1	6110229	6111494	-	Predicted protein	Sb05g004730.1	6115761	6117281	+	Predicted protein
Sb05g004730.1	6115761	6117281	+	Predicted protein	Sb05g004740.1	6132562	6133566	-	Predicted protein
Sb05g004740.1	6132562	6133566	-	Predicted protein	Sb05g004760.1	6160596	6161987	-	Predicted protein
Sb05g004870.1	6281446	6282231	+	weakly similar to Putative uncharacterized protein	Sb05g004880.1	6284647	6285516	+	Predicted protein
Sb05g004910.1	6331912	6332725	-	similar to Expressed protein	Sb05g004920.1	6363075	6363485	-	weakly similar to Expressed protein
Sb05g005150.1	6762046	6762829	-	similar to At3g13650	Sb05g005200.1	6828020	6828640	+	similar to F12P19.3 [imported]-Arabidopsis thaliana
Sb05g005330.1	7023364	7028821	+	similar to Putative uncharacterized protein	Sb05g005340.1	7104103	7108077	+	similar to Putative uncharacterized protein
Sb05g005360.1	7153611	7156523	-	similar to Putative uncharacterized protein	Sb05g005370.1	7182179	7183382	+	similar to Putative uncharacterized protein
Sb05g005400.1	7238732	7242019	+	similar to Nucellin-like aspartic protease	Sb05g005410.1	7252576	7263902	+	similar to Nucellin-like aspartic protease
Sb05g005410.1	7252576	7263902	+	similar to Nucellin-like aspartic protease	Sb05g005430.1	7278782	7281408	+	similar to Nucellin-like aspartic protease
Sb05g005550.1	7603591	7604160	-	similar to Aluminum-induced protein	Sb05g005560.1	7612785	7613621	+	similar to Aluminum-induced protein
Sb05g005580.1	7624017	7624586	-	similar to Aluminum-induced protein	Sb05g005590.1	7646609	7647187	+	similar to Aluminum-induced protein
Sb05g005590.1	7646609	7647187	+	similar to Aluminum-induced protein	Sb05g005610.1	7671563	7672361	+	similar to Aluminum-induced protein
Sb05g005610.1	7671563	7672361	+	similar to Aluminum-induced protein	Sb05g005620.1	7705673	7706251	+	similar to Aluminum-induced protein
Sb05g005620.1	7705673	7706251	+	similar to Aluminum-induced protein	Sb05g005630.1	7709985	7710797	+	similar to Aluminum-induced protein
Sb05g005630.1	7709985	7710797	+	similar to Aluminum-induced protein	Sb05g005640.1	7723866	7724643	+	similar to Aluminum-induced protein
Sb05g005640.1	7723866	7724643	+	similar to Aluminum-induced protein	Sb05g005650.1	7736949	7737755	+	similar to Aluminum-induced protein
Sb05g005710.1	7820456	7822311	+	similar to 1-aminocyclopropane-1-carboxylate oxidase	Sb05g005720.1	7861724	7863560	-	similar to 1-aminocyclopropane-1-carboxylate oxidase
Sb05g005780.1	8201763	8204653	-	Predicted protein	Sb05g005786.1	8223997	8232513	-	weakly similar to Os09g0562600 protein
Sb05g005786.1	8223997	8232513	-	weakly similar to Os09g0562600 protein	Sb05g005794.1	8251935	8252870	-	Predicted protein
Sb05g005794.1	8251935	8252870	-	Predicted protein	Sb05g005796.1	8272759	8273067	+	weakly similar to Putative uncharacterized protein
Sb05g005880.1	8587874	8591765	-	weakly similar to Os10g0331600 protein	Sb05g005890.1	8616429	8617909	+	weakly similar to Os10g0331600 protein
Sb05g005940.1	8722019	8725688	+	similar to LRR19	Sb05g005950.1	8748866	8751604	+	similar to LRR19
Sb05g005980.1	8856239	8858479	+	similar to Transmembrane amino acid transporter protein	Sb05g006010.1	8884011	8885870	+	similar to Transmembrane amino acid transporter protein
Sb05g006100.1	9095878	9096357	-	Predicted protein	Sb05g006110.1	9120357	9121446	-	Predicted protein
Sb05g006110.1	9120357	9121446	-	Predicted protein	Sb05g006120.2	9145551	9148395	-	Predicted protein
Sb05g006170.1	9344942	9348778	+	similar to Os05g0305600 protein	Sb05g006190.1	9494269	9498075	+	similar to Os05g0305600 protein
Sb05g006190.1	9494269	9498075	+	similar to Os05g0305600 protein	Sb05g006220.1	9555192	9558989	+	weakly similar to Os05g0305600 protein
Sb05g006220.1	9555192	9558989	+	weakly similar to Os05g0305600 protein	Sb05g006223.1	9568622	9569344	+	similar to Os05g0305600 protein
Sb05g006270.1	9658118	9660015	+	Predicted protein	Sb05g006280.1	9693336	9695166	-	Predicted protein
Sb05g006290.1	9751265	9754240	-	weakly similar to F-box domain containing protein, expressed	Sb05g006310.1	9777605	9779372	-	Predicted protein
Sb05g006350.1	9864445	9865181	-	Predicted protein	Sb05g006357.1	10004162	10007275	-	Predicted protein
Sb05g006390.1	10141740	10144500	+	Predicted protein	Sb05g006403.1	10218609	10219420	+	similar to F-box domain containing protein, expressed
[truncated: 1,710 more rows]
