# Supplementary material for: Genetic variation and expression diversity between grain and sweet sorghum lines
Source: BMC Genomics. 2013 Jan 16;14:18. doi: 10.1186/1471-2164-14-18 (PMC3616923; doi:10.1186/1471-2164-14-18)
Supplement: Additional file 12 — Segmentally duplicated genes in sorghum. [file 1471-2164-14-18-S12.xls]

## Sheet: Sheet1
Additional data file 12. Segmentally duplicated genes in sorghum
Locus1	From	To	Strand	Annotation	Locus2	From	To	Strand	Annotation
Sb01g001950.1	1681383	1682184	-	similar to Putative uncharacterized protein	Sb03g041170.1	68719028	68722016	+	similar to Putative transparent testa 1
Sb01g001970.1	1689233	1693195	-	similar to Putative uncharacterized protein	Sb03g041140.1	68682524	68685235	+	similar to Ammonium transporter
Sb01g002000.1	1724510	1727040	+	similar to Myosin-like protein	Sb02g007850.1	9868405	9870986	-	similar to Myosin-like protein
Sb01g002050.1	1764441	1770436	-	similar to Cellulose synthase-7	Sb02g007810.1	9836077	9842410	+	similar to Cellulose synthase-8
Sb01g002070.1	1782923	1787187	+	weakly similar to Putative uncharacterized protein	Sb02g007770.1	9755511	9760398	-	similar to Putative uncharacterized protein
Sb01g002080.1	1787330	1790722	-	similar to Putative IAA amidohydrolase	Sb02g007710.1	9679600	9683185	+	similar to Putative uncharacterized protein
Sb01g002100.1	1797151	1799864	+	similar to Expressed protein	Sb02g007690.1	9663783	9668422	-	similar to Putative uncharacterized protein
Sb01g002110.1	1800521	1800904	-	similar to Putative uncharacterized protein	Sb02g007670.1	9650183	9650854	+	similar to Putative uncharacterized protein
Sb01g002180.1	1834104	1836795	-	similar to Ferredoxin-3, chloroplast precursor	Sb03g040610.1	68192532	68193029	+	similar to Putative ferredoxin
Sb01g002400.1	1960232	1965330	+	similar to Putative hydrolase	Sb02g007580.1	9559539	9560848	+	similar to Epoxide hydrolase
Sb01g002430.1	1980476	1984054	-	similar to Putative calreticulin	Sb02g007480.1	9470467	9474487	-	similar to Calreticulin precursor
Sb01g002550.1	2088915	2091624	+	similar to Glycoside hydrolase family 28 protein, putative, expressed	Sb02g007470.1	9466295	9469731	+	similar to Putative uncharacterized protein
Sb01g002680.1	2230321	2234081	+	similar to MAP kinase-activating protein C22orf5, putative, expressed	Sb02g007330.1	9376508	9382320	+	similar to Organic solute transporter-like
Sb01g002760.1	2272023	2277198	+	similar to Anthranilate synthase alpha 1 subunit	Sb01g040180.1	63561180	63565642	+	similar to Anthranilate synthase alpha subunit
Sb01g002780.1	2290085	2290462	-	weakly similar to Expressed protein	Sb02g007280.1	9313902	9314264	+	weakly similar to Putative uncharacterized protein P0418E08.140
Sb01g002785.1	2295412	2297951	+	Predicted protein	Sb03g040120.1	67694738	67704648	-	similar to MYB transcription factor-like protein
Sb01g002800.1	2305712	2308143	+	similar to Protein kinase domain containing protein, expressed	Sb03g040070.1	67666743	67669682	-	similar to Putative uncharacterized protein
Sb01g002840.1	2325741	2327731	+	similar to Os03g0825400 protein	Sb02g007270.1	9309241	9312067	-	similar to Os03g0825400 protein
Sb01g002860.1	2352378	2353909	+	similar to Os03g0824600 protein	Sb02g007260.1	9306567	9308124	-	similar to Putative UDP-glucosyltransferase
Sb01g002870.1	2357872	2359400	-	similar to Os03g0824600 protein	Sb02g007090.1	9079971	9081574	+	similar to Putative uncharacterized protein
Sb01g002980.1	2414137	2416789	+	similar to Ras-related GTP-binding protein	Sb03g039850.1	67495022	67497437	-	similar to Putative uncharacterized protein
Sb01g003000.1	2433810	2436043	+	similar to Putative uncharacterized protein	Sb03g039790.1	67439078	67439499	-	similar to Putative uncharacterized protein
Sb01g003070.1	2473672	2476504	-	similar to Putative uncharacterized protein	Sb01g039780.1	63244525	63248083	+	similar to HEAT repeat family protein, expressed
Sb01g003080.1	2478358	2478639	-	similar to Expressed protein	Sb03g039560.1	67235857	67236126	+	similar to Putative uncharacterized protein P0406G08.29
Sb01g003110.1	2491822	2493818	-	similar to OSJNBa0086O06.18 protein	Sb01g039670.1	63145909	63149766	+	similar to Putative uncharacterized protein
Sb01g003110.1	2491822	2493818	-	similar to OSJNBa0086O06.18 protein	Sb03g039510.1	67186642	67189778	+	similar to SCARECROW-like protein
Sb01g003130.1	2520631	2524618	-	similar to Protein kinase APK1B, chloroplast, putative, expressed	Sb01g039630.1	63095593	63098723	+	similar to Protein kinase APK1B, chloroplast, putative, expressed
Sb01g003190.1	2581548	2584791	+	similar to Probable protein phosphatase 2C POLTERGEIST-LIKE 4	Sb01g039615.1	63080100	63082569	-	similar to Protein phosphatase 2C containing protein, expressed
Sb01g003200.1	2586589	2588075	+	similar to 60S ribosomal protein L36	Sb03g039390.1	67087348	67089335	-	similar to 60S ribosomal protein L36
Sb01g003210.1	2605733	2607377	-	similar to Os03g0821200 protein	Sb01g039550.1	62955485	62957372	+	similar to Dof domain, zinc finger family protein, expressed
Sb01g003220.1	2612658	2613943	-	similar to Putative uncharacterized protein	Sb01g039530.1	62934925	62937548	-	similar to Heat shock cognate 70 kDa protein
Sb01g003220.1	2612658	2613943	-	similar to Putative uncharacterized protein	Sb03g039360.1	67054051	67057207	+	similar to Heat shock 70 kDa protein
Sb01g003250.1	2626620	2628778	-	similar to Actin-depolymerizing factor 3	Sb01g039300.1	62742994	62744557	-	similar to Actin-depolymerizing factor 7
Sb01g003270.1	2632850	2633678	-	similar to Putative uncharacterized protein	Sb03g039270.1	67000330	67000914	+	similar to C2H2 zinc finger protein
Sb01g003300.1	2653583	2654023	+	similar to Putative uncharacterized protein	Sb01g039190.1	62652716	62653309	+	similar to Zinc finger DNA-binding protein, putative, expressed
Sb01g003300.1	2653583	2654023	+	similar to Putative uncharacterized protein	Sb03g039250.1	66975259	66976099	-	similar to Os01g0838600 protein
Sb01g003310.1	2654973	2658361	-	similar to Ras-related protein ARA-3	Sb02g007030.1	9031387	9036925	-	similar to Ethylene-responsive small GTP-binding protein
Sb01g003400.1	2731122	2735193	-	similar to Indeterminate spikelet 1	Sb02g007000.1	8952672	8956528	+	similar to Putative indeterminate spikelet 1
Sb01g003410.1	2737940	2739951	+	similar to 40S ribosomal protein S23-1	Sb03g039010.1	66777588	66779313	-	similar to 40S ribosomal protein S23-1
Sb01g003420.1	2741618	2745295	+	similar to Putative PHD-finger domain containing protein	Sb02g006980.1	8938847	8942268	-	similar to Putative uncharacterized protein
Sb01g003470.1	2810843	2813315	-	similar to Putative uncharacterized protein	Sb03g038620.1	66498734	66500800	+	similar to Putative cinnamoyl-CoA reductase
Sb01g003540.1	2876969	2878880	-	similar to Putative uncharacterized protein	Sb02g006930.1	8898230	8901050	-	similar to Os07g0231400 protein
Sb01g003580.1	2908164	2909008	+	similar to Expressed protein	Sb02g006900.1	8872824	8875274	-	similar to Putative uncharacterized protein OSJNBa0086N05.106
Sb01g003670.1	2957590	2958737	+	weakly similar to Putative uncharacterized protein	Sb02g006780.1	8677029	8678627	-	Predicted protein
Sb01g003680.1	2960855	2964672	-	similar to Expressed protein	Sb02g006770.1	8645912	8654651	+	similar to KH domain-like protein
Sb01g003680.1	2960855	2964672	-	similar to Expressed protein	Sb03g038070.1	66013163	66017680	+	similar to Putative uncharacterized protein
Sb01g003710.1	2981848	2983430	-	similar to Stress-induced transcription factor NAC1	Sb02g006680.1	8463517	8464942	+	similar to GRAB1 protein
Sb01g003710.1	2981848	2983430	-	similar to Stress-induced transcription factor NAC1	Sb03g037940.1	65831178	65832783	-	similar to NAC domain-containing protein 68
Sb01g003730.1	3006742	3007425	-	weakly similar to Putative uncharacterized protein	Sb02g006630.1	8262828	8263430	+	weakly similar to Putative uncharacterized protein OJ1118_B03.113
Sb01g003770.1	3034453	3037078	-	similar to Putative uncharacterized protein	Sb02g006540.1	8175401	8178961	+	similar to ADP-ribosylation factor 1
Sb01g003770.1	3034453	3037078	-	similar to Putative uncharacterized protein	Sb03g037760.1	65721915	65725096	+	similar to ADP-ribosylation factor 1
Sb01g003810.1	3055623	3056567	+	similar to Putative uncharacterized protein	Sb03g037520.1	65432183	65433007	+	similar to Putative uncharacterized protein P0702B09.7
Sb01g003940.1	3186555	3190220	+	similar to Putative NUDIX hydrolase	Sb02g006440.1	8065574	8071475	-	similar to MutT-like protein
Sb01g003950.1	3220062	3221072	-	similar to Putative uncharacterized protein	Sb02g006400.1	8016229	8017203	+	similar to Putative uncharacterized protein
Sb01g004080.1	3304490	3307002	-	similar to ABRE-binding factor Embp-2	Sb02g006350.1	7929484	7934165	+	similar to Em binding protein-1a
Sb01g004100.1	3316366	3318406	+	similar to Expressed protein	Sb02g006340.1	7914168	7919083	-	similar to Expressed protein
Sb01g004130.1	3327321	3332332	-	similar to Putative raffinose synthase or seed imbibition protein	Sb02g006320.1	7904523	7908055	+	similar to Alkaline alpha galactosidase 1
Sb01g004210.1	3385947	3391819	+	similar to Cellulose synthase-9	Sb02g006290.1	7843063	7848593	-	similar to Cellulose synthase-9
Sb01g004250.1	3405904	3407725	-	similar to Chromosome chr8 scaffold_34, whole genome shotgun sequence	Sb02g006200.1	7731173	7733010	+	similar to 40S ribosomal protein S2-3
Sb01g004280.1	3431853	3434732	+	similar to (S)-adenosyl-L-methionine:delta 24-sterol methyltransferase	Sb02g006160.1	7686539	7688924	-	similar to (S)-adenosyl-L-methionine:delta 24-sterol methyltransferase
Sb01g004360.1	3481234	3485337	-	similar to Putative uncharacterized protein OSJNBa0059E14.15	Sb02g006130.1	7420755	7424347	+	similar to Putative uncharacterized protein
Sb01g004390.1	3515894	3518747	-	similar to Os07g0205000 protein	Sb02g006115.1	7398604	7404609	+	similar to Os07g0205000 protein
Sb01g004410.1	3535462	3536504	-	weakly similar to Expressed protein	Sb02g006070.1	7357481	7360609	+	similar to Putative uncharacterized protein
Sb01g004540.1	3625876	3630837	+	similar to DEAD-box ATP-dependent RNA helicase 37	Sb02g005950.1	7152917	7157993	-	similar to DEAD-box ATP-dependent RNA helicase 52B
Sb01g004560.1	3639903	3641479	+	similar to Os03g0804900 protein	Sb01g010900.1	9780441	9781820	-	similar to Putative uncharacterized protein
Sb01g004560.1	3639903	3641479	+	similar to Os03g0804900 protein	Sb02g005940.1	7140702	7142288	+	similar to Putative uncharacterized protein
Sb01g004590.1	3678380	3679397	-	similar to Germin-like protein 7	Sb01g011370.1	10219731	10220892	+	similar to Putative uncharacterized protein
Sb01g004600.1	3680068	3685443	-	similar to Putative uncharacterized protein P0519E02.19	Sb02g005910.1	7106826	7114986	+	similar to Putative uncharacterized protein P0519E02.19
Sb01g004610.1	3687366	3689943	-	similar to Non-specific lipid-transfer protein	Sb02g005900.1	7100123	7103454	+	similar to Lipid transfer protein-like
Sb01g004630.1	3702739	3707122	+	similar to Galactosyltransferase family protein, putative, expressed	Sb01g011450.1	10280488	10284822	+	similar to Putative Galactosyltransferase
Sb01g004630.1	3702739	3707122	+	similar to Galactosyltransferase family protein, putative, expressed	Sb02g005780.1	6829270	6833709	-	similar to Galactosyltransferase family-like protein
Sb01g004670.1	3738111	3740162	+	similar to Putative oxidoreductase	Sb02g005750.1	6810247	6812784	-	similar to Os07g0194500 protein
Sb01g004680.1	3751705	3752922	+	similar to Os03g0803200 protein	Sb02g005745.1	6805688	6808934	-	weakly similar to Os03g0803200 protein
Sb01g004700.1	3775931	3778748	-	similar to Chromosome undetermined scaffold_168, whole genome shotgun sequence	Sb02g005730.1	6794202	6798029	+	similar to Chromosome undetermined scaffold_168, whole genome shotgun sequence
Sb01g004710.1	3783408	3786904	+	similar to Putative uncharacterized protein OSJNBa0087C10.10	Sb02g005713.1	6770372	6772791	-	similar to Putative bHLH protein
Sb01g004720.1	3787168	3794007	+	similar to Unknow protein	Sb02g005710.1	6759428	6766304	-	similar to Putative uncharacterized protein
Sb01g004740.1	3801783	3803681	-	similar to Putative AAA-type ATPase	Sb02g005600.1	6643084	6645074	-	similar to AAA-type ATPase-like
Sb01g004790.1	3859609	3862726	-	similar to Expressed protein	Sb02g005560.1	6587719	6590023	+	similar to Putative uncharacterized protein
Sb01g004855.1	3897947	3902470	+	similar to Putative uncharacterized protein OSJNBa0052F07.7	Sb02g005430.1	6414831	6419274	-	weakly similar to Putative uncharacterized protein OSJNBb0003E08.28
Sb01g004920.1	4014713	4023793	+	similar to Os03g0800200 protein	Sb01g011870.1	10761650	10768577	+	similar to Chromosome chr6 scaffold_25, whole genome shotgun sequence
Sb01g004920.1	4014713	4023793	+	similar to Os03g0800200 protein	Sb02g005150.1	5997121	6005181	-	similar to Os03g0800200 protein
Sb01g004940.1	4032781	4035206	-	similar to Putative nodule-specific protein	Sb01g011890.1	10812799	10814742	+	similar to Nodulin family protein, putative
Sb01g004940.1	4032781	4035206	-	similar to Putative nodule-specific protein	Sb02g005120.1	5929112	5931366	-	similar to Putative nodule-specific protein
Sb01g004950.1	4045407	4048980	-	similar to Transducin / WD-40 repeat protein-like	Sb02g005080.1	5858863	5863519	+	similar to Transducin / WD-40 repeat protein-like
Sb01g004980.1	4061511	4061840	+	weakly similar to Putative uncharacterized protein	Sb02g004840.1	5599852	5600552	-	similar to Putative uncharacterized protein
Sb01g005000.1	4075933	4080668	-	similar to Targeting protein for Xklp2 containing protein, expressed	Sb02g004800.1	5548907	5552510	+	similar to Putative seed specific protein
Sb01g005010.1	4084027	4085414	-	similar to Histone H1	Sb02g004730.1	5469565	5470916	+	similar to Histone H1-like protein
Sb01g005020.1	4115477	4118155	+	similar to 40S ribosomal protein S15	Sb02g004720.1	5450800	5452778	-	similar to 40S ribosomal protein S15
Sb01g005070.1	4145185	4147259	-	similar to WRKY transcription factor 6	Sb01g008550.1	7382814	7385101	-	similar to Protein WRKY1
Sb01g005080.1	4153849	4154523	+	similar to Putative prenylated Rab receptor	Sb01g008530.1	7369716	7371007	-	similar to Os03g0741600 protein
Sb01g005082.1	4155422	4156469	-	similar to Cytosine-specific methyltransferase	Sb02g004680.1	5388406	5394180	+	similar to Cytosine-specific methyltransferase
Sb01g005090.1	4188503	4193502	-	similar to Zinc finger, C3HC4 type family protein, expressed	Sb01g008520.1	7362663	7367592	+	similar to Expressed protein
Sb01g005110.1	4202487	4203807	+	similar to Auxin-responsive protein IAA14	Sb01g008480.1	7321142	7323941	+	similar to IAA1 protein
Sb01g005110.1	4202487	4203807	+	similar to Auxin-responsive protein IAA14	Sb02g004670.1	5336356	5337695	-	similar to Auxin-responsive protein IAA24
Sb01g005170.1	4275514	4279485	+	similar to Opaque2 heterodimerizing protein 2	Sb02g004590.1	5258025	5261823	+	similar to Opaque-2 protein
Sb01g005200.1	4319632	4325298	-	similar to Pyruvate kinase	Sb01g012240.1	11249512	11254055	+	similar to Pyruvate kinase
Sb01g005200.1	4319632	4325298	-	similar to Pyruvate kinase	Sb02g004550.1	5234031	5238159	+	similar to Pyruvate kinase
Sb01g005210.1	4327800	4330263	+	similar to Putative uncharacterized protein	Sb02g004510.1	5165892	5168446	+	similar to Putative uncharacterized protein
Sb01g005220.1	4332558	4337037	+	similar to Expressed protein	Sb02g004450.1	5025376	5029321	-	similar to Putative uncharacterized protein
Sb01g005240.1	4363299	4365934	-	similar to Expressed protein	Sb01g008420.1	7257689	7260845	+	similar to Aluminum-induced protein-like protein
Sb01g005250.1	4367108	4370666	-	similar to Heat shock factor RHSF5	Sb01g008380.1	7214131	7215744	+	similar to Heat shock protein 41
Sb01g005250.1	4367108	4370666	-	similar to Heat shock factor RHSF5	Sb02g004370.1	4942979	4945325	+	similar to Heat shock factor RHSF5
Sb01g005260.1	4370981	4373360	+	similar to Expressed protein	Sb01g008350.1	7190256	7191424	-	similar to Putative uncharacterized protein
Sb01g005260.1	4370981	4373360	+	similar to Expressed protein	Sb02g004350.1	4912745	4916856	-	similar to Putative uncharacterized protein
Sb01g005300.1	4401463	4403034	+	similar to Putative uncharacterized protein	Sb02g004260.1	4832734	4834333	-	similar to Os07g0176500 protein
Sb01g005330.1	4416363	4421033	+	similar to Os03g0795000 protein	Sb02g004070.1	4624785	4630510	+	similar to Putative uncharacterized protein
Sb01g005400.1	4455816	4456438	-	similar to Os03g0794300 protein	Sb01g012580.1	11609756	11610666	-	weakly similar to Putative uncharacterized protein
Sb01g005440.1	4466054	4468148	-	similar to Globulin-2 precursor	Sb01g012640.1	11631883	11634199	+	similar to Globulin-1 S allele precursor
Sb01g005450.1	4486805	4490212	-	similar to Putative inositol polyphosphate 5-phosphatase	Sb01g012670.1	11649232	11652294	-	similar to Putative uncharacterized protein
Sb01g005460.1	4503175	4511350	-	similar to Putative uncharacterized protein	Sb02g004030.1	4510147	4515952	+	similar to Putative uncharacterized protein
Sb01g005500.1	4523610	4528153	+	similar to High-glucose-regulated protein 8-like	Sb01g008170.1	7044144	7051056	-	similar to YT521-B-like family protein, expressed
Sb01g005500.1	4523610	4528153	+	similar to High-glucose-regulated protein 8-like	Sb02g003990.1	4392808	4396800	-	similar to High-glucose-regulated protein 8-like
Sb01g005570.1	4556531	4560645	-	similar to Ubiquitin-conjugating enzyme E2-17 kDa 1	Sb02g003870.1	4288179	4295402	-	similar to Ubiquitin-conjugating enzyme E2-17 kDa 1
Sb01g005610.1	4581252	4583579	+	similar to Putative uncharacterized protein	Sb01g012900.1	11957671	11960587	-	similar to 3-glucanase
Sb01g005620.1	4589442	4589954	-	similar to Putative uncharacterized protein	Sb02g003830.1	4256488	4257218	+	weakly similar to Putative uncharacterized protein
Sb01g005650.1	4620645	4627469	+	similar to Aldehyde oxidase-2	Sb02g003720.1	4147328	4154670	-	similar to Putative uncharacterized protein
Sb01g005666.1	4658138	4660111	-	Predicted protein	Sb01g007876.1	6808118	6809920	-	Predicted protein
Sb01g005720.1	4711297	4712750	+	similar to PrMC3, putative, expressed	Sb02g003560.1	4006649	4007863	+	similar to Putative uncharacterized protein
Sb01g005730.1	4714425	4716994	+	similar to Putative uncharacterized protein OSJNBa0087O09.6	Sb01g013200.1	12206135	12209704	-	similar to Putative uncharacterized protein
Sb01g005740.1	4718476	4719380	-	similar to Putative uncharacterized protein	Sb02g003505.1	3961755	3962333	+	Predicted protein
Sb01g005750.1	4722615	4726021	+	similar to Putative uncharacterized protein	Sb02g003500.1	3949285	3954691	-	similar to Putative uncharacterized protein
Sb01g005760.1	4727999	4730994	+	similar to Putative RING zinc finger protein	Sb02g003480.1	3933553	3935949	-	similar to Putative RING zinc finger protein
Sb01g005770.1	4763330	4766955	+	similar to Expressed protein	Sb02g003410.1	3874540	3876840	-	similar to GPI-anchored protein-like
Sb01g005800.1	4787020	4790098	-	similar to Putative uncharacterized protein	Sb02g003360.1	3819093	3822453	+	similar to Putative uncharacterized protein
Sb01g005810.1	4792583	4793173	-	similar to Putative C3HC4 type RING zinc finger protein	Sb02g003340.1	3799962	3800501	+	similar to C3HC4-type RING zinc finger protein-like
Sb01g005860.1	4879390	4883121	-	similar to J-domain protein	Sb01g013390.1	12385036	12389195	-	similar to DnaJ-related protein ZMDJ1
Sb01g005890.1	4899107	4901570	+	similar to Expressed protein	Sb01g013420.1	12414824	12419780	+	similar to Expressed protein
Sb01g005930.1	4937368	4938519	+	similar to Expressed protein	Sb01g013510.1	12561620	12562811	+	similar to Expressed protein
Sb01g005950.1	4958049	4959178	+	similar to Expressed protein	Sb02g003180.1	3504622	3505239	-	weakly similar to Putative uncharacterized protein
Sb01g005960.1	4989413	4991859	-	similar to Putative glycolate oxidase (Os07g0152900 protein) (Putative (S)-2- hydroxy-acid oxidase)	Sb02g003120.1	3403501	3406889	+	similar to Putative glycolate oxidase (Os07g0152900 protein) (Putative (S)-2- hydroxy-acid oxidase)
Sb01g005970.1	4994176	4998051	-	similar to Expressed protein	Sb02g003110.1	3399273	3402868	+	similar to Putative uncharacterized protein
Sb01g005990.1	5012234	5013582	+	similar to Glutathione transferase	Sb01g013590.1	12640190	12640995	+	similar to Putative uncharacterized protein
Sb01g005990.1	5012234	5013582	+	similar to Glutathione transferase	Sb02g003090.1	3384650	3385861	+	similar to Os07g0152700 protein
Sb01g006050.1	5057892	5062304	+	similar to Expressed protein	Sb02g003020.1	3182346	3189591	-	similar to Putative uncharacterized protein
Sb01g006090.1	5077133	5081552	+	similar to Cell differentiation protein rcd1, putative, expressed	Sb02g002910.1	3080921	3088185	-	similar to Cell differentiation protein rcd1, putative, expressed
Sb01g006100.1	5082067	5085448	+	similar to Ferredoxin--NADP reductase, root isozyme, chloroplast precursor	Sb02g002900.1	3075445	3080012	-	similar to Ferredoxin--NADP reductase, embryo isozyme, chloroplast precursor
Sb01g006110.1	5086687	5089989	+	similar to Expressed protein	Sb02g002890.1	3066760	3073803	-	similar to Os07g0147800 protein
Sb01g006140.1	5105602	5107076	+	similar to Os03g0784100 protein	Sb01g013740.1	12805272	12806846	+	similar to Patatin-like phospholipase domain containing protein
Sb01g006140.1	5105602	5107076	+	similar to Os03g0784100 protein	Sb02g002800.1	2962087	2964105	-	similar to Os07g0144500 protein
Sb01g006190.1	5228081	5231041	-	similar to Helix-loop-helix DNA-binding domain containing protein, expressed	Sb01g013843.1	12946309	12953676	-	similar to Helix-loop-helix DNA-binding domain containing protein, expressed
Sb01g006190.1	5228081	5231041	-	similar to Helix-loop-helix DNA-binding domain containing protein, expressed	Sb02g002760.1	2873293	2875250	+	weakly similar to Transcription factor BHLH9-like protein
Sb01g006200.1	5238341	5238811	-	similar to Os04g0521900 protein	Sb02g002740.1	2858080	2858959	+	similar to Early nodulin 75-like protein
Sb01g006220.1	5248603	5251092	+	similar to Putative uncharacterized protein	Sb02g002706.1	2837880	2840088	+	similar to Putative uncharacterized protein
Sb01g006320.1	5301533	5306109	-	similar to Chromosome chr19 scaffold_126, whole genome shotgun sequence	Sb02g002640.1	2787166	2791982	+	similar to Chromosome chr19 scaffold_126, whole genome shotgun sequence
Sb01g006410.1	5406070	5407909	-	similar to Putative uncharacterized protein	Sb02g002620.1	2769222	2770511	+	similar to Putative uncharacterized protein
Sb01g006460.1	5447215	5453457	-	Predicted protein	Sb02g002600.1	2725613	2733270	+	similar to Putative uncharacterized protein
Sb01g006470.1	5456847	5459721	+	similar to Protein kinase domain containing protein, expressed	Sb02g002590.1	2719788	2721763	-	similar to Putative uncharacterized protein
Sb01g006490.1	5475409	5481138	+	similar to Succinate dehydrogenase [ubiquinone] flavoprotein subunit, mitochondrial precursor	Sb02g002570.1	2668984	2674788	-	similar to Succinate dehydrogenase [ubiquinone] flavoprotein subunit, mitochondrial precursor
Sb01g006690.1	5637302	5641217	-	similar to Putative uncharacterized protein	Sb02g002450.1	2593632	2597515	-	similar to Putative uncharacterized protein
Sb01g006730.1	5681080	5682777	+	similar to Putative uncharacterized protein	Sb02g002380.1	2445161	2447154	-	similar to Putative uncharacterized protein
Sb01g006760.1	5698026	5699960	+	similar to Putative receptor-type protein kinase LRK1	Sb02g002240.1	2298636	2300693	-	similar to Os07g0130300 protein
Sb01g006780.1	5704660	5707101	-	similar to Lectin receptor kinase 7, putative, expressed	Sb02g002210.1	2283673	2285811	-	similar to Putative uncharacterized protein
Sb01g006790.1	5711520	5721678	-	similar to Knotted 1	Sb02g002200.1	2271442	2277624	+	similar to KNOX class homeodomain protein
Sb01g006820.1	5761602	5765387	+	similar to Putative uncharacterized protein	Sb02g002090.1	2112106	2114566	-	similar to Putative uncharacterized protein
Sb01g006830.1	5768728	5772327	-	similar to AP2 domain containing protein, expressed	Sb02g002080.1	2102801	2107896	+	weakly similar to AP2 domain containing protein, expressed
Sb01g006840.1	5809337	5811799	-	Predicted protein	Sb02g002070.1	2070587	2074961	+	similar to Putative uncharacterized protein
Sb01g006860.1	5839176	5840549	-	similar to Expressed protein	Sb02g001945.1	1983734	1984762	+	similar to Putative uncharacterized protein
Sb01g006870.1	5852334	5852807	-	similar to Expressed protein	Sb02g001930.1	1960124	1960663	-	similar to Putative uncharacterized protein
Sb01g006900.1	5866682	5870257	-	similar to Expressed protein	Sb02g001910.1	1941667	1944847	-	similar to Os07g0123500 protein
Sb01g006930.1	5892527	5896318	+	similar to Os03g0769000 protein	Sb02g001900.1	1926080	1930033	-	similar to Os03g0769000 protein
Sb01g006940.1	5899648	5900674	-	weakly similar to Putative uncharacterized protein OSJNBa0057M23.132	Sb02g001880.1	1910485	1911069	+	weakly similar to Putative uncharacterized protein OSJNBa0057M23.132
Sb01g007130.1	6054669	6056711	-	similar to Putative Myb-like DNA-binding protein	Sb02g001600.1	1460607	1462435	+	similar to Putative uncharacterized protein
Sb01g007150.1	6081308	6090466	+	similar to Protein kinase domain containing protein, expressed	Sb02g001590.1	1423580	1430078	-	similar to Os07g0119000 protein
Sb01g007180.1	6111426	6113273	-	similar to Putative uncharacterized protein	Sb02g001200.1	1068214	1069485	-	similar to Acetyltransferase-like protein
Sb01g007200.1	6152031	6154988	-	similar to Expressed protein	Sb02g001170.1	1033414	1036104	+	Predicted protein
Sb01g007220.1	6170452	6170898	-	similar to Putative uncharacterized protein OSJNBa0002J24.5	Sb02g001160.1	1029227	1029597	+	similar to Putative uncharacterized protein
Sb01g007240.1	6189705	6191143	-	similar to Peroxidase 51, putative, expressed	Sb02g001140.1	1014195	1016073	+	similar to Putative peroxidase
Sb01g007270.1	6227929	6235174	+	similar to Putative uncharacterized protein	Sb02g001110.1	979157	985611	-	similar to Casein kinase II subunit alpha
Sb01g007500.1	6455050	6457514	-	similar to Eukaryotic translation initiation factor 5A	Sb02g000830.1	674529	677028	-	similar to Eukaryotic translation initiation factor 5A
Sb01g010045.1	8891765	8892265	+	similar to Putative uncharacterized protein OJ1131_E09.12	Sb02g006145.1	7591322	7591918	+	similar to Putative uncharacterized protein OJ1131_E09.12
Sb01g010590.1	9361874	9364490	+	similar to DEAD-box ATP-dependent RNA helicase 21	Sb02g005950.1	7152917	7157993	-	similar to DEAD-box ATP-dependent RNA helicase 52B
Sb01g010900.1	9780441	9781820	-	similar to Putative uncharacterized protein	Sb02g005940.1	7140702	7142288	+	similar to Putative uncharacterized protein
Sb01g011160.1	10022755	10025534	-	similar to Putative zinc binding protein	Sb08g023220.1	55333427	55334713	+	similar to Putative zinc binding protein
Sb01g011450.1	10280488	10284822	+	similar to Putative Galactosyltransferase	Sb02g005780.1	6829270	6833709	-	similar to Galactosyltransferase family-like protein
Sb01g011480.1	10311267	10321403	-	similar to Putative Core-2/I-Branching enzyme	Sb08g023170.1	55302062	55305307	+	similar to BGGP Beta-1-3-galactosyl-O-glycosyl-glycoprotein
Sb01g011490.1	10323504	10328777	-	similar to Putative HIPL1 protein	Sb02g005700.1	6755874	6758667	+	similar to Os07g0193000 protein
Sb01g011490.1	10323504	10328777	-	similar to Putative HIPL1 protein	Sb08g023160.1	55296262	55300197	+	similar to HIPL1 protein, putative, expressed
Sb01g011520.1	10339836	10345427	+	similar to Putative uncharacterized protein	Sb08g023110.1	55264845	55266552	-	similar to Putative uncharacterized protein
Sb01g011610.1	10430260	10439085	-	similar to Chromosome chr17 scaffold_101, whole genome shotgun sequence	Sb02g005440.1	6463619	6469527	+	similar to Cation-transporting ATPase
Sb01g011610.1	10430260	10439085	-	similar to Chromosome chr17 scaffold_101, whole genome shotgun sequence	Sb08g023070.1	55243128	55249395	+	similar to Plasma membrane ATPase 1
Sb01g011700.1	10583348	10589889	+	similar to Nitrate transporter, putative	Sb02g005420.1	6410354	6412376	-	similar to Putative uncharacterized protein
Sb01g011700.1	10583348	10589889	+	similar to Nitrate transporter, putative	Sb08g023060.1	55189281	55192720	-	similar to Os12g0638300 protein
Sb01g011870.1	10761650	10768577	+	similar to Chromosome chr6 scaffold_25, whole genome shotgun sequence	Sb02g005150.1	5997121	6005181	-	similar to Os03g0800200 protein
Sb01g011890.1	10812799	10814742	+	similar to Nodulin family protein, putative	Sb02g005120.1	5929112	5931366	-	similar to Putative nodule-specific protein
Sb01g011910.1	10824355	10829198	+	similar to Putative uncharacterized protein	Sb02g004930.1	5677058	5680277	+	similar to Glycine-rich RNA-binding protein-like
Sb01g011940.1	10847649	10850752	+	similar to Ubiquitin-conjugating enzyme family protein, expressed	Sb08g022990.1	55126906	55131071	-	similar to Ubiquitin-conjugating enzyme family protein, expressed
Sb01g011960.1	10896947	10902344	+	similar to Benzothiadiazole-induced homeodomain protein 1	Sb08g022960.1	55085128	55090034	-	similar to Associated with HOX family protein, expressed
Sb01g012000.1	10924504	10931084	-	similar to TPR Domain containing protein	Sb08g022950.1	55079245	55084514	+	similar to TPR Domain containing protein, expressed
Sb01g012070.1	11003526	11006007	-	similar to Putative uncharacterized protein	Sb08g022940.1	55075625	55078357	+	similar to Zinc finger, C3HC4 type family protein, expressed
Sb01g012110.1	11048275	11049215	-	similar to Expressed protein	Sb08g022880.1	54993211	54993723	+	similar to Expressed protein
Sb01g012160.1	11129941	11130477	-	Predicted protein	Sb08g022860.1	54958035	54958511	+	weakly similar to Expressed protein
Sb01g012190.1	11178487	11186045	+	similar to Expressed protein	Sb08g022840.1	54933772	54939858	-	similar to Early-responsive to dehydration protein, putative, expressed
Sb01g012240.1	11249512	11254055	+	similar to Pyruvate kinase	Sb02g004550.1	5234031	5238159	+	similar to Pyruvate kinase
Sb01g012250.1	11259304	11262053	-	weakly similar to Helix-loop-helix DNA-binding domain containing protein, expressed	Sb08g022760.1	54836407	54840508	+	weakly similar to Helix-loop-helix DNA-binding domain containing protein
Sb01g012300.1	11362384	11363490	-	similar to Glycine-rich RNA-binding protein 2	Sb08g022740.1	54793370	54794394	+	similar to Glycine-rich RNA-binding protein 1
Sb01g012480.1	11510731	11514690	-	similar to Small GTP-binding protein	Sb08g022680.1	54740091	54745754	+	similar to Small GTP-binding protein
Sb01g012540.1	11555411	11556637	+	weakly similar to OJ000223_09.12 protein	Sb02g004330.1	4898410	4899475	+	similar to Putative uncharacterized protein
Sb01g012670.1	11649232	11652294	-	similar to Putative uncharacterized protein	Sb02g004230.1	4778015	4782644	-	similar to Putative uncharacterized protein
Sb01g012706.1	11693952	11694311	-	Predicted protein	Sb08g022410.1	54369090	54369896	-	similar to Thaumatin-like protein, putative, expressed
Sb01g012820.1	11846939	11850810	-	similar to Putative uncharacterized protein B1168A08.20	Sb08g022300.1	54166945	54167449	+	similar to Putative uncharacterized protein
Sb01g012830.1	11852609	11856778	+	similar to Putative uncharacterized protein	Sb08g022295.1	54150714	54154230	-	Predicted protein
Sb01g012880.1	11946166	11951075	-	similar to TATA-binding protein	Sb08g022273.1	54072253	54075815	+	similar to TATA-box-binding protein 1
Sb01g012900.1	11957671	11960587	-	similar to 3-glucanase	Sb02g003910.1	4347672	4352129	+	similar to Putative uncharacterized protein
Sb01g012910.1	11968709	11970895	-	similar to K-exchanger-like protein	Sb08g022240.1	54041794	54043632	+	similar to Sodium/calcium exchanger protein, expressed
Sb01g012930.1	11980898	11982237	+	similar to Small heat shock-like protein	Sb08g022220.1	54029396	54031527	-	Predicted protein
Sb01g012960.1	11987498	11992723	-	similar to Methionine synthase 2 enzyme	Sb08g022210.1	54023436	54029272	+	similar to Methionine synthase 2 enzyme
Sb01g013030.1	12044541	12047433	+	similar to Putative uncharacterized protein	Sb08g022140.1	53934999	53937858	-	similar to Expressed protein
Sb01g013100.1	12135530	12140561	+	similar to Putative cationic amino acid transporter	Sb08g022100.1	53884135	53889033	-	similar to Amino acid permease family protein, putative, expressed
Sb01g013215.1	12227359	12233648	-	similar to Expressed protein	Sb08g022080.1	53861368	53865111	+	Predicted protein
Sb01g013270.1	12285545	12287480	-	similar to Protein YABBY 2	Sb08g022030.1	53810166	53816598	+	similar to Protein YABBY 6
Sb01g013300.1	12333929	12340181	+	similar to Expressed protein	Sb08g022010.1	53743855	53748055	-	similar to Expressed protein
Sb01g013320.1	12348735	12353821	+	similar to Putative methyl-binding domain protein MBD115	Sb08g022000.1	53734923	53741005	-	similar to Putative methyl-binding domain protein MBD106
Sb01g013400.1	12394160	12401477	+	similar to Expressed protein	Sb08g021930.1	53682245	53685594	-	similar to IQ calmodulin-binding motif family protein, expressed
Sb01g013410.1	12408833	12411182	+	similar to Expressed protein	Sb08g021920.1	53672215	53674344	-	similar to Expressed protein
Sb01g013430.1	12427726	12431856	+	similar to CCAAT-box transcription factor-related	Sb08g021910.1	53656015	53658442	-	similar to CCAAT-binding transcription factor subunit B family protein, expressed
Sb01g013460.1	12453895	12463020	+	similar to Serine/threonine-protein phosphatase BSL2 homolog	Sb08g021850.1	53597893	53606915	-	similar to Serine/threonine-protein phosphatase BSL2 homolog
Sb01g013500.1	12558455	12560584	-	similar to Cyclic nucleotide-gated ion channel 9, putative, expressed	Sb08g021830.1	53588672	53590921	+	similar to Cyclic nucleotide-gated ion channel 7, putative, expressed
Sb01g013530.1	12602542	12607594	+	similar to Translation initiation factor eIF-2B delta subunit, putative, expressed	Sb08g021810.1	53464624	53470052	-	similar to Initiation factor 2 subunit family protein, expressed
Sb01g013540.1	12608186	12611371	-	similar to Pyruvate dehydrogenase E1 component beta subunit, putative, expressed	Sb08g021770.1	53426102	53430399	+	similar to Pyruvate dehydrogenase E1 component beta subunit, putative, expressed
Sb01g013580.1	12636917	12638049	+	Predicted protein	Sb08g021750.1	53402901	53404289	-	Predicted protein
Sb01g013640.1	12681103	12682755	-	similar to Kinase domain containing protein	Sb08g021520.1	53232927	53234624	+	similar to Barren inflorescence2
Sb01g013690.1	12732747	12737009	+	similar to Os03g0641200 protein	Sb08g021380.1	52992717	52994631	-	similar to Amino acid permease family protein
Sb01g013710.1	12771371	12776852	+	similar to Class III HD-Zip protein 4, putative, expressed	Sb08g021350.1	52946525	52953101	-	similar to Class III HD-Zip protein 4, putative, expressed
Sb01g013820.1	12868132	12871613	+	similar to Zinc finger protein, putative	Sb08g021100.1	52565134	52569661	-	similar to Zinc finger protein, putative, expressed
Sb01g013843.1	12946309	12953676	-	similar to Helix-loop-helix DNA-binding domain containing protein, expressed	Sb08g021000.1	52450576	52453353	+	similar to Helix-loop-helix DNA-binding domain containing protein, expressed
Sb01g013890.1	13033100	13037529	-	similar to Putative uncharacterized protein	Sb08g020820.1	52163761	52167283	+	similar to Putative uncharacterized protein
Sb01g013900.1	13043965	13048476	+	Predicted protein	Sb08g020800.1	52120124	52127618	-	similar to Tesmin/TSO1-like CXC domain containing protein, expressed
Sb01g013930.1	13084996	13089912	+	similar to Expressed protein	Sb08g020780.1	52091820	52097700	-	similar to Expressed protein
Sb01g013950.1	13113587	13117689	+	similar to LSTK-1-like kinase, putative, expressed	Sb08g020750.1	52036977	52040967	-	similar to LSTK-1-like kinase, putative, expressed
Sb01g014090.1	13284602	13286286	+	similar to Putative serine/threonine protein kinase	Sb08g020690.1	51816149	51817456	-	similar to Protein kinase domain containing protein, expressed
Sb01g014120.1	13299571	13300755	-	similar to Auxin-responsive protein IAA12	Sb08g020590.1	51628575	51630240	+	similar to Auxin-responsive protein IAA31
Sb01g014130.1	13320178	13322855	+	similar to Auxin-responsive protein IAA30	Sb08g020580.1	51607702	51613086	-	similar to Auxin-responsive protein IAA30
Sb01g014150.1	13340116	13346723	-	similar to Leucine Rich Repeat family protein, expressed	Sb08g020560.1	51593251	51597672	+	similar to Leucine Rich Repeat family protein, expressed
Sb01g014160.1	13358722	13363802	+	similar to Zinc finger, C3HC4 type family protein, expressed	Sb08g020500.1	51540649	51545782	-	similar to Zinc finger, C3HC4 type family protein, expressed
Sb01g014180.1	13370277	13372707	+	similar to WRKY DNA binding domain containing protein, expressed	Sb08g020270.1	51276577	51278999	-	similar to WRKY DNA binding domain containing protein, expressed
Sb01g014200.1	13405019	13411009	-	similar to KH domain containing protein, expressed	Sb08g020260.1	51264909	51270727	+	similar to FLK, putative, expressed
Sb01g014220.1	13425720	13430384	-	similar to Os03g0626600 protein	Sb08g020170.1	51191714	51196691	+	similar to LIM domain-containing protein, putative, expressed
Sb01g014300.1	13492656	13494836	-	similar to Putative WD-40 domain protein	Sb08g020020.1	51046628	51047962	+	similar to Transducin family protein, putative, expressed
Sb01g014354.1	13622707	13624434	-	similar to Putative transfactor	Sb08g019940.1	50931974	50934229	+	similar to Putative transfactor
Sb01g014370.1	13642313	13643968	-	similar to B3 DNA binding domain containing protein, expressed	Sb08g019900.1	50899879	50902410	+	similar to B3 DNA binding domain containing protein, expressed
Sb01g014455.1	13767922	13768161	-	similar to Putative uncharacterized protein	Sb08g019887.1	50879505	50885110	+	weakly similar to Putative uncharacterized protein
Sb01g014480.1	13786852	13790451	-	weakly similar to Putative uncharacterized protein	Sb08g019880.1	50853994	50856275	+	weakly similar to B3 DNA binding domain containing protein
Sb01g014530.1	13845517	13846572	+	similar to Dof domain, zinc finger family protein, expressed	Sb08g019830.1	50811146	50811973	-	weakly similar to Dof domain, zinc finger family protein
Sb01g014580.1	13869109	13870388	+	similar to Putative uncharacterized protein	Sb08g019780.1	50784753	50786072	-	similar to Helix-loop-helix DNA-binding domain containing protein
Sb01g014590.1	13904743	13906239	+	similar to Cyclin-D5-1	Sb08g019760.1	50770259	50772632	-	similar to Cyclin-D5-2
Sb01g014620.1	13926528	13931352	-	similar to Calcium-transporting ATPase 2, plasma membrane-type (EC 3.6.3.8) (Ca(2+)-ATPase isoform 2)	Sb08g019740.1	50752810	50757734	+	similar to Calcium-transporting ATPase 1, plasma membrane-type (EC 3.6.3.8) (Ca(2+)-ATPase isoform 1)
Sb01g014720.1	14035941	14038920	+	similar to Serine/threonine-protein kinase SAPK10	Sb08g019700.1	50692257	50694459	-	similar to Serine/threonine-protein kinase SAPK9
Sb01g014760.1	14074561	14078491	+	similar to Putative uncharacterized protein	Sb08g019560.1	50329394	50332842	-	similar to Transposon protein, putative, Mutator sub-class, expressed
Sb01g014810.1	14105841	14107193	-	Predicted protein	Sb08g019530.1	50305299	50306567	+	weakly similar to AP2 domain containing protein, expressed
Sb01g014840.1	14166285	14167457	+	weakly similar to Expressed protein	Sb08g019420.1	50194122	50194836	-	similar to Zinc finger protein 7, putative, expressed
Sb01g014850.1	14171662	14173387	-	similar to Cyclin-A3-1	Sb08g019410.1	50190006	50192312	+	similar to Cyclin-A3-2
Sb01g014870.1	14200045	14202277	+	similar to Metal transporter Nramp2, putative, expressed	Sb08g019400.1	50175651	50179497	-	similar to Metal transporter Nramp2, putative, expressed
Sb01g014910.1	14250521	14253485	+	similar to Lipase, putative, expressed	Sb08g019390.1	50148945	50150728	-	similar to Lipase, putative, expressed
Sb01g014950.1	14295485	14296054	-	Predicted protein	Sb08g019360.1	50100299	50101153	+	similar to Os12g0580600 protein
Sb01g016620.1	16770296	16771406	-	weakly similar to Class III peroxidase 70 precursor	Sb01g049140.1	72125370	72129092	+	similar to Peroxidase family protein, expressed
Sb01g016950.1	17150586	17151377	+	similar to Putaive mitochondrial inner membrane protein	Sb01g049640.1	72589554	72590650	+	similar to Putative mitochondrial inner membrane protein
Sb01g016960.1	17151994	17155340	-	similar to Major Facilitator Superfamily protein, expressed	Sb01g049650.1	72593087	72596688	-	similar to Major Facilitator Superfamily protein, expressed
Sb01g016970.1	17166890	17168661	+	similar to Os10g0519300 protein	Sb01g049680.1	72610738	72612315	+	similar to Putative uncharacterized protein
Sb01g016990.1	17179375	17194939	-	similar to Protein kinase domain containing protein, expressed	Sb01g049690.1	72615329	72623544	-	similar to Protein kinase, putative, expressed
Sb01g017120.1	17499869	17503184	+	similar to Putative uncharacterized protein	Sb01g049740.1	72688705	72692155	+	similar to Os03g0113500 protein
Sb01g017150.1	17548365	17550271	+	similar to Protein kinase domain containing protein, expressed	Sb01g049750.1	72711626	72713384	+	similar to Putative uncharacterized protein
Sb01g017280.1	17779415	17783175	+	similar to Putative uncharacterized protein	Sb01g049760.1	72730152	72733998	+	similar to Expressed protein
Sb01g017290.1	17783795	17794688	-	similar to Putative uncharacterized protein	Sb01g049770.1	72748364	72752935	-	similar to Putative uncharacterized protein
Sb01g017380.1	17890657	17893054	-	similar to Actin-1	Sb01g049880.1	72873805	72881500	+	similar to Putative uncharacterized protein
Sb01g018360.1	19050618	19054700	-	similar to Putative uncharacterized protein	Sb06g023280.1	52429344	52434584	+	similar to OSIGBa0115K01-H0319F09.18 protein
Sb01g018380.1	19111899	19116076	+	similar to Putative uncharacterized protein	Sb06g023250.1	52411764	52415513	-	weakly similar to OSIGBa0115K01-H0319F09.15 protein
Sb01g018430.1	19171664	19172991	-	similar to Aquaporin TIP3-1	Sb06g023240.1	52408577	52409875	+	similar to Probable aquaporin TIP3-2
Sb01g018740.1	19603708	19604753	+	similar to GRAM domain containing protein, expressed	Sb06g023170.1	52356881	52358089	-	similar to OSIGBa0115K01-H0319F09.8 protein
Sb01g019000.1	19986326	19990787	-	similar to Putative uncharacterized protein	Sb06g022930.1	52144807	52149675	+	similar to OSJNBb0065J09.8 protein
Sb01g019100.1	20143097	20144111	+	weakly similar to Putative uncharacterized protein OSJNBa0093B11.10	Sb06g022820.1	52036231	52037354	-	similar to OSIGBa0131L05.3 protein
Sb01g019130.1	20265083	20269209	-	similar to Auxin response factor 22	Sb04g026610.1	56508838	56511492	+	similar to Auxin response factor 8
Sb01g019130.1	20265083	20269209	-	similar to Auxin response factor 22	Sb06g022810.1	52026442	52029170	+	similar to Auxin responsive factor 10
Sb01g019150.1	20308745	20315445	-	similar to Putative phosphate translocator	Sb04g026600.1	56493547	56497590	+	similar to Phosphate translocator-like
Sb01g019150.1	20308745	20315445	-	similar to Putative phosphate translocator	Sb06g022790.1	52010916	52016106	+	similar to Phosphate translocator-like
Sb01g019170.1	20322268	20327858	-	similar to Expressed protein	Sb04g026590.1	56487157	56490762	+	similar to Putative uncharacterized protein
Sb01g019170.1	20322268	20327858	-	similar to Expressed protein	Sb06g022780.1	52003848	52007336	+	similar to Os04g0518800 protein
Sb01g019270.1	20498918	20501026	+	similar to Myb factor	Sb04g026480.1	56291313	56292251	-	similar to Transcription factor MYB39
Sb01g019270.1	20498918	20501026	+	similar to Myb factor	Sb06g022660.1	51880841	51882874	-	similar to Myb-related protein Myb4
Sb01g019290.1	20634218	20635286	+	similar to Putative uncharacterized protein OSJNBa0055P24.1	Sb04g026450.1	56240754	56242307	-	similar to Os02g0623400 protein
Sb01g019290.1	20634218	20635286	+	similar to Putative uncharacterized protein OSJNBa0055P24.1	Sb06g022610.1	51835460	51836059	+	similar to OSJNBb0072M01.12 protein
Sb01g019390.1	20823164	20827910	-	similar to Casein kinase I, epsilon isoform, putative, expressed	Sb04g026400.1	56180629	56187091	+	similar to Putative uncharacterized protein
Sb01g019390.1	20823164	20827910	-	similar to Casein kinase I, epsilon isoform, putative, expressed	Sb06g022560.1	51760340	51765136	-	similar to OSIGBa0140J09.7 protein
Sb01g019480.1	21001846	21019401	+	similar to GMC oxidoreductase family protein, expressed	Sb04g026370.1	56146546	56149136	-	similar to Putative alcohol oxidase
Sb01g019536.1	21197328	21197597	+	similar to Putative uncharacterized protein OSJNBb0094K03.6	Sb04g026350.1	56124877	56126148	-	weakly similar to Putative uncharacterized protein OJ1234_B11.17
Sb01g019536.1	21197328	21197597	+	similar to Putative uncharacterized protein OSJNBb0094K03.6	Sb06g022350.1	51574929	51575351	-	similar to OSIGBa0157K09-H0214G12.24 protein
Sb01g019550.1	21248810	21252049	+	similar to Cyclin-dependent kinase inhibitor 1	Sb01g047750.1	70889573	70892910	-	similar to Putative cyclin-dependent kinase inhibitor 3
Sb01g019560.1	21267707	21279160	+	similar to TPR Domain containing protein, expressed	Sb01g047740.1	70877304	70881560	-	similar to TPR Domain containing protein, expressed
Sb01g019590.1	21370083	21376042	+	similar to CER1 protein, putative, expressed	Sb04g026320.1	56082267	56088715	-	similar to Putative CER1 protein
Sb01g019590.1	21370083	21376042	+	similar to CER1 protein, putative, expressed	Sb06g022320.1	51555004	51560342	-	similar to Putative CER1 protein
Sb01g019600.1	21377484	21380819	-	similar to Expressed protein	Sb01g047700.1	70787239	70790769	+	similar to Putative uncharacterized protein
Sb01g019630.1	21403807	21410214	-	similar to POT family protein, expressed	Sb01g047690.1	70779897	70785003	+	similar to POT family protein, expressed
Sb01g019770.1	21631891	21634766	+	similar to 60S ribosomal protein L23	Sb01g047680.1	70761072	70763363	-	similar to 60S ribosomal protein L23
Sb01g019780.1	21635828	21638132	-	similar to Putative uncharacterized protein	Sb01g047650.1	70741548	70744793	+	similar to CCT motif family protein, expressed
Sb01g019830.1	21739112	21739529	-	similar to Putative uncharacterized protein	Sb04g026280.1	56041931	56042424	+	similar to Putative uncharacterized protein OJ1372_D06.24
Sb01g019830.1	21739112	21739529	-	similar to Putative uncharacterized protein	Sb06g022220.1	51456820	51457279	+	similar to OSIGBa0157K09-H0214G12.3 protein
Sb01g019840.1	21741745	21743492	+	similar to 60S ribosomal protein L21, putative, expressed	Sb01g047510.1	70600261	70602372	-	similar to 60S ribosomal protein L21, putative, expressed
Sb01g019850.1	21751511	21753698	-	similar to Beta-amylase	Sb01g047500.1	70592880	70595781	-	similar to Beta-amylase
Sb01g019870.1	21775118	21777355	+	similar to Putative uncharacterized protein OSJNBa0071K18.16	Sb01g047470.1	70576998	70579058	-	weakly similar to Putative uncharacterized protein OSJNBa0071K18.16
Sb01g019870.1	21775118	21777355	+	similar to Putative uncharacterized protein OSJNBa0071K18.16	Sb04g026250.1	56012682	56017236	-	similar to Zinc finger (C3HC4-type RING finger)-like protein
Sb01g019910.1	21841105	21844380	+	similar to Von Willebrand factor type A domain containing protein, expressed	Sb01g047460.1	70564982	70569005	-	similar to Zinc finger family protein, putative, expressed
Sb01g019910.1	21841105	21844380	+	similar to Von Willebrand factor type A domain containing protein, expressed	Sb06g022130.1	51355573	51360843	-	similar to OSIGBa0101P20.12 protein
Sb01g020000.1	21943623	21945476	-	similar to GDSL-like Lipase/Acylhydrolase family protein, expressed	Sb04g026060.1	55873005	55874886	+	similar to Putative uncharacterized protein
Sb01g020000.1	21943623	21945476	-	similar to GDSL-like Lipase/Acylhydrolase family protein, expressed	Sb06g021990.1	51245727	51249998	+	similar to OSJNBb0002J11.20 protein
Sb01g020010.1	21948559	21954900	-	similar to Chaperonin CPN60-1, mitochondrial precursor	Sb01g047360.1	70449455	70451181	+	similar to Chaperonin CPN60-1, mitochondrial precursor
Sb01g020060.1	22005000	22006395	+	similar to Xyloglucan galactosyltransferase KATAMARI 1, putative, expressed	Sb01g047280.1	70373283	70374827	-	similar to Os03g0144500 protein
Sb01g020080.1	22082875	22084344	+	similar to Putative uncharacterized protein	Sb01g047270.1	70358016	70359866	-	similar to Xyloglucan galactosyltransferase KATAMARI1 homolog
Sb01g020093.1	22097890	22103029	-	similar to Putative GAG-POL-orf2 protein	Sb04g025810.1	55595602	55597215	+	similar to Putative GAG-POL-orf2 protein
Sb01g020210.1	22333204	22337200	+	similar to CHY zinc finger family protein, expressed	Sb01g047160.1	70264768	70267109	-	similar to CHY zinc finger family protein, expressed
Sb01g020220.1	22344559	22348735	+	similar to Ras-related protein Rab-18, putative, expressed	Sb01g047150.1	70253969	70259921	-	similar to Ras family protein, expressed
Sb01g020910.1	23937888	23942926	-	similar to Cell division control protein 48 homolog D	Sb01g046840.1	69965203	69969884	+	similar to Cell division control protein 48 homolog D
Sb01g020970.1	24054088	24055948	-	similar to Heavy metal-associated domain containing protein, expressed	Sb01g046820.1	69952191	69953954	+	similar to Heavy metal-associated domain containing protein, expressed
Sb01g021000.1	24257218	24264581	+	similar to DP TF	Sb01g046810.1	69940535	69946081	-	similar to E2F dimerization factor
Sb01g021020.1	24395491	24402150	-	similar to Putative uncharacterized protein	Sb01g046740.1	69886481	69893153	+	similar to Transposon protein, putative, CACTA, En/Spm sub-class, expressed
Sb01g021030.1	24463325	24464842	+	similar to Expansin-A15 precursor	Sb01g046690.1	69838259	69838988	-	similar to Expansin-A15 precursor
Sb01g021040.1	24484487	24485592	+	similar to Expansin-A28 precursor	Sb01g046680.1	69834462	69835417	-	similar to Expansin-A25 precursor
Sb01g021230.1	24757813	24764766	+	similar to Putative uncharacterized protein	Sb01g046585.1	69749761	69755492	-	similar to 3'-5' exonuclease family protein, expressed
Sb01g021300.1	24850420	24852915	+	similar to Protein kinase APK1B, chloroplast, putative, expressed	Sb01g046520.1	69701570	69704914	-	similar to Protein kinase APK1B, chloroplast, putative, expressed
Sb01g021310.1	24878829	24879578	-	weakly similar to Putative uncharacterized protein	Sb01g046500.1	69681245	69681877	+	similar to Uncharacterized plant-specific domain TIGR01568 family protein, expressed
Sb01g021320.1	24883837	24884388	-	similar to Late embryogenesis abundant protein D-34	Sb01g046490.1	69674787	69676224	+	similar to Rab28 protein
Sb01g021350.1	24903632	24908363	+	similar to EDR1	Sb01g046460.1	69653319	69662013	-	similar to EDR1
Sb01g021490.1	25202800	25206162	-	similar to HSF-type DNA-binding domain containing protein, expressed	Sb01g046350.1	69533261	69535229	-	similar to Putative uncharacterized protein
Sb01g021880.1	26389273	26390753	+	similar to Uncharacterized plant-specific domain TIGR01615 family protein, expressed	Sb01g046300.1	69439120	69440722	-	similar to Putative uncharacterized protein OJ1607A12.9
Sb01g021910.1	26611920	26617044	+	similar to Fatty acid elongase, putative, expressed	Sb01g046290.1	69411978	69416272	-	similar to Putative fatty acid elongase
Sb01g021980.1	26745120	26748359	+	similar to Putative uncharacterized protein	Sb01g046260.1	69383979	69388700	-	similar to Putative uncharacterized protein
Sb01g022030.1	26983231	26985955	-	similar to Expressed protein	Sb01g046220.1	69268579	69271693	+	similar to Putative uncharacterized protein
Sb01g022140.1	27136678	27141283	+	similar to Acyltransferase family protein, expressed	Sb01g046100.1	69156953	69160478	+	similar to Acyltransferase family protein, expressed
Sb01g022180.1	27257828	27263920	+	similar to Endonuclease/exonuclease/phosphatase family protein, putative, expressed	Sb01g046090.1	69140450	69147129	-	similar to Endonuclease/Exonuclease/phosphatase family protein, expressed
Sb01g022210.1	27292886	27295734	-	similar to Calmodulin-binding family protein, putative, expressed	Sb01g046060.1	69129352	69133817	+	similar to Calmodulin-binding family protein, putative, expressed
Sb01g022230.1	27312979	27319824	-	similar to Serine/threonine-protein phosphatase PP2A-4 catalytic subunit	Sb01g046020.1	69089870	69095473	+	similar to Serine/threonine protein phosphatase
Sb01g022240.1	27334201	27337837	+	similar to Kelch motif family protein, expressed	Sb01g046015.1	69085723	69089245	-	similar to Kelch motif family protein, expressed
Sb01g022290.1	27497109	27499952	+	similar to Pectinesterase family protein, expressed	Sb01g045883.1	68972765	68973275	-	similar to Pectinesterase family protein, expressed
Sb01g022320.1	27527896	27533265	+	similar to Glycosyl transferase family 2 protein, putative, expressed	Sb01g045850.1	68933165	68936983	-	similar to Cellulose synthase-like A4
Sb01g022330.1	27568210	27571194	+	weakly similar to Dof domain, zinc finger family protein, expressed	Sb01g045840.1	68916042	68918629	-	similar to Putative zinc finger DNA-binding protein
Sb01g022390.1	27861430	27864111	-	similar to Expressed protein	Sb01g045810.1	68898900	68901226	+	similar to Expressed protein
Sb01g022400.1	27996459	28001119	-	similar to Serine/threonine-protein kinase NAK, putative, expressed	Sb01g045780.1	68886342	68889286	+	similar to Serine/threonine-protein kinase NAK, putative, expressed
Sb01g022420.1	28182642	28185014	-	weakly similar to Putative DNA-binding protein	Sb01g045740.1	68836619	68839322	+	similar to Putative DNA-binding protein
Sb01g022430.1	28293801	28297080	-	similar to Sucrose transporter	Sb01g045720.1	68807992	68813945	+	similar to Sucrose Transporter
Sb01g022440.1	28311923	28312296	-	similar to Os03g0171300 protein	Sb01g045710.1	68786956	68787970	+	similar to Os03g0171300 protein
Sb01g022460.1	28562052	28565140	+	similar to Kelch repeat-containing F-box family protein, putative, expressed	Sb01g045700.1	68762603	68765200	-	similar to Kelch repeat-containing F-box family protein, putative, expressed
Sb01g028940.1	50459412	50476196	+	similar to Palmitoyl protein thioesterase containing protein, expressed	Sb01g050600.1	73686461	73690254	-	similar to Palmitoyl protein thioesterase containing protein, expressed
Sb01g029030.1	50674181	50677069	-	similar to Hexose carrier protein HEX6, putative, expressed	Sb01g050580.1	73680664	73684829	+	similar to Hexose carrier protein HEX6, putative, expressed
Sb01g029140.1	50930855	50932225	+	similar to Oxidoreductase, 2OG-Fe oxygenase family protein	Sb01g050490.1	73606008	73607247	-	similar to Putative uncharacterized protein
Sb01g029180.1	50969409	50992331	-	similar to Putative uncharacterized protein	Sb01g050460.1	73529913	73550376	-	similar to Transcriptional regulator, putative, expressed
Sb01g029230.1	51067541	51070472	-	similar to Beta-expansin 8 precursor	Sb01g050440.1	73501279	73502260	+	similar to Expansin-B4 precursor
Sb01g029250.1	51096839	51098444	+	similar to Beta-expansin 7 precursor	Sb01g050430.1	73488844	73489576	-	similar to Beta-expansin 3
Sb01g029470.1	51503542	51507838	+	similar to Nitrate/chlorate transporter, putative, expressed	Sb01g050410.1	73467227	73469825	-	similar to Nitrate/chlorate transporter, putative, expressed
Sb01g029480.1	51509897	51515340	-	similar to Putative uncharacterized protein	Sb01g050400.1	73461831	73466924	+	similar to Putative uncharacterized protein
Sb01g029510.1	51552737	51555084	+	similar to Flavin-containing monooxygenase family protein, putative, expressed	Sb01g050390.1	73435604	73436965	-	similar to Flavin-containing monooxygenase family protein, putative, expressed
Sb01g029520.1	51556426	51557778	-	similar to Os10g0553600 protein	Sb01g050380.1	73432950	73434395	+	similar to Os10g0553600 protein
Sb01g029650.1	51723030	51725321	+	similar to Os10g0551200 protein	Sb01g050333.1	73327560	73328507	-	similar to Putative uncharacterized protein
Sb01g029670.1	51747231	51749760	-	similar to Putative uncharacterized protein	Sb01g050295.1	73293134	73296020	+	similar to Os03g0105800 protein
Sb01g029740.1	51821636	51824796	-	similar to Putative uncharacterized protein	Sb01g050270.1	73245271	73249198	+	similar to Expressed protein
Sb01g029750.1	51851220	51856525	-	similar to Putative uncharacterized protein	Sb01g050250.1	73230423	73235266	+	similar to Putative uncharacterized protein
Sb01g029880.1	52006515	52008053	-	similar to Expansin-B1 precursor	Sb01g050180.1	73174351	73175629	+	similar to Expansin-B11 precursor
Sb01g029990.1	52199817	52202153	-	similar to Putative uncharacterized protein	Sb01g050150.1	73142087	73143834	+	similar to Transmembrane protein, putative, expressed
Sb01g030020.1	52234144	52238317	+	similar to Putative uncharacterized protein	Sb01g050140.1	73100042	73106497	-	similar to Putative uncharacterized protein
Sb01g030120.1	52334316	52339633	-	similar to Rhodanese, putative, expressed	Sb01g050100.1	73066544	73067488	+	similar to Rhodanese, putative, expressed
Sb01g030130.1	52340469	52344799	+	similar to Putative uncharacterized protein	Sb01g050080.1	73014528	73019063	-	similar to Putative uncharacterized protein
Sb01g030140.1	52344851	52346351	-	similar to Os10g0545500 protein	Sb01g050070.1	73011904	73013544	+	similar to Glycosyl hydrolases family 16 protein, expressed
Sb01g030170.1	52366362	52369370	+	similar to CorA-like Mg2+ transporter protein, expressed	Sb01g047780.1	70919577	70921663	+	similar to Putative corA-like Mg++ transporter protein
Sb01g030180.1	52370938	52374249	-	similar to Protein phosphatase 2C, putative, expressed	Sb01g047830.1	70941453	70945043	-	similar to Putative uncharacterized protein
Sb01g030240.1	52571440	52572452	+	similar to Glutathione S-transferase, C-terminal domain containing protein, expressed	Sb01g047980.1	71065168	71066341	+	similar to Glutathione S-transferase GST 9
Sb01g030290.1	52589407	52594018	-	similar to Protein kinase-like protein	Sb01g048160.1	71195201	71199496	-	similar to Protein kinase family protein, putative, expressed
Sb01g030310.1	52643189	52644130	-	similar to Expressed protein	Sb01g048170.1	71209469	71211241	-	similar to Putative uncharacterized protein
Sb01g030330.1	52679668	52681931	-	similar to Expansin-like A2 precursor	Sb01g048190.1	71236666	71238574	-	similar to Expansin-like A1 precursor
Sb01g030340.1	52705627	52710592	+	similar to Ubiquitin family protein, expressed	Sb01g048260.1	71291840	71296187	+	similar to Ubiquitin family protein, expressed
Sb01g030400.1	52848006	52852790	+	similar to Seven transmembrane protein Mlo2	Sb01g048500.1	71511562	71516390	+	similar to Seven transmembrane protein Mlo1
Sb01g030420.1	52866423	52867241	+	similar to Zinc finger, C3HC4 type family protein, expressed	Sb01g048530.1	71528939	71529505	+	similar to Ring finger protein
Sb01g030420.1	52866423	52867241	+	similar to Zinc finger, C3HC4 type family protein, expressed	Sb04g031560.1	61520391	61520975	+	similar to Putative ring finger protein
Sb01g030420.1	52866423	52867241	+	similar to Zinc finger, C3HC4 type family protein, expressed	Sb06g026580.1	55612228	55613172	-	similar to OSJNBa0013K16.6 protein
Sb01g030450.1	52905754	52910620	-	similar to Calcium-dependent protein kinase isoform 1	Sb01g048570.1	71541078	71545901	-	similar to Calcium-dependent protein kinase isoform 11
Sb01g030450.1	52905754	52910620	-	similar to Calcium-dependent protein kinase isoform 1	Sb04g031570.1	61527139	61532455	-	similar to Calcium dependent protein kinase
Sb01g030450.1	52905754	52910620	-	similar to Calcium-dependent protein kinase isoform 1	Sb06g026530.1	55593138	55597448	+	similar to Calcium-dependent protein kinase 2
Sb01g030460.1	52919687	52920255	+	similar to Histone H4	Sb01g049250.1	72242299	72242883	-	similar to Histone H4
Sb01g030460.1	52919687	52920255	+	similar to Histone H4	Sb04g031620.1	61579203	61579734	+	similar to Histone H4
Sb01g030460.1	52919687	52920255	+	similar to Histone H4	Sb06g026490.1	55548146	55548684	-	similar to Histone H4
Sb01g030480.1	52944315	52949152	+	Predicted protein	Sb04g031650.1	61597286	61600836	+	weakly similar to Putative uncharacterized protein
Sb01g030480.1	52944315	52949152	+	Predicted protein	Sb06g026440.1	55514444	55519616	-	similar to OSJNBa0088A01.9 protein
Sb01g030490.1	52951069	52955020	-	similar to Putative transmembrane protein	Sb01g049180.1	72192758	72194092	+	similar to Tobamovirus multiplication protein 3, putative, expressed
Sb01g030490.1	52951069	52955020	-	similar to Putative transmembrane protein	Sb04g031680.1	61605083	61607526	-	similar to Tobamovirus multiplication protein 3-like
Sb01g030500.1	52956507	52957295	-	similar to Putative uncharacterized protein	Sb01g049160.1	72170465	72172197	+	similar to Putative uncharacterized protein OJ1705B08.2
Sb01g030500.1	52956507	52957295	-	similar to Putative uncharacterized protein	Sb04g031690.1	61609168	61609881	-	similar to Putative uncharacterized protein
Sb01g030520.1	52977438	52978262	+	similar to Putative uncharacterized protein	Sb01g049150.1	72144875	72146368	-	similar to Putative RAV-like B3 domain DNA binding protein
Sb01g030520.1	52977438	52978262	+	similar to Putative uncharacterized protein	Sb04g031710.1	61642790	61644719	+	similar to RAV-like B3 domain DNA binding protein-like
Sb01g030520.1	52977438	52978262	+	similar to Putative uncharacterized protein	Sb06g026370.1	55426335	55427597	-	similar to Putative uncharacterized protein
Sb01g030530.1	53028294	53030343	-	similar to Putative peroxidase	Sb01g049140.1	72125370	72129092	+	similar to Peroxidase family protein, expressed
Sb01g030560.1	53044163	53048233	-	similar to Oxidoreductase, 2OG-Fe oxygenase family protein, expressed	Sb01g049030.1	72043953	72049290	+	similar to Oxidoreductase, 2OG-Fe oxygenase family protein, expressed
Sb01g030560.1	53044163	53048233	-	similar to Oxidoreductase, 2OG-Fe oxygenase family protein, expressed	Sb06g026330.1	55379570	55380344	+	similar to OSJNBa0064M23.14 protein
Sb01g030570.1	53065227	53077809	-	similar to MADS-box transcription factor TaAGL7	Sb01g049020.1	72015770	72031581	+	similar to MADS box protein 1
Sb01g030570.1	53065227	53077809	-	similar to MADS-box transcription factor TaAGL7	Sb04g031750.1	61676174	61682528	-	similar to MADS box protein
Sb01g030580.1	53148491	53150526	+	similar to Ubiquitin carrier protein	Sb01g049010.1	71971741	71974317	-	similar to Ubiquitin carrier protein
Sb01g030580.1	53148491	53150526	+	similar to Ubiquitin carrier protein	Sb06g026250.1	55321847	55326031	-	similar to OSJNBa0064M23.9 protein
Sb01g030600.1	53155408	53157126	-	similar to Putative uncharacterized protein	Sb01g048960.1	71933391	71936613	+	similar to Putative uncharacterized protein
Sb01g030610.1	53183342	53184724	+	similar to Expressed protein	Sb01g048950.1	71920761	71923039	-	similar to Putative uncharacterized protein
Sb01g030630.1	53218995	53221134	+	similar to Putative uncharacterized protein OSJNBa0053C23.29	Sb01g048930.1	71886103	71887793	-	similar to Fringe protein, putative, expressed
Sb01g030630.1	53218995	53221134	+	similar to Putative uncharacterized protein OSJNBa0053C23.29	Sb04g031800.1	61739351	61741069	+	similar to Fringe-related protein-like
Sb01g030630.1	53218995	53221134	+	similar to Putative uncharacterized protein OSJNBa0053C23.29	Sb06g026210.1	55243770	55245753	-	similar to H0404F02.17 protein
Sb01g030640.1	53233764	53234537	+	weakly similar to Expressed protein	Sb01g048900.1	71863377	71864243	-	weakly similar to Expressed protein
Sb01g030700.1	53279240	53283462	+	similar to Putative uncharacterized protein	Sb01g048820.1	71807139	71810921	-	similar to Protein kinase domain containing protein, expressed
Sb01g030710.1	53283593	53288227	-	similar to Putative uncharacterized protein	Sb01g048780.1	71768824	71773423	+	similar to Putative uncharacterized protein
Sb01g030720.1	53289909	53290757	-	similar to Putative uncharacterized protein	Sb01g048770.1	71749256	71750379	+	weakly similar to Putative uncharacterized protein
Sb01g030720.1	53289909	53290757	-	similar to Putative uncharacterized protein	Sb04g031860.1	61776205	61777131	-	similar to Putative uncharacterized protein
Sb01g030720.1	53289909	53290757	-	similar to Putative uncharacterized protein	Sb06g026140.1	55185057	55186286	+	similar to H0404F02.6 protein
Sb01g030730.1	53344097	53344711	+	similar to Putative uncharacterized protein	Sb01g048760.1	71734961	71736266	-	similar to Heavy metal-associated domain containing protein, expressed
Sb01g030760.1	53372995	53380855	-	similar to No apical meristem, putative, expressed	Sb01g048730.1	71702322	71704667	+	similar to Putative uncharacterized protein
Sb01g030770.1	53391364	53393581	+	similar to Putative transcription factor	Sb01g048710.1	71656322	71658494	-	similar to Putative uncharacterized protein
Sb01g031060.1	53620651	53624503	+	similar to Cytochrome P450-like protein	Sb06g025990.1	55064691	55066995	+	similar to OSJNBa0019K04.13 protein
Sb01g031090.1	53648385	53650899	+	similar to Putative uncharacterized protein	Sb01g049280.1	72293239	72295972	+	similar to Putative serine protease
Sb01g031100.1	53658145	53664669	+	similar to Phospholipase D	Sb01g049290.1	72303033	72307146	+	similar to Phospholipase D beta 2
Sb01g031110.1	53664899	53666862	-	similar to Putative mandelonitrile lyase	Sb01g049320.1	72327775	72330000	-	similar to Putative uncharacterized protein
Sb01g031110.1	53664899	53666862	-	similar to Putative mandelonitrile lyase	Sb04g031910.1	61812468	61814941	-	similar to Os02g0678300 protein
Sb01g031110.1	53664899	53666862	-	similar to Putative mandelonitrile lyase	Sb06g025960.1	55039899	55042208	+	similar to OSIGBa0147H17.6 protein
Sb01g031120.1	53668079	53668719	-	similar to Expressed protein	Sb01g049330.1	72332924	72333657	-	similar to Putative uncharacterized protein
Sb01g031130.1	53673790	53677451	-	Predicted protein	Sb01g049390.1	72393693	72399207	-	weakly similar to Expressed protein
Sb01g031140.1	53684700	53685299	-	similar to Transcription factor	Sb01g049400.1	72407543	72408316	-	similar to AP2 domain containing protein, expressed
Sb01g031140.1	53684700	53685299	-	similar to Transcription factor	Sb04g031960.1	61853755	61854200	-	similar to Putative uncharacterized protein
Sb01g031140.1	53684700	53685299	-	similar to Transcription factor	Sb06g025890.1	54948105	54948755	+	similar to OSIGBa0127A14.7 protein
Sb01g031150.1	53723236	53724945	-	similar to Putative membrane protein	Sb04g031980.1	61882989	61884692	-	similar to Membrane protein-like
Sb01g031150.1	53723236	53724945	-	similar to Putative membrane protein	Sb06g025870.1	54925891	54927759	+	similar to OSIGBa0127A14.5 protein
Sb01g031170.1	53748622	53750295	-	similar to Armadillo/beta-catenin-like repeat family protein, expressed	Sb01g049470.1	72432374	72434169	-	similar to Os03g0116900 protein
Sb01g031190.1	53767330	53770087	-	similar to F-box family protein, putative, expressed	Sb01g049500.1	72447907	72450487	-	similar to F-box family protein, putative, expressed
Sb01g031190.1	53767330	53770087	-	similar to F-box family protein, putative, expressed	Sb04g032000.1	61929888	61933835	-	similar to F-box protein-like
Sb01g031190.1	53767330	53770087	-	similar to F-box family protein, putative, expressed	Sb06g025860.1	54903394	54906368	+	similar to OSIGBa0127A14.1 protein
Sb01g031210.1	53788227	53790009	-	similar to Membrane protein, putative, expressed	Sb01g049520.1	72464861	72467556	-	similar to Membrane protein, putative, expressed
Sb01g031210.1	53788227	53790009	-	similar to Membrane protein, putative, expressed	Sb06g025770.1	54815205	54816658	+	similar to OSIGBa0139P06.8 protein
Sb01g031240.1	53810297	53812335	-	similar to Putative uncharacterized protein	Sb01g049530.1	72472728	72478692	-	similar to Hydrolase, alpha/beta fold family protein, expressed
Sb01g031260.1	53822659	53833404	-	similar to Putative Oxa1 protein	Sb01g049540.1	72484929	72490408	-	similar to Os03g0116000 protein
Sb01g031360.1	53949005	53950810	-	similar to Os07g0582400 protein	Sb02g037570.1	71872873	71875110	+	similar to Os07g0582400 protein
Sb01g031370.1	53976263	53978883	-	similar to Putative uncharacterized protein	Sb02g037630.1	71926480	71929157	-	weakly similar to RRM-containing protein-like
Sb01g031570.1	54122056	54130216	-	similar to Os03g0431200 protein	Sb02g037760.1	72042718	72049022	-	similar to Os07g0585600 protein
Sb01g031577.1	54152084	54152731	+	Predicted protein	Sb02g037770.1	72051777	72052754	+	similar to Putative uncharacterized protein OJ1060_D03.127
Sb01g031590.1	54198600	54199397	+	weakly similar to Putative uncharacterized protein	Sb02g037790.1	72061981	72062814	+	weakly similar to Putative uncharacterized protein OJ1113_E01.102
Sb01g031700.1	54301905	54304887	+	similar to Putative uncharacterized protein OJ1047_C01.5	Sb02g037900.1	72183627	72187244	-	similar to Putative uncharacterized protein OJ1047_C01.5
Sb01g031760.1	54453105	54458075	+	similar to Putative Interferon-related developmental regulator	Sb02g037950.1	72252782	72257417	+	similar to Putative uncharacterized protein
Sb01g031790.1	54473396	54474712	+	similar to Expressed protein	Sb02g038030.1	72333376	72334531	+	similar to Putative lateral organ boundaries (LOB) domain protein 37
Sb01g031860.1	54588886	54589905	-	similar to Os03g0439000 protein	Sb02g038060.1	72373688	72374551	-	similar to Os07g0589600 protein
Sb01g031920.1	54657196	54657985	+	similar to Putative uncharacterized protein	Sb02g038070.1	72379294	72379887	+	weakly similar to Putative uncharacterized protein
Sb01g032010.1	54753252	54755531	-	similar to Lipase-like protein	Sb02g038090.1	72397346	72399633	-	similar to Lipase-like protein
Sb01g032020.1	54767629	54770099	-	similar to Probable indole-3-acetic acid-amido synthetase GH3.8	Sb02g038170.1	72450491	72452907	-	similar to Probable indole-3-acetic acid-amido synthetase GH3.8
Sb01g032090.1	54946452	54947807	-	similar to Os09g0381400 protein	Sb02g038245.1	72494866	72495510	-	Predicted protein
Sb01g032100.1	54954214	54954952	+	similar to Expressed protein	Sb02g038255.1	72502412	72502968	+	similar to Expressed protein
Sb01g032190.1	55085418	55086833	+	similar to Expressed protein	Sb02g038330.1	72607879	72611017	+	similar to Putative uncharacterized protein OJ1579_C03.19
Sb01g032330.1	55230317	55233258	+	similar to Expressed protein	Sb02g038510.1	72737566	72741374	+	similar to Os07g0600700 protein
Sb01g032370.1	55271209	55274697	-	similar to Expressed protein	Sb02g038620.1	72821298	72824036	-	similar to Putative uncharacterized protein OSJNBb0018H10.21
Sb01g032380.1	55276879	55281734	-	similar to Putative uncharacterized protein	Sb02g038630.1	72835719	72839220	-	Predicted protein
Sb01g032400.1	55298430	55302868	-	weakly similar to Expressed protein	Sb02g038640.1	72842440	72843233	-	similar to Putative uncharacterized protein
Sb01g032440.1	55327870	55329946	+	similar to Phytochrome P450	Sb02g038670.1	72882343	72884007	+	similar to Phytochrome P450
Sb01g032450.1	55350314	55355172	+	similar to Probable 6-phosphogluconolactonase 1	Sb02g038710.1	72909532	72920126	+	similar to Probable 6-phosphogluconolactonase 2
Sb01g032460.1	55357992	55360382	+	similar to COBRA-like 2 protein precursor	Sb02g038720.1	72923969	72927900	+	similar to Brittle stalk-2-like protein 6
Sb01g032500.1	55377391	55378089	+	similar to Translocase inner membrane-like protein	Sb02g038750.1	72937793	72938461	-	similar to Translocase inner membrane-like protein
Sb01g032590.1	55504152	55504829	-	similar to HAP3-like transcriptional-activator	Sb02g038870.1	73024755	73025884	-	similar to Putative transcription factor
Sb01g032650.1	55588605	55591199	-	weakly similar to Expressed protein	Sb02g038890.1	73056848	73060123	-	similar to Os07g0606900 protein
Sb01g032680.1	55607481	55610054	-	similar to Expressed protein	Sb02g038920.1	73086049	73088408	-	similar to Putative uncharacterized protein
Sb01g032710.1	55640041	55643325	-	similar to HAP2 subunit of HAP complex	Sb02g038960.1	73106401	73108963	-	similar to Os07g0608200 protein
Sb01g032730.1	55663536	55665957	-	similar to Probable small nuclear ribonucleoprotein G	Sb02g039000.1	73132669	73134954	-	similar to Putative small nuclear ribonucleoprotein G
Sb01g032800.1	55733763	55735387	+	similar to Putative uncharacterized protein	Sb02g039060.1	73187341	73188993	+	similar to Putative uncharacterized protein
Sb01g032820.1	55767177	55772782	+	similar to Serine/threonine-protein kinase NAK, putative, expressed	Sb02g039110.1	73235284	73238978	+	similar to Putative uncharacterized protein
Sb01g032840.1	55791507	55801590	+	similar to Von Willebrand factor type A domain containing protein, expressed	Sb02g039160.1	73291373	73298528	+	similar to Putative uncharacterized protein
Sb01g032860.1	55817736	55819262	+	weakly similar to Putative uncharacterized protein	Sb02g039163.1	73301684	73302958	+	similar to Putative uncharacterized protein
Sb01g032875.1	55828932	55830378	-	similar to Elongation factor 1-delta 2	Sb02g039166.1	73305393	73308111	-	similar to Elongation factor 1-delta 1
Sb01g033020.1	56062629	56065118	+	similar to Putative uncharacterized protein	Sb02g039190.1	73330082	73332505	+	similar to Putative uncharacterized protein
Sb01g033040.1	56101719	56103820	+	weakly similar to Putative uncharacterized protein	Sb02g039220.1	73370776	73372416	+	Predicted protein
Sb01g033050.1	56110774	56118012	-	similar to Beta-ketoacyl-ACP synthase	Sb02g039230.1	73375593	73380193	-	similar to Beta-ketoacyl-ACP synthase
Sb01g033056.1	56147803	56148036	-	similar to 40S ribosomal protein Sa-1	Sb02g039260.1	73405348	73408017	-	similar to Putative uncharacterized protein
Sb01g033130.1	56245403	56247249	+	similar to Putative uncharacterized protein	Sb02g039330.1	73454485	73454709	+	similar to F-box protein
Sb01g033150.1	56273471	56274493	-	similar to Putative ring-H2 zinc finger protein	Sb02g039360.1	73476369	73477412	-	similar to Ring-H2 zinc finger protein
Sb01g033190.1	56417920	56423452	+	similar to Os07g0618400 protein	Sb02g039370.1	73487017	73491908	+	similar to Leucine-rich repeat transmembrane protein kinase 1-like protein
Sb01g033295.1	56533367	56534196	+	Predicted protein	Sb02g039400.1	73504195	73507766	+	similar to Putative uncharacterized protein P0552F09.132
Sb01g033310.1	56549983	56554050	+	similar to Putative uncharacterized protein	Sb02g039420.1	73516161	73520453	+	similar to Putative paramyosin
Sb01g033380.1	56664283	56665899	-	similar to Patatin-like protein	Sb02g039470.1	73575044	73578086	-	similar to Patatin-like protein
Sb01g033440.1	56754108	56755450	+	similar to Putative AT hook-containing MAR binding protein	Sb02g039490.1	73585569	73586969	+	similar to AT hook-containing MAR binding 1-like protein
Sb01g033450.1	56758751	56762518	-	similar to Putative uncharacterized protein	Sb02g039540.1	73615743	73619098	-	similar to Putative uncharacterized protein
Sb01g033460.1	56776173	56778415	+	weakly similar to Cyclin-D2-2	Sb02g039550.1	73624587	73626868	+	similar to Cyclin-D2-2
Sb01g033560.1	56885777	56890340	-	similar to Cytochrome c oxidase subunit 6b-1	Sb02g039590.1	73653314	73655892	-	similar to Putative uncharacterized protein
Sb01g033570.1	56894462	56898976	+	similar to Serine/threonine-protein kinase SAPK1	Sb02g039640.1	73700217	73705170	+	similar to Serine/threonine-protein kinase SAPK2
Sb01g033590.1	56915296	56919536	-	similar to Phospho-2-dehydro-3-deoxyheptonate aldolase 1, chloroplast precursor	Sb02g039660.1	73709915	73714819	-	similar to Phospho-2-dehydro-3-deoxyheptonate aldolase 2, chloroplast precursor
Sb01g033640.1	56962535	56964211	-	similar to Hydrolase, alpha/beta fold family protein, putative, expressed	Sb02g039680.1	73736443	73739572	-	similar to Hydrolase-like protein
Sb01g033650.1	56966508	56975715	-	similar to IQ calmodulin-binding motif family protein, expressed	Sb02g039710.1	73763662	73770810	-	similar to Putative uncharacterized protein
Sb01g033700.1	56996568	56997691	+	similar to Putative ATPase	Sb02g039730.1	73778097	73780738	+	weakly similar to Metal-transporting P-type ATPase-like protein
Sb01g033710.1	57001730	57004716	+	similar to Putative splicing factor, arginine/serine-rich 2	Sb02g039740.1	73783360	73787672	+	similar to Putative splicing factor, arginine/serine-rich 2
Sb01g033730.1	57016880	57019408	-	weakly similar to Expressed protein	Sb02g039760.1	73795096	73798020	-	similar to Putative uncharacterized protein
Sb01g033800.1	57157750	57160125	-	similar to Trehalose-phosphatase family protein, expressed	Sb02g039810.1	73961693	73965189	+	similar to Sister of ramosa 3
Sb01g033820.1	57221485	57227171	-	similar to WD domain, G-beta repeat containing protein	Sb02g039830.1	73983304	73988451	-	similar to WD domain, G-beta repeat containing protein
Sb01g033830.1	57231144	57233750	-	similar to Non-specific lipid-transfer protein	Sb02g039860.1	74005754	74008032	-	similar to Non-specific lipid-transfer protein
Sb01g033920.1	57352682	57353539	+	weakly similar to Expressed protein	Sb02g040040.1	74121796	74122512	+	similar to Putative uncharacterized protein OJ1339_F05.142
Sb01g033980.1	57393170	57395401	-	similar to 40S ribosomal protein S9, putative, expressed	Sb02g040080.1	74154026	74156802	-	similar to 40S ribosomal protein S9, putative, expressed
Sb01g034000.1	57401870	57402547	-	similar to Putative amelogenin like protein	Sb02g040140.1	74176319	74178763	-	similar to Amelogenin-like protein
Sb01g034120.1	57582976	57584728	+	similar to RNA recognition motif family protein, expressed	Sb02g040260.1	74254800	74256992	+	similar to Chloroplast 29 kDa ribonucleoprotein
Sb01g034140.1	57596670	57599071	+	similar to Emp24/gp25L/p24 family protein, expressed	Sb02g040290.1	74274467	74277044	+	similar to Putative uncharacterized protein
Sb01g034190.1	57636134	57637631	-	similar to Putative glucanase	Sb02g040340.1	74311257	74314100	-	similar to Beta-1,3-glucanase-like protein
Sb01g034200.1	57649359	57652297	+	similar to Os03g0374500 protein	Sb02g040350.1	74317593	74320703	+	similar to Putative uncharacterized protein
Sb01g034210.1	57672703	57675060	+	similar to Os03g0374500 protein	Sb02g040370.1	74334577	74337316	+	similar to Putative uncharacterized protein P0455H11.102
Sb01g034220.1	57676826	57681191	-	similar to Expressed protein	Sb02g040420.1	74360493	74362043	-	similar to Putative uncharacterized protein
Sb01g034270.1	57753118	57754912	+	similar to Putative Myb-like DNA-binding protein	Sb02g040480.1	74421202	74423043	+	similar to Os07g0634900 protein
Sb01g034290.1	57766664	57769948	-	weakly similar to Putative uncharacterized protein	Sb02g040500.1	74436542	74438611	-	similar to Cytochrome P450 CYP709C1
Sb01g034300.1	57772718	57775117	-	weakly similar to Putative uncharacterized protein	Sb02g040510.1	74442716	74444668	+	similar to Putative cytochrome P450
Sb01g034370.1	57819025	57820158	+	similar to Expressed protein	Sb02g040550.1	74465400	74466985	+	similar to Putative uncharacterized protein
Sb01g034380.1	57821023	57824285	-	weakly similar to Expressed protein	Sb02g040600.1	74516075	74519533	-	similar to Putative uncharacterized protein
Sb01g034390.1	57825462	57830025	-	similar to Pyruvate dehydrogenase kinase isoform 1	Sb02g040610.1	74522370	74526258	-	similar to Pyruvate dehydrogenase kinase isoform 2
Sb01g034400.1	57837304	57843337	+	similar to Novel plant SNARE 11, putative, expressed	Sb02g040620.1	74532593	74536214	+	similar to SNARE 13
Sb01g034420.1	57863590	57864939	-	similar to Class III peroxidase 47 precursor	Sb02g040660.1	74569865	74571441	+	similar to Putative uncharacterized protein
Sb01g034430.1	57886289	57887947	-	similar to Peroxidase	Sb02g040750.1	74643935	74645478	-	similar to Putative uncharacterized protein
Sb01g034500.1	57965168	57967282	+	similar to Heat shock transcription factor family protein, putative, expressed	Sb02g040790.1	74685876	74688170	-	similar to Putative uncharacterized protein
Sb01g034520.1	57975587	57983417	-	similar to CaMK1	Sb02g040850.1	74768355	74773966	-	similar to CaMK1
Sb01g034530.1	57992196	57994911	+	similar to Chaperonin	Sb02g040870.1	74785800	74787668	+	similar to 10 kDa chaperonin
Sb01g034540.1	58008834	58011168	-	similar to Os07g0642600 protein	Sb02g040970.1	74872324	74874945	-	similar to Os07g0642600 protein
Sb01g034550.1	58020473	58025387	+	similar to Proline-rich family protein, putative, expressed	Sb02g040980.1	74893073	74896823	+	similar to Putative uncharacterized protein
Sb01g034575.1	58061333	58063245	+	similar to Nodulation protein, putative, expressed	Sb02g041100.1	74958519	74961642	+	similar to Putative uncharacterized protein
Sb01g034770.1	58217595	58218656	+	similar to Galactinol synthase, putative, expressed	Sb02g041310.1	75168923	75169996	+	similar to Putative uncharacterized protein
Sb01g034780.1	58223088	58227266	+	similar to HEAT repeat family protein, expressed	Sb02g041320.1	75172747	75180192	+	similar to Putative uncharacterized protein OJ1316_A04.107
Sb01g034875.1	58322560	58334337	+	similar to PWWP domain containing protein, expressed	Sb02g041440.1	75263621	75268431	-	weakly similar to Transcription factor (PWWP domain protein)-like protein
Sb01g034980.1	58442207	58445564	+	similar to TRAF-type zinc finger, putative, expressed	Sb02g041660.1	75420082	75422561	+	similar to TRAF-type zinc finger, putative, expressed
Sb01g034990.1	58452440	58459263	+	similar to Pleckstriny domain-containing protein, putative, expressed	Sb02g041730.1	75475858	75483301	+	similar to Pleckstrin homology (PH) domain-containing protein-like
Sb01g034993.1	58466357	58467642	-	similar to Phosphatidylinositol-4-phosphate 5-kinase 4, putative, expressed	Sb02g041770.1	75525269	75529199	-	similar to Phosphatidylinositol-4-phosphate 5-kinase-like protein
Sb01g035010.1	58539209	58539952	+	similar to Expressed protein	Sb02g041790.1	75549625	75550323	+	similar to Os07g0659300 protein
Sb01g035020.1	58560231	58563497	-	similar to Putative uncharacterized protein	Sb02g041820.1	75563030	75566229	-	similar to DT-related protein
Sb01g035040.1	58570198	58571590	-	similar to Putative uncharacterized protein	Sb02g041850.1	75607824	75610408	-	similar to Putative uncharacterized protein
Sb01g035070.1	58608107	58611561	+	similar to Ubiquitin ligase SINAT5, putative, expressed	Sb02g041870.1	75617871	75619620	+	similar to Putative uncharacterized protein
Sb01g035080.1	58614721	58616043	-	similar to Glutaredoxin family protein, expressed	Sb02g041880.1	75622135	75623261	-	similar to Putative uncharacterized protein
Sb01g035250.1	58786480	58787914	-	weakly similar to Expressed protein	Sb02g041980.1	75701312	75702846	-	similar to Putative uncharacterized protein P0496C02.128
Sb01g035290.1	58826071	58829279	+	similar to Nucleolar protein Nop56, putative, expressed	Sb02g042030.1	75783221	75786727	+	similar to Nucleolar protein Nop56, putative, expressed
Sb01g035340.1	58879147	58879692	-	Predicted protein	Sb02g042110.1	75836558	75837073	-	weakly similar to Putative uncharacterized protein
Sb01g035350.1	58885746	58889708	-	similar to Superoxide dismutase [Cu-Zn] 4A	Sb02g042170.1	75869684	75872179	-	similar to Superoxide dismutase [Cu-Zn] 2
Sb01g035360.1	58898343	58903758	+	similar to Tubby protein, putative, expressed	Sb02g042210.1	75923060	75926500	+	similar to Tubby protein, putative, expressed
Sb01g035370.1	58904172	58906158	-	similar to Glycosyl hydrolase family 14 protein, expressed	Sb02g042220.1	75926839	75928531	-	similar to Putative uncharacterized protein
Sb01g035400.1	58949641	58952463	-	similar to Zinc finger protein	Sb02g042230.1	75932483	75934993	-	similar to Os07g0667300 protein
Sb01g035420.1	58965794	58968573	+	similar to Os07g0668000 protein	Sb02g042260.1	75954222	75959655	+	similar to Os07g0668000 protein
Sb01g035450.1	58990334	58993391	+	similar to Putative uncharacterized protein	Sb02g042310.1	75994215	75997162	+	similar to Putative triacylglycerol lipase
Sb01g035500.1	59061723	59067881	+	Predicted protein	Sb02g042440.1	76188118	76199341	+	similar to Putative uncharacterized protein
Sb01g035560.1	59191567	59193591	+	weakly similar to Heavy metal-associated domain containing protein, expressed	Sb02g042510.1	76233003	76234493	+	similar to Putative uncharacterized protein
Sb01g035600.1	59224388	59224864	+	weakly similar to Rapid ALkalinization Factor family protein	Sb02g042530.1	76245289	76246008	+	weakly similar to Putative uncharacterized protein OSJNBb0008A05.5
Sb01g035620.1	59238146	59249703	+	similar to AAA-type ATPase family protein, putative, expressed	Sb02g042560.1	76269314	76279874	+	similar to Putative MSP1(Mitochondrial sorting of proteins) protein
Sb01g035630.1	59250545	59251403	-	weakly similar to Eukaryotic translation initiation factor 2B family protein, putative, expressed	Sb02g042570.1	76280042	76280765	-	similar to Putative uncharacterized protein
Sb01g035640.1	59257490	59263609	+	similar to ULP1 protease family, C-terminal catalytic domain containing protein, expressed	Sb02g042620.1	76306487	76312544	+	similar to Putative uncharacterized protein
Sb01g035740.1	59395766	59397206	+	similar to BRI1-KD interacting protein 108	Sb02g042710.1	76384380	76385880	+	similar to BRI1-KD interacting protein 108
Sb01g035810.1	59434320	59435181	+	similar to Putative uncharacterized protein	Sb02g042730.1	76437151	76437773	+	similar to Putative uncharacterized protein
Sb01g035860.1	59461527	59464055	+	similar to 60S ribosomal protein L18, putative, expressed	Sb02g042750.1	76461040	76464553	+	similar to 60S ribosomal protein L18, putative, expressed
Sb01g035960.1	59603196	59605949	-	similar to Alanine-glyoxylate aminotransferase 2, mitochondrial, putative, expressed	Sb09g023310.1	52935804	52939819	-	similar to Chromosome chr8 scaffold_88, whole genome shotgun sequence
Sb01g035970.1	59646748	59648500	+	similar to BHLH transcription factor bHLH033, putative, expressed	Sb02g042810.1	76552644	76553966	+	similar to BHLH transcription factor bHLH033, putative, expressed
Sb01g035990.1	59657284	59658558	+	similar to Peroxidase 2 precursor	Sb02g042840.1	76576258	76578841	+	similar to Plasma membrane-bound peroxidase 2b
Sb01g036000.1	59659416	59660623	-	similar to Peroxidase 52, putative, expressed	Sb02g042880.1	76606300	76607512	-	similar to Putative uncharacterized protein
Sb01g036000.1	59659416	59660623	-	similar to Peroxidase 52, putative, expressed	Sb05g001030.1	1027275	1028939	-	similar to Class III peroxidase 136 precursor
Sb01g036010.1	59664635	59666885	+	similar to Expressed protein	Sb02g042900.1	76616770	76618708	+	similar to Expressed protein
Sb01g036010.1	59664635	59666885	+	similar to Expressed protein	Sb09g023350.1	52978346	52982175	+	similar to Os05g0476100 protein
Sb01g036020.1	59670473	59673290	-	similar to CIPK-like protein 1, putative, expressed	Sb02g042920.1	76645757	76648883	-	similar to Putative uncharacterized protein
Sb01g036050.1	59685976	59690451	-	similar to Putative potassium transporter 8	Sb02g042930.1	76661973	76665720	-	similar to Potassium transporter
Sb01g036070.1	59700779	59701940	+	Predicted protein	Sb02g042950.1	76686020	76688866	+	weakly similar to Putative uncharacterized protein OJ1409_C08.24
Sb01g036070.1	59700779	59701940	+	Predicted protein	Sb03g038320.1	66253966	66254463	-	similar to Os01g0823500 protein
Sb01g036070.1	59700779	59701940	+	Predicted protein	Sb09g023390.1	53047036	53048169	+	weakly similar to Os01g0823500 protein
Sb01g036080.1	59705729	59713192	-	weakly similar to Expressed protein	Sb02g042970.1	76713851	76720712	-	similar to Putative uncharacterized protein
Sb01g036080.1	59705729	59713192	-	weakly similar to Expressed protein	Sb05g001080.1	1131702	1138752	-	similar to Nucleotidyltransferase family protein, putative, expressed
Sb01g036120.1	59745147	59745999	-	similar to Transcription factor RF2b	Sb02g042990.1	76773133	76779128	-	similar to Os07g0679500 protein
Sb01g036160.1	59762876	59766629	-	similar to Leucine-rich repeat transmembrane protein kinase, putative, expressed	Sb03g038240.1	66168138	66171619	-	similar to Os01g0821900 protein
Sb01g036160.1	59762876	59766629	-	similar to Leucine-rich repeat transmembrane protein kinase, putative, expressed	Sb09g023480.1	53130978	53134485	+	similar to Os05g0478300 protein
Sb01g036170.1	59771077	59778416	-	similar to Vacuolar sorting receptor 1, putative, expressed	Sb02g043010.1	76799432	76804545	-	similar to Putative vacuolar targeting receptor
Sb01g036170.1	59771077	59778416	-	similar to Vacuolar sorting receptor 1, putative, expressed	Sb05g001160.1	1191648	1195876	-	similar to Vacuolar sorting receptor 1, putative, expressed
Sb01g036180.1	59806395	59807668	-	weakly similar to WRKY DNA binding domain containing protein	Sb02g043030.1	76813673	76816113	-	weakly similar to WRKY transcription factor 47
Sb01g036180.1	59806395	59807668	-	weakly similar to WRKY DNA binding domain containing protein	Sb03g038210.1	66144796	66146352	+	weakly similar to WRKY21
Sb01g036210.1	59858030	59860341	-	similar to Expressed protein	Sb02g043060.1	76839406	76841943	-	weakly similar to Putative uncharacterized protein
Sb01g036230.1	59872199	59876478	+	similar to Serine/threonine-protein kinase AtPK19, putative, expressed	Sb02g043070.1	76847965	76851443	+	similar to Ribosomal protein S6 kinase
Sb01g036250.1	59878834	59884213	-	similar to Eukaryotic translation initiation factor 2 subunit beta	Sb02g043080.1	76853011	76858078	-	similar to Putative translation initiation factor eIF-2 beta chain
Sb01g036290.1	59919901	59922939	-	similar to Protein kinase domain containing protein, expressed	Sb02g043090.1	76858452	76863617	-	similar to Putative uncharacterized protein
Sb01g036290.1	59919901	59922939	-	similar to Protein kinase domain containing protein, expressed	Sb03g038110.1	66057592	66060509	+	similar to Os01g0819100 protein
Sb01g036290.1	59919901	59922939	-	similar to Protein kinase domain containing protein, expressed	Sb09g023570.1	53200455	53203505	-	similar to Putative uncharacterized protein
Sb01g036310.1	59933908	59935060	+	similar to Os03g0332500 protein	Sb02g043120.1	76885279	76886409	+	similar to Putative uncharacterized protein
Sb01g036360.1	59974446	59980841	+	similar to Cytochrome P450 family protein, expressed	Sb02g043130.1	76887509	76892761	+	similar to Putative uncharacterized protein
Sb01g036360.1	59974446	59980841	+	similar to Cytochrome P450 family protein, expressed	Sb05g001320.1	1403166	1409303	+	similar to Putative uncharacterized protein
Sb01g036360.1	59974446	59980841	+	similar to Cytochrome P450 family protein, expressed	Sb09g023680.1	53324808	53333470	+	similar to Cytochrome P450-like protein
Sb01g036380.1	59991718	59992740	+	similar to Calmodulin-like protein	Sb02g043140.1	76895027	76896225	+	similar to Putative uncharacterized protein
Sb01g036420.1	60020368	60023420	-	similar to 2,3-bisphosphoglycerate-independent phosphoglycerate mutase, putative	Sb03g038020.1	65965285	65970127	+	similar to 2,3-bisphosphoglycerate-independent phosphoglycerate mutase
Sb01g036430.1	60037224	60042247	+	similar to Glycosyl transferase family 8 protein, expressed	Sb02g043170.1	76920456	76925290	+	similar to Putative uncharacterized protein
Sb01g036430.1	60037224	60042247	+	similar to Glycosyl transferase family 8 protein, expressed	Sb09g023760.1	53401663	53407170	-	weakly similar to Glycosyl transferase family 8 protein, expressed
Sb01g036470.1	60063752	60068555	-	similar to Protein kinase domain containing protein, expressed	Sb03g037960.1	65880259	65885680	+	similar to Os01g0816600 protein
Sb01g036470.1	60063752	60068555	-	similar to Protein kinase domain containing protein, expressed	Sb09g023790.1	53412714	53417309	-	similar to Os05g0486100 protein
Sb01g036490.1	60090967	60093996	-	similar to Zinc finger C-x8-C-x5-C-x3-H type family protein, expressed	Sb02g043180.1	76937595	76940453	-	similar to Os07g0682400 protein
Sb01g036490.1	60090967	60093996	-	similar to Zinc finger C-x8-C-x5-C-x3-H type family protein, expressed	Sb05g001540.1	1610255	1614884	-	Predicted protein
Sb01g036500.1	60115569	60122228	-	Predicted protein	Sb02g043190.1	76973732	76976124	-	similar to Putative uncharacterized protein OSJNBa0060O17.3-1
Sb01g036510.1	60132507	60138201	+	similar to Putative uncharacterized protein	Sb02g043200.1	76981994	76985854	+	similar to Putative uncharacterized protein
Sb01g036510.1	60132507	60138201	+	similar to Putative uncharacterized protein	Sb05g001550.1	1629630	1633914	+	similar to GDA1/CD39 family protein, expressed
Sb01g036560.1	60188247	60190825	+	similar to Putative NAM (No apical meristem) protein	Sb02g043210.1	76990664	76992930	-	weakly similar to Putative NAM (No apical meristem) protein
Sb01g036560.1	60188247	60190825	+	similar to Putative NAM (No apical meristem) protein	Sb05g001580.1	1670915	1673034	+	similar to NAC domain transcription factor, putative, expressed
Sb01g036580.1	60201638	60203528	+	similar to Osr40c1 protein	Sb02g043220.1	77018844	77021445	+	similar to Os07g0683600 protein
Sb01g036590.1	60218513	60220583	+	similar to Putative uncharacterized protein	Sb02g043270.1	77074079	77075650	+	similar to GRAB2 protein
Sb01g036590.1	60218513	60220583	+	similar to Putative uncharacterized protein	Sb05g001590.1	1686333	1688304	+	weakly similar to NAC-domain containing protein 21/22, putative, expressed
Sb01g036620.1	60238991	60241165	+	similar to Thioredoxin-like 1, putative, expressed	Sb02g043280.1	77088156	77089866	+	similar to Putative uncharacterized protein
Sb01g036670.1	60295943	60298134	+	similar to WUSCHEL-related homeobox 6	Sb02g043300.1	77115425	77117609	+	similar to WUSCHEL-related homeobox 11
Sb01g036680.1	60305125	60308495	-	similar to Transfactor, putative, expressed	Sb02g043320.1	77131486	77134498	-	similar to Transfactor, putative, expressed
Sb01g036680.1	60305125	60308495	-	similar to Transfactor, putative, expressed	Sb09g023830.1	53471303	53474209	-	similar to Os05g0488600 protein
Sb01g036700.1	60319105	60320663	-	similar to Zinc finger, C3HC4 type family protein, expressed	Sb09g023840.1	53482721	53484798	-	similar to Putative uncharacterized protein
Sb01g036740.1	60346941	60350979	-	similar to Ethylene-insensitive-3-like protein	Sb02g043350.1	77180833	77182864	-	similar to Ethylene-insensitive-3-like protein
Sb01g036750.1	60370302	60371426	-	similar to Protease inhibitor/seed storage/LTP family protein, expressed	Sb03g037810.1	65758095	65759880	+	similar to P0432B10.23 protein
Sb01g036750.1	60370302	60371426	-	similar to Protease inhibitor/seed storage/LTP family protein, expressed	Sb09g023870.1	53507894	53509662	-	similar to Putative uncharacterized protein OJ1119_H02.15
Sb01g036780.1	60389519	60394045	-	similar to GTPase activating protein, putative, expressed	Sb03g037790.1	65741974	65748876	+	similar to ZIGA1 protein-like
Sb01g036800.1	60398661	60403612	-	similar to Phagocytosis and cell motility protein ELMO1, putative, expressed	Sb05g001780.1	1939156	1942718	+	similar to Putative uncharacterized protein
Sb01g036810.1	60411744	60414487	+	similar to BZIP transcription factor family protein, expressed	Sb02g043620.1	77394218	77396089	-	weakly similar to Os07g0686100 protein
Sb01g036810.1	60411744	60414487	+	similar to BZIP transcription factor family protein, expressed	Sb03g037740.1	65699727	65703630	-	similar to Putative uncharacterized protein
Sb01g036810.1	60411744	60414487	+	similar to BZIP transcription factor family protein, expressed	Sb09g023920.1	53537426	53539631	+	similar to Putative uncharacterized protein
Sb01g036830.1	60417677	60420094	-	similar to 14 kDa zinc-binding protein	Sb03g037730.1	65695662	65698689	-	similar to 14 kDa zinc-binding protein
Sb01g036840.1	60421743	60425537	+	similar to Expressed protein	Sb02g043590.1	77376772	77381371	+	similar to Os07g0686400 protein
Sb01g036880.1	60452848	60457310	+	similar to Expressed protein	Sb02g043580.1	77372418	77374526	-	similar to Os07g0686500 protein
Sb01g036890.1	60459497	60468591	+	similar to Serologically defined breast cancer antigen NY-BR-84, putative, expressed	Sb09g023960.1	53570205	53575863	+	similar to Putative uncharacterized protein OSJNBa0088I06.2
Sb01g036900.1	60474689	60476459	-	similar to F-box domain containing protein, expressed	Sb03g037710.1	65675919	65678129	+	similar to Putative uncharacterized protein
Sb01g036900.1	60474689	60476459	-	similar to F-box domain containing protein, expressed	Sb09g023970.1	53578313	53579605	-	similar to Putative uncharacterized protein
Sb01g036960.1	60513564	60517125	+	similar to Alpha-L-arabinofuranosidase C-terminus family protein, expressed	Sb02g043530.1	77334150	77339015	-	similar to Alpha-L-arabinofuranosidase C-terminus family protein, expressed
Sb01g036960.1	60513564	60517125	+	similar to Alpha-L-arabinofuranosidase C-terminus family protein, expressed	Sb05g001900.1	2064829	2070633	+	similar to Alpha-L-arabinofuranosidase C-terminus family protein, expressed
Sb01g037000.1	60536267	60541645	+	similar to CIPK-like protein 1	Sb02g043520.1	77319889	77323328	-	similar to CIPK-like protein 1
Sb01g037000.1	60536267	60541645	+	similar to CIPK-like protein 1	Sb05g002000.1	2200641	2206124	+	similar to CIPK-like protein 1, putative, expressed
Sb01g037010.1	60542716	60546563	-	similar to Calmodulin-2	Sb02g043510.1	77315782	77319922	+	similar to Putative uncharacterized protein
Sb01g037010.1	60542716	60546563	-	similar to Calmodulin-2	Sb03g037630.1	65528969	65531465	+	similar to Novel calmodulin-like protein
Sb01g037010.1	60542716	60546563	-	similar to Calmodulin-2	Sb05g002010.1	2206268	2207059	-	similar to Os12g0132300 protein
Sb01g037010.1	60542716	60546563	-	similar to Calmodulin-2	Sb09g024040.1	53623563	53626358	-	similar to Calmodulin-2
Sb01g037030.1	60558141	60565017	-	similar to Beta subunit 1 of SnRK1	Sb02g043500.1	77310718	77312889	+	similar to Beta subunit 1 of SnRK1
Sb01g037030.1	60558141	60565017	-	similar to Beta subunit 1 of SnRK1	Sb09g024060.1	53632190	53635122	-	similar to Beta subunit 2 of SnRK1
Sb01g037040.1	60583719	60584641	-	weakly similar to VQ motif family protein, expressed	Sb03g037575.1	65498061	65503236	+	weakly similar to Putative uncharacterized protein
Sb01g037050.1	60599778	60607795	+	similar to BZIP transcription factor	Sb02g043480.1	77295062	77298751	-	similar to BZIP transcription factor
Sb01g037050.1	60599778	60607795	+	similar to BZIP transcription factor	Sb03g037560.1	65467680	65472835	-	similar to Ocs-element binding factor 3.2
Sb01g037050.1	60599778	60607795	+	similar to BZIP transcription factor	Sb09g024110.1	53679403	53681267	+	similar to Ocs-element binding factor 3.2
Sb01g037090.1	60639660	60641438	-	similar to Galactinol synthase 3	Sb02g043450.1	77274759	77276418	+	similar to WSI76 protein induced by water stress
Sb01g037110.1	60676986	60679055	+	similar to Myb-like DNA-binding domain containing protein, expressed	Sb02g043420.1	77238628	77240339	-	similar to Typical P-type R2R3 Myb protein
Sb01g037200.1	60755603	60761585	+	similar to Poly polymerase central domain containing protein, expressed	Sb02g043400.1	77217246	77222354	-	similar to Poly(A) polymerase-like protein
Sb01g037480.1	61031332	61033270	-	similar to ZmNAS2 protein	Sb02g043670.1	77450794	77452364	-	similar to Nicotianamine synthase 3
Sb01g037525.1	61080620	61092814	+	similar to Lon protease homolog	Sb02g043690.1	77487941	77496828	+	similar to Lon protease homolog 2, mitochondrial precursor
Sb01g037620.1	61166491	61168759	+	similar to Negatively light-regulated protein, putative, expressed	Sb02g043720.1	77511272	77512856	+	similar to Negatively light-regulated protein, putative, expressed
Sb01g037630.1	61189418	61191930	+	similar to TPR Domain containing protein, expressed	Sb02g043740.1	77524625	77526797	+	similar to Putative uncharacterized protein
Sb01g037640.1	61203600	61207390	-	weakly similar to BRCA1 C Terminus domain containing protein, expressed	Sb02g043750.1	77539459	77543132	-	weakly similar to Os07g0689900 protein
Sb01g037650.1	61207848	61210430	-	similar to Putative uncharacterized protein	Sb02g043755.1	77546473	77546929	-	similar to Putative uncharacterized protein
Sb01g037810.1	61382403	61385749	+	similar to Protein phosphatase 2C, putative, expressed	Sb02g043760.1	77572671	77575844	+	similar to Protein phosphatase 2C-like
Sb01g037850.1	61403743	61405755	-	similar to Roothairless 3	Sb02g043770.1	77578419	77580404	-	similar to Brittle stalk-2-like protein 8
Sb01g037900.1	61451937	61453895	+	similar to Pectinesterase family protein, expressed	Sb02g043780.1	77583549	77585577	+	similar to Putative uncharacterized protein
Sb01g038020.1	61600355	61604514	+	similar to Putative uncharacterized protein	Sb03g038490.1	66422339	66424073	+	similar to Putative uncharacterized protein P0439E11.19
Sb01g038020.1	61600355	61604514	+	similar to Putative uncharacterized protein	Sb08g000860.1	741633	747023	-	similar to Putative uncharacterized protein
Sb01g038020.1	61600355	61604514	+	similar to Putative uncharacterized protein	Sb09g023280.1	52893850	52897226	-	similar to Putative uncharacterized protein
Sb01g038030.1	61612635	61613397	+	similar to Os03g0299600 protein	Sb02g043820.1	77623066	77624051	+	similar to Os03g0299600 protein
Sb01g038070.1	61667360	61673021	+	similar to Os03g0298700 protein	Sb02g043823.1	77633227	77633987	+	weakly similar to Putative uncharacterized protein P0034A04.110
Sb01g038100.1	61685067	61687404	-	similar to Expressed protein	Sb02g043850.1	77657786	77658481	-	similar to Putative uncharacterized protein
Sb01g038110.1	61694269	61695744	+	similar to Putative uncharacterized protein	Sb02g043860.1	77665772	77667853	+	similar to Putative uncharacterized protein
Sb01g038120.1	61697055	61697558	-	similar to Putative uncharacterized protein	Sb03g038520.1	66438872	66439405	-	similar to Putative uncharacterized protein
Sb01g038120.1	61697055	61697558	-	similar to Putative uncharacterized protein	Sb09g023260.1	52885782	52886342	+	similar to Putative uncharacterized protein
Sb01g038130.1	61700988	61703546	-	similar to Multicopper oxidase family protein, expressed	Sb03g038550.1	66461640	66464165	+	similar to Laccase-3 precursor
Sb01g038130.1	61700988	61703546	-	similar to Multicopper oxidase family protein, expressed	Sb05g000680.1	456265	460986	+	similar to Laccase-23 precursor
Sb01g038130.1	61700988	61703546	-	similar to Multicopper oxidase family protein, expressed	Sb08g000720.1	634595	636034	+	similar to Laccase-23 precursor
Sb01g038140.1	61706822	61709648	-	similar to Leucine Rich Repeat family protein, expressed	Sb05g000670.1	446354	450230	+	similar to Leucine Rich Repeat family protein, expressed
Sb01g038140.1	61706822	61709648	-	similar to Leucine Rich Repeat family protein, expressed	Sb08g000710.1	629135	632426	+	similar to Leucine Rich Repeat family protein, expressed
Sb01g038150.1	61717614	61718910	+	similar to Streptomyces cyclase/dehydrase family protein, expressed	Sb03g038600.1	66482865	66483509	+	similar to Putative uncharacterized protein P0486C01.3
Sb01g038150.1	61717614	61718910	+	similar to Streptomyces cyclase/dehydrase family protein, expressed	Sb09g023180.1	52833367	52834513	-	similar to Putative uncharacterized protein P0486C01.3
Sb01g038260.1	61793131	61796723	+	similar to Gamma interferon inducible lysosomal thiol reductase family protein, expressed	Sb03g038650.1	66508112	66509902	+	similar to Putative uncharacterized protein
Sb01g038300.1	61828650	61834070	+	similar to Ubiquitin-activating enzyme E1 3, putative, expressed	Sb02g043880.1	77676393	77681319	+	similar to Putative uncharacterized protein
Sb01g038300.1	61828650	61834070	+	similar to Ubiquitin-activating enzyme E1 3, putative, expressed	Sb05g000520.1	354264	360536	-	similar to Ubiquitin-activating enzyme E1 2, putative, expressed
Sb01g038300.1	61828650	61834070	+	similar to Ubiquitin-activating enzyme E1 3, putative, expressed	Sb08g000540.1	470119	476246	-	similar to Ubiquitin-activating enzyme E1 2, putative, expressed
Sb01g038310.1	61839006	61841844	+	similar to Ser-thr protein kinase, putative, expressed	Sb02g043890.1	77689637	77691642	+	similar to Putative uncharacterized protein
Sb01g038310.1	61839006	61841844	+	similar to Ser-thr protein kinase, putative, expressed	Sb05g000510.1	346963	350862	-	similar to Protein kinase family protein, putative, expressed
Sb01g038310.1	61839006	61841844	+	similar to Ser-thr protein kinase, putative, expressed	Sb08g000535.1	465348	466749	-	similar to Putative uncharacterized protein
Sb01g038310.1	61839006	61841844	+	similar to Ser-thr protein kinase, putative, expressed	Sb09g023100.1	52722465	52726457	-	similar to Putative uncharacterized protein P0015C02.3
Sb01g038360.1	61888908	61891890	+	similar to Pyruvate decarboxylase isozyme 2	Sb02g043900.1	77692911	77694560	+	similar to Pyruvate decarboxylase isozyme 2
Sb01g038360.1	61888908	61891890	+	similar to Pyruvate decarboxylase isozyme 2	Sb09g023060.1	52690962	52693408	+	similar to Pyruvate decarboxylase isozyme 1
Sb01g038450.1	61961499	61965415	-	similar to Os03g0291800 protein	Sb02g043950.1	77749505	77754014	-	similar to Os07g0693600 protein
Sb01g038450.1	61961499	61965415	-	similar to Os03g0291800 protein	Sb03g038800.1	66605898	66612313	+	similar to Lustrin A-like
Sb01g038450.1	61961499	61965415	-	similar to Os03g0291800 protein	Sb08g000470.1	374960	379690	+	similar to Expressed protein
Sb01g038460.1	61990504	61994925	+	similar to Asparagine synthetase, putative, expressed	Sb05g000440.1	259226	262197	-	similar to Glutamine-dependent asparagine synthetase
Sb01g038485.1	62006482	62011888	-	Predicted protein	Sb02g043960.1	77760839	77763723	-	Predicted protein
Sb01g038500.1	62036860	62039968	+	similar to Fatty acid desaturase	Sb02g043980.1	77775904	77778256	+	similar to Putative omega-3 fatty acid desaturase
Sb01g038500.1	62036860	62039968	+	similar to Fatty acid desaturase	Sb05g000390.1	216857	218904	-	similar to Putative fatty acid desaturase
Sb01g038500.1	62036860	62039968	+	similar to Fatty acid desaturase	Sb08g000460.1	340167	344465	-	similar to Putative fatty acid desaturase
Sb01g038520.1	62070631	62075240	+	similar to Oxidoreductase, 2OG-Fe oxygenase family protein, expressed	Sb03g038880.1	66677935	66682300	+	similar to Putative uncharacterized protein
Sb01g038520.1	62070631	62075240	+	similar to Oxidoreductase, 2OG-Fe oxygenase family protein, expressed	Sb08g000410.1	239584	241297	+	similar to Leucoanthocyanidin dioxygenase-like protein
Sb01g038520.1	62070631	62075240	+	similar to Oxidoreductase, 2OG-Fe oxygenase family protein, expressed	Sb09g002350.1	2560223	2564930	-	similar to Putative uncharacterized protein
Sb01g038540.1	62083143	62086701	-	similar to Phosphoinositide-specific phospholipase C	Sb02g044010.1	77800041	77804255	-	similar to Phosphoinositide-specific phospholipase C
Sb01g038540.1	62083143	62086701	-	similar to Phosphoinositide-specific phospholipase C	Sb05g000340.1	148006	153160	-	similar to Phospholipase C, putative, expressed
Sb01g038540.1	62083143	62086701	-	similar to Phosphoinositide-specific phospholipase C	Sb08g000360.1	186966	191230	-	similar to Phospholipase C
Sb01g038540.1	62083143	62086701	-	similar to Phosphoinositide-specific phospholipase C	Sb09g002320.1	2513309	2521160	+	similar to Putative phosphatidylinositol-specific phospholipase C
Sb01g038640.1	62153178	62157304	-	similar to Glycosyltransferase family 43 protein, expressed	Sb02g044020.1	77837940	77842731	-	weakly similar to Putative glycosyltransferase family
Sb01g038640.1	62153178	62157304	-	similar to Glycosyltransferase family 43 protein, expressed	Sb09g002200.1	2327797	2333920	+	similar to Glycosyltransferase
Sb01g038650.1	62168229	62169153	+	similar to LOB domain protein 1, putative, expressed	Sb09g002190.1	2307741	2308916	-	similar to Putatvie LOB domain protein
Sb01g038670.1	62177642	62178357	+	similar to Putative uncharacterized protein	Sb09g002150.1	2279272	2279971	-	similar to Putative uncharacterized protein
Sb01g038730.1	62218811	62221806	-	similar to Putative uncharacterized protein	Sb02g044050.1	77855387	77857334	-	similar to Putative uncharacterized protein
Sb01g038730.1	62218811	62221806	-	similar to Putative uncharacterized protein	Sb09g002110.1	2250406	2252321	-	similar to Os05g0121900 protein
Sb01g038740.1	62225395	62230276	-	similar to Prephenate dehydratase family protein, expressed	Sb02g044055.1	77861608	77861854	-	similar to Putative uncharacterized protein
Sb01g038760.1	62240129	62243394	-	similar to L-ascorbate peroxidase 1, cytosolic	Sb02g044060.1	77862583	77865723	-	similar to Ascorbate peroxidase
Sb01g038810.1	62298039	62298955	+	similar to 50S ribosomal protein L10	Sb09g002070.1	2163526	2164488	-	similar to Putative uncharacterized protein
Sb01g038833.1	62320356	62323659	+	similar to Putative uncharacterized protein	Sb02g044090.1	77911498	77914576	+	similar to Serine/threonine kinase
Sb01g038840.1	62327270	62337416	-	similar to Os03g0283800 protein	Sb03g039030.1	66815703	66825534	-	similar to RabGAP/TBC domain-containing protein-like
Sb01g038840.1	62327270	62337416	-	similar to Os03g0283800 protein	Sb09g022880.1	52532006	52539470	-	similar to Putative uncharacterized protein
Sb01g038970.1	62439343	62442033	-	similar to Putative uncharacterized protein	Sb03g039110.1	66893060	66895297	+	similar to Putative uncharacterized protein
Sb01g038970.1	62439343	62442033	-	similar to Putative uncharacterized protein	Sb09g001900.1	1961576	1963990	-	similar to Os05g0120200 protein
Sb01g038990.1	62459145	62464238	+	similar to Cation-transporting ATPase	Sb09g001850.1	1851129	1855578	-	similar to Cation-transporting ATPase
Sb01g039030.1	62488183	62490768	-	similar to Putative uncharacterized protein	Sb03g039140.1	66913864	66917453	-	similar to Ankyrin-repeat protein
Sb01g039050.1	62517465	62520208	+	similar to UDP-glucuronic acid decarboxylase	Sb03g039180.1	66930118	66933897	+	similar to UDP-D-glucuronate decarboxylase
Sb01g039060.1	62521464	62522875	-	similar to Os03g0280700 protein	Sb03g039190.1	66934101	66934721	-	similar to Putative uncharacterized protein P0506B12.42
Sb01g039070.1	62523367	62529795	-	similar to Expressed protein	Sb09g001710.1	1650229	1654632	+	similar to Os05g0116700 protein
Sb01g039100.1	62554133	62554908	-	similar to Uncharacterized plant-specific domain TIGR01589 family protein, expressed	Sb03g039210.1	66944515	66945683	+	similar to Putative uncharacterized protein
Sb01g039100.1	62554133	62554908	-	similar to Uncharacterized plant-specific domain TIGR01589 family protein, expressed	Sb09g022720.1	52346569	52347654	-	similar to Putative uncharacterized protein
Sb01g039190.1	62652716	62653309	+	similar to Zinc finger DNA-binding protein, putative, expressed	Sb03g039250.1	66975259	66976099	-	similar to Os01g0838600 protein
Sb01g039190.1	62652716	62653309	+	similar to Zinc finger DNA-binding protein, putative, expressed	Sb09g001560.1	1528578	1529574	-	similar to C2H2 type zinc finger transcription factor ZFP16
Sb01g039240.1	62689905	62690808	+	similar to Histone H2A	Sb09g001520.1	1482141	1482927	+	similar to Probable histone H2A.6
Sb01g039250.1	62693666	62694385	+	similar to Histone H2A	Sb09g022690.1	52298895	52299863	-	similar to Probable histone H2A.4
Sb01g039300.1	62742994	62744557	-	similar to Actin-depolymerizing factor 7	Sb09g001500.1	1471817	1474029	+	similar to Actin-depolymerizing factor 7
Sb01g039360.1	62794473	62795640	+	similar to 33 kDa secretory protein, putative, expressed	Sb09g001430.1	1271907	1272971	-	similar to Putative uncharacterized protein
Sb01g039390.1	62807357	62810534	+	similar to Heat shock cognate 70 kDa protein	Sb03g039360.1	67054051	67057207	+	similar to Heat shock 70 kDa protein
Sb01g039390.1	62807357	62810534	+	similar to Heat shock cognate 70 kDa protein	Sb09g022580.1	52235414	52238715	-	similar to Heat shock cognate 70 kDa protein
Sb01g039400.1	62820495	62822809	-	similar to SLT1 protein, putative, expressed	Sb03g039370.1	67058223	67059833	-	similar to Putative uncharacterized protein
Sb01g039590.1	63048205	63051179	+	similar to Clathrin assembly protein, putative, expressed	Sb09g001390.1	1226555	1228973	-	similar to Putative uncharacterized protein P0016H04.17
Sb01g039610.1	63065030	63068227	+	similar to Ankyrin repeat family protein, putative, expressed	Sb09g001370.1	1206417	1209594	-	similar to Receptor-like kinase Xa21-binding protein 3
Sb01g039615.1	63080100	63082569	-	similar to Protein phosphatase 2C containing protein, expressed	Sb09g001340.1	1191343	1193203	+	similar to Putative uncharacterized protein
Sb01g039630.1	63095593	63098723	+	similar to Protein kinase APK1B, chloroplast, putative, expressed	Sb09g001190.1	1046372	1049394	-	similar to Putative uncharacterized protein
Sb01g039670.1	63145909	63149766	+	similar to Putative uncharacterized protein	Sb03g039510.1	67186642	67189778	+	similar to SCARECROW-like protein
Sb01g039670.1	63145909	63149766	+	similar to Putative uncharacterized protein	Sb09g001140.1	1015670	1017424	-	similar to Putative SCARECROW gene regulator
Sb01g039690.1	63184945	63187783	+	similar to Laccase-10 precursor	Sb03g039520.1	67197923	67201832	-	similar to Putative laccase
Sb01g039690.1	63184945	63187783	+	similar to Laccase-10 precursor	Sb09g022460.1	52116620	52118445	-	similar to Putative laccase-11
Sb01g039750.1	63228544	63229947	-	similar to Putative uncharacterized protein	Sb03g039590.1	67261551	67263292	-	similar to Putative aspartic proteinase nepenthesin II
Sb01g039760.1	63234516	63236098	-	similar to Putative uncharacterized protein	Sb09g001100.1	978258	980163	+	similar to Os05g0110000 protein
Sb01g039830.1	63266707	63268349	+	similar to Os03g0270500 protein	Sb03g039620.1	67293459	67294987	-	similar to Os01g0845100 protein
Sb01g039890.1	63331943	63334100	+	similar to Putative uncharacterized protein	Sb03g039630.1	67304961	67306942	+	similar to Putative uncharacterized protein
Sb01g039890.1	63331943	63334100	+	similar to Putative uncharacterized protein	Sb09g022410.1	52085025	52086905	-	similar to Putative uncharacterized protein
Sb01g039900.1	63343869	63348182	+	similar to COG1208, GCD1, Nucleoside-diphosphate-sugar pyrophosphorylase involved in lipopolysaccharide biosynthesis/translation initiation factor 2B, gamma/epsilon subunits (EIF-2Bgamma/eIF-2Bepsilon) [Cell envelope biogenesis, outer membrane / Translation, ribosomal structure and biogenesis]	Sb03g039740.1	67418538	67421422	+	similar to Putative uncharacterized protein
Sb01g040070.1	63462595	63463733	+	similar to Expressed protein	Sb09g022110.1	51760284	51763404	-	similar to Putative uncharacterized protein
Sb01g040110.1	63494139	63496934	-	similar to Putative uncharacterized protein	Sb03g040150.1	67724951	67728450	+	similar to COI1
Sb01g040110.1	63494139	63496934	-	similar to Putative uncharacterized protein	Sb09g022040.1	51683766	51687224	+	similar to Putative LRR-containing F-box protein
Sb01g044440.1	67538460	67540436	-	similar to Ras-related protein Rab-6A, putative, expressed	Sb02g039720.1	73775330	73777684	+	similar to Chromosome undetermined scaffold_1427, whole genome shotgun sequence
Sb01g044480.1	67576601	67583786	+	similar to Putative uncharacterized protein	Sb02g039710.1	73763662	73770810	-	similar to Putative uncharacterized protein
Sb01g044580.1	67712568	67715134	+	similar to Oxidoreductase, zinc-binding dehydrogenase family protein, expressed	Sb02g039600.1	73656555	73659336	-	similar to Putative alcohol dehydrogenase
Sb01g044710.1	67881829	67883943	-	similar to Putative uncharacterized protein	Sb02g039570.1	73637512	73639219	+	similar to Putative uncharacterized protein
Sb01g044935.1	68081669	68084457	-	weakly similar to Os06g0314000 protein	Sb02g039420.1	73516161	73520453	+	similar to Putative paramyosin
Sb01g045010.1	68185049	68190730	-	similar to Leucine-rich repeat transmembrane protein kinase 2	Sb02g039370.1	73487017	73491908	+	similar to Leucine-rich repeat transmembrane protein kinase 1-like protein
Sb01g045060.1	68219861	68221522	+	similar to AP2 domain containing protein, expressed	Sb02g039300.1	73420647	73422411	-	weakly similar to EREB-like protein
Sb01g045140.1	68309545	68311338	-	similar to Transposon protein, putative, unclassified, expressed	Sb02g039200.1	73348435	73350881	+	similar to Os07g0615900 protein
Sb01g045180.1	68342385	68343953	-	weakly similar to Putative uncharacterized protein	Sb02g039190.1	73330082	73332505	+	similar to Putative uncharacterized protein
Sb01g045210.1	68362180	68364876	+	similar to Proteasome subunit alpha type-6	Sb02g039140.1	73279014	73281452	-	similar to Proteasome subunit alpha type-6
Sb01g045230.1	68380959	68381635	+	similar to Putative uncharacterized protein	Sb02g039120.1	73249584	73250466	-	similar to Putative uncharacterized protein P0616D06.108
Sb01g045260.1	68401289	68406652	-	similar to Serine/threonine-protein kinase NAK, putative, expressed	Sb02g039110.1	73235284	73238978	+	similar to Putative uncharacterized protein
Sb01g045300.1	68433915	68436790	+	similar to Hydrolase, alpha/beta fold family protein, expressed	Sb02g039070.1	73192098	73194568	-	similar to Os07g0612400 protein
Sb01g045500.1	68595671	68598915	+	similar to RAPB protein	Sb02g038960.1	73106401	73108963	-	similar to Os07g0608200 protein
Sb01g048460.1	71474022	71476050	+	similar to Putataive InsB from Escherichia coli	Sb06g026610.1	55641571	55644201	-	similar to H0307D04.3 protein
Sb01g048530.1	71528939	71529505	+	similar to Ring finger protein	Sb06g026580.1	55612228	55613172	-	similar to OSJNBa0013K16.6 protein
Sb01g048570.1	71541078	71545901	-	similar to Calcium-dependent protein kinase isoform 11	Sb06g026530.1	55593138	55597448	+	similar to Calcium-dependent protein kinase 2
Sb01g049010.1	71971741	71974317	-	similar to Ubiquitin carrier protein	Sb06g026250.1	55321847	55326031	-	similar to OSJNBa0064M23.9 protein
Sb01g049320.1	72327775	72330000	-	similar to Putative uncharacterized protein	Sb06g025960.1	55039899	55042208	+	similar to OSIGBa0147H17.6 protein
Sb01g049400.1	72407543	72408316	-	similar to AP2 domain containing protein, expressed	Sb06g025890.1	54948105	54948755	+	similar to OSIGBa0127A14.7 protein
Sb01g049500.1	72447907	72450487	-	similar to F-box family protein, putative, expressed	Sb06g025860.1	54903394	54906368	+	similar to OSIGBa0127A14.1 protein
Sb01g049520.1	72464861	72467556	-	similar to Membrane protein, putative, expressed	Sb06g025770.1	54815205	54816658	+	similar to OSIGBa0139P06.8 protein
Sb01g049570.1	72524121	72528534	-	similar to Expressed protein	Sb06g025690.1	54730518	54734367	+	similar to OSIGBa0139P06.1 protein
Sb01g049640.1	72589554	72590650	+	similar to Putative mitochondrial inner membrane protein	Sb06g025610.1	54605598	54606188	-	similar to Putative uncharacterized protein
Sb02g022870.1	56142759	56148416	+	similar to Os08g0398300 protein	Sb07g019750.1	50896473	50902950	+	similar to Putative ABC transporter
Sb02g022890.1	56161152	56162727	+	similar to Hypersensitive-induced response protein	Sb07g019760.1	50912987	50916956	+	similar to Hypersensitive-induced response protein
Sb02g022933.1	56205533	56215706	+	similar to Os08g0398700 protein	Sb07g019810.1	50980020	50989526	+	similar to Os08g0398700 protein
Sb02g022936.1	56218440	56222818	+	weakly similar to Putative uncharacterized protein	Sb07g019830.1	51062382	51064775	+	Predicted protein
Sb02g022970.1	56254741	56258031	+	similar to Putative uncharacterized protein	Sb07g019910.1	51418087	51421531	+	similar to Putative uncharacterized protein
Sb02g023010.1	56305828	56310994	-	similar to Putative uncharacterized protein	Sb07g019920.1	51424274	51428855	-	similar to Putative uncharacterized protein
Sb02g023070.1	56484159	56485325	+	Predicted protein	Sb07g019940.1	51446827	51448550	+	weakly similar to Putative uncharacterized protein
Sb02g023130.1	56589150	56589903	+	similar to Putative uncharacterized protein	Sb07g020020.1	51584053	51586974	+	similar to Putative uncharacterized protein
Sb02g023170.1	56695764	56696735	+	similar to Putative uncharacterized protein P0564H06.4	Sb07g020070.1	51832074	51832762	-	similar to Putative uncharacterized protein
Sb02g023230.1	56792242	56794221	+	similar to DRE binding factor 2	Sb07g020090.1	51938881	51940567	+	similar to DRE binding factor 1
Sb02g023260.1	56857871	56859987	+	similar to Putative uncharacterized protein	Sb07g020100.1	51987521	51990340	+	similar to Putative uncharacterized protein
Sb02g023320.1	56925366	56926795	+	weakly similar to Putative uncharacterized protein	Sb07g020110.1	52055139	52056711	+	similar to Putative uncharacterized protein P0042B03.23
Sb02g023340.1	56956345	56959234	+	similar to Transporter-like protein	Sb07g020120.1	52156302	52158545	+	similar to Transporter-like protein
Sb02g023570.1	57206083	57209069	+	similar to Putative uncharacterized protein	Sb07g020220.1	52325094	52328490	+	similar to Putative uncharacterized protein OSJNBa0007M04.37
Sb02g023583.1	57223777	57223980	-	similar to Os08g0414500 protein	Sb07g020230.1	52420652	52420978	-	similar to Os08g0414500 protein
Sb02g023610.1	57412137	57419063	-	similar to Putative trehalose-6-phosphate synthase	Sb07g020270.1	52610480	52616205	-	similar to Putative trehalose-6-phosphate synthase
Sb02g023630.1	57447533	57449886	+	similar to Os09g0378700 protein	Sb07g020290.1	52667050	52668878	+	similar to Os08g0415600 protein
Sb02g023650.1	57498554	57501047	-	Predicted protein	Sb07g020300.1	52685122	52689766	-	similar to Homeodomain leucine zipper protein
Sb02g023700.1	57557167	57557511	+	similar to Putative uncharacterized protein	Sb07g020340.1	52819468	52819737	+	similar to Putative uncharacterized protein
Sb02g023710.1	57560722	57562862	+	similar to Putative uncharacterized protein	Sb07g020350.1	52856598	52859512	+	similar to Putative uncharacterized protein
Sb02g023720.1	57583706	57587694	+	similar to Putative uncharacterized protein	Sb07g020510.1	53283632	53287625	+	similar to Putative permease
Sb02g023740.1	57604609	57605477	+	similar to Putative uncharacterized protein P0027G10.62	Sb07g020520.1	53330191	53331059	+	similar to Putative uncharacterized protein P0027G10.62
Sb02g023830.1	57741589	57746840	-	similar to Os09g0383300 protein	Sb07g020580.1	53427500	53432993	-	similar to Putative uncharacterized protein OSJNBa0077M12.113
Sb02g023920.1	57859746	57861509	-	similar to Arm repeat-containing protein-like	Sb07g020590.1	53440628	53442349	-	weakly similar to Arm repeat-containing protein-like
Sb02g023940.1	57889034	57894523	+	similar to Putative zinc-finger motif	Sb07g020610.1	53460598	53465929	+	similar to Receptor like protein
Sb02g024000.1	57961805	57966496	+	similar to Putative uncharacterized protein	Sb07g020660.1	53514883	53519812	+	similar to Putative uncharacterized protein P0456B03.107
Sb02g024010.1	57974570	57986417	-	similar to Putative uncharacterized protein	Sb07g020680.1	53546376	53548860	+	similar to Putative uncharacterized protein
Sb02g024050.1	58015039	58024985	-	similar to Endoglucanase 22 precursor	Sb07g020700.1	53568974	53570779	-	similar to Endoglucanase 21 precursor
Sb02g024070.1	58083985	58086814	-	similar to Inositol 1,4,5-trisphosphate 5-phosphatase-like protein	Sb07g020740.1	53617623	53619660	-	similar to Inositol polyphosphate-5-phosphatase-like
Sb02g024090.1	58105672	58109993	+	similar to Putative annexin	Sb07g020760.1	53640854	53641924	+	similar to Putative calcium-binding protein annexin
Sb02g024100.1	58114828	58115863	-	similar to Putative uncharacterized protein	Sb07g020770.1	53641687	53645584	-	similar to Putative uncharacterized protein
Sb02g024230.1	58418460	58420421	-	similar to Os09g0400500 protein	Sb07g020850.1	53959311	53961362	-	similar to Putative uncharacterized protein
Sb02g024270.1	58508033	58511011	-	similar to Putative uncharacterized protein	Sb07g020910.1	54096117	54099104	-	weakly similar to Putative uncharacterized protein
Sb02g024290.1	58555755	58557237	-	Predicted protein	Sb07g020920.1	54201466	54202385	-	similar to High mobility group I/Y-2
Sb02g024300.1	58560915	58568389	-	similar to Putative uncharacterized protein	Sb07g020930.1	54283408	54290667	-	similar to FYVE finger-containing phosphoinositide kinase-like
Sb02g024320.1	58608673	58609311	-	similar to Putative uncharacterized protein P0479C08.115	Sb07g020936.1	54381173	54381853	-	similar to Putative uncharacterized protein P0479C08.115
Sb02g024330.1	58639128	58641806	-	similar to Putative cytochrome P450 monooxygenase CYP72A5	Sb07g020940.1	54429623	54431727	-	similar to Putative uncharacterized protein
Sb02g024340.1	58651625	58659904	+	similar to Probable DNA repair protein RAD23	Sb07g020960.1	54488450	54489359	+	similar to Putative uncharacterized protein
Sb02g024380.1	58679314	58682369	-	similar to Putative mono-lipoyl E2	Sb07g021070.1	54742570	54745468	-	similar to Putative uncharacterized protein
Sb02g024460.1	58849847	58852166	-	similar to DNA binding protein-like	Sb07g021170.1	54988446	54990997	-	similar to DNA-binding protein-like
Sb02g024480.1	58867622	58869613	+	similar to Putative uncharacterized protein P0431A03.17	Sb07g021190.1	55031692	55034366	+	similar to Putative uncharacterized protein P0431A03.17
Sb02g024530.1	58891987	58893068	-	weakly similar to Putative uncharacterized protein	Sb07g021200.1	55123680	55125016	+	Predicted protein
Sb02g024590.1	59002499	59006136	+	similar to Chromosome chr1 scaffold_84, whole genome shotgun sequence	Sb07g021390.1	55352924	55355732	+	similar to CAAX amino terminal protease family-like protein
Sb02g024593.1	59009638	59011194	+	similar to Putative uncharacterized protein	Sb07g021400.1	55366525	55367889	+	similar to Putative uncharacterized protein
Sb02g024610.1	59038041	59040391	-	similar to Ribosomal protein l34	Sb07g021410.1	55369076	55371210	-	similar to Ribosomal protein l34
Sb02g024640.1	59099272	59100513	+	similar to Putative uncharacterized protein	Sb07g021420.1	55382361	55383547	+	similar to Putative uncharacterized protein
Sb02g024650.1	59142729	59144404	-	similar to Putative uncharacterized protein	Sb07g021470.1	55525041	55526213	-	similar to Os08g0438400 protein
Sb02g024680.1	59164810	59169624	-	similar to Os09g0415800 protein	Sb07g021500.1	55538692	55544347	-	similar to Putative diphosphate-fructose-6-phosphate 1-phosphotransferase
Sb02g024690.1	59179764	59188266	+	similar to Glucose transporter	Sb04g036140.1	65898449	65900029	+	similar to Putative monosaccharide transporter 6
Sb02g024710.1	59201874	59203432	+	similar to Putative uncharacterized protein	Sb07g021540.1	55643380	55644636	+	similar to Putative uncharacterized protein P0524F03.23
Sb02g024730.1	59221354	59222427	+	similar to Putative uncharacterized protein	Sb04g035960.1	65765819	65767031	+	similar to Os02g0796300 protein
Sb02g024730.1	59221354	59222427	+	similar to Putative uncharacterized protein	Sb07g021610.1	55736007	55737251	+	similar to Putative uncharacterized protein
Sb02g024750.1	59252204	59255286	-	similar to BHLH transcription factor PTF1-like protein	Sb04g035890.1	65728308	65732108	+	similar to Basic helix-loop-helix (BHLH)-like
Sb02g024750.1	59252204	59255286	-	similar to BHLH transcription factor PTF1-like protein	Sb10g005650.1	5104113	5107434	-	similar to BHLH transcription factor PTF1-like
Sb02g024780.1	59347562	59349449	+	similar to Putative uncharacterized protein	Sb07g021660.1	55773733	55775587	+	similar to Putative uncharacterized protein
Sb02g024870.1	59555601	59555825	+	similar to Similarity to cytochrome C oxidase assembly protein	Sb04g035830.1	65688290	65689505	-	similar to Putative copper chaperone COX17-1
Sb02g024890.1	59561473	59566750	-	similar to Putative uncharacterized protein	Sb10g005710.1	5175641	5179849	-	similar to Non-phototropic hypocotyl 3-like
Sb02g024960.1	59631499	59633415	-	Predicted protein	Sb07g021710.1	55895709	55899189	-	Predicted protein
Sb02g024990.1	59648530	59650257	-	similar to Putative uncharacterized protein	Sb04g035780.1	65655201	65656689	-	similar to Putative hydroxycinnamoyl CoA quinate transferase
Sb02g024990.1	59648530	59650257	-	similar to Putative uncharacterized protein	Sb07g021750.1	55966612	55970215	-	similar to Putative uncharacterized protein
Sb02g024990.1	59648530	59650257	-	similar to Putative uncharacterized protein	Sb10g005760.1	5231579	5233025	-	similar to Putative uncharacterized protein
Sb02g025030.1	59715907	59718886	-	similar to Streptococcal hemagglutinin-like protein	Sb04g035740.1	65626746	65633654	+	similar to Putative uncharacterized protein
Sb02g025030.1	59715907	59718886	-	similar to Streptococcal hemagglutinin-like protein	Sb07g021770.1	55996991	56001106	-	Predicted protein
Sb02g025040.1	59738033	59741808	+	similar to Os09g0423200 protein	Sb10g005840.1	5295095	5298678	+	similar to Putative uncharacterized protein
Sb02g025050.1	59746356	59751616	+	similar to Integral membrane transporter-like protein	Sb10g005900.1	5347113	5350240	-	similar to Integral membrane transporter-like protein
Sb02g025080.1	59794963	59800016	+	similar to Os09g0423800 protein	Sb07g021800.1	56027968	56032037	+	similar to Os08g0442400 protein
Sb02g025180.1	59906084	59908137	+	similar to Senescence-associated protein DH	Sb07g021870.1	56091992	56093048	+	similar to Putative senescence-associated protein
Sb02g025240.1	59969763	59969987	-	similar to Putative uncharacterized protein	Sb07g021900.1	56133866	56134427	-	similar to Putative uncharacterized protein
Sb02g025310.1	60079134	60086393	-	similar to Putative uncharacterized protein	Sb04g035400.1	65227054	65233320	+	similar to Putative glutamate receptor subunit kainate subtype
Sb02g025310.1	60079134	60086393	-	similar to Putative uncharacterized protein	Sb10g005980.1	5414678	5418382	-	similar to Putative uncharacterized protein
Sb02g025350.1	60116786	60118218	-	similar to R2R3-MYB transcription factor-like protein	Sb04g035300.1	65132130	65132830	+	similar to Putative uncharacterized protein
Sb02g025420.1	60322933	60323940	-	similar to Putative uncharacterized protein OSJNBa0039E17.34	Sb04g035240.1	65071428	65072483	+	similar to Putative uncharacterized protein
Sb02g025420.1	60322933	60323940	-	similar to Putative uncharacterized protein OSJNBa0039E17.34	Sb10g006180.1	5589158	5590996	-	similar to Hypro1
Sb02g025460.1	60346734	60348832	-	similar to Putative uncharacterized protein	Sb07g022100.1	56379661	56381793	-	similar to Putative pectinesterase
Sb02g025515.1	60427621	60433903	-	similar to Os08g0451400 protein	Sb07g022155.1	56485801	56493183	-	similar to Os08g0451400 protein
Sb02g025530.1	60450213	60453663	+	similar to EREB	Sb04g035160.1	64990198	64993255	-	similar to Ethylene-responsive transcription factor 1
Sb02g025530.1	60450213	60453663	+	similar to EREB	Sb07g022180.1	56554228	56555887	+	Predicted protein
Sb02g025530.1	60450213	60453663	+	similar to EREB	Sb10g006260.1	5704420	5707430	+	similar to EREBP-like protein
Sb02g025610.1	60583517	60584011	+	similar to Auxin-induced protein-like	Sb07g022210.1	56611973	56612410	+	similar to Auxin-induced protein-related-like protein
Sb02g025640.1	60605341	60606234	+	similar to Os09g0437500 protein	Sb07g022240.1	56673459	56675165	+	similar to Putative uncharacterized protein
Sb02g025660.1	60641798	60651599	+	similar to Putative respiratory burst oxidase protein E	Sb07g022250.1	56694227	56703622	+	similar to Putative respiratory burst oxidase protein E
Sb02g025700.1	60679918	60683870	-	similar to Putative uncharacterized protein	Sb04g035040.1	64846683	64850040	-	similar to Putative uncharacterized protein
Sb02g025700.1	60679918	60683870	-	similar to Putative uncharacterized protein	Sb10g006450.1	5941071	5945253	+	similar to Putative uncharacterized protein
Sb02g025730.1	60705452	60709565	+	similar to Putative uncharacterized protein	Sb04g035020.1	64829445	64832391	+	similar to Putative uncharacterized protein
Sb02g025750.1	60716729	60718597	+	similar to Putative leucine zipper-containing protein	Sb07g022280.1	56740843	56743498	+	similar to Putative leucine zipper-containing protein
Sb02g025810.1	60816364	60819310	+	similar to Putative uncharacterized protein	Sb04g034980.1	64787158	64789911	-	similar to Putative subtilisin-like proteinase
Sb02g025830.1	60831445	60833123	-	similar to Putative uncharacterized protein	Sb07g022300.1	56751709	56753285	+	similar to Os08g0456200 protein
Sb02g025860.1	60870424	60877175	+	similar to Os09g0441900 protein	Sb07g022330.1	56778396	56781719	+	similar to Os09g0441900 protein
Sb02g025910.1	60934429	60936873	-	similar to Putative Avr9/Cf-9 rapidly elicited protein 264	Sb04g034840.1	64705811	64709505	-	similar to Putative uncharacterized protein
Sb02g025910.1	60934429	60936873	-	similar to Putative Avr9/Cf-9 rapidly elicited protein 264	Sb07g022400.1	56893234	56895670	-	similar to Putative uncharacterized protein
Sb02g025910.1	60934429	60936873	-	similar to Putative Avr9/Cf-9 rapidly elicited protein 264	Sb10g006630.1	6203939	6206578	-	similar to Putative uncharacterized protein
Sb02g025940.1	60986211	60989856	+	similar to Plastid (P)ppGpp synthase	Sb07g022430.1	56954603	56958132	+	similar to Plastid (P)ppGpp synthase
Sb02g026020.1	61058535	61063537	+	similar to Major intrinsic protein-like	Sb07g022540.1	57159233	57163838	+	similar to Major intrinsic protein-like
Sb02g026050.1	61075751	61076692	-	similar to Plant viral-response family protein-like	Sb07g022550.1	57168616	57169590	-	similar to Putative uncharacterized protein
Sb02g026075.1	61103777	61104478	+	similar to Putative uncharacterized protein	Sb04g034740.1	64567877	64569142	-	similar to Putative uncharacterized protein
Sb02g026075.1	61103777	61104478	+	similar to Putative uncharacterized protein	Sb07g022570.1	57198318	57199295	+	similar to Putative uncharacterized protein
Sb02g026075.1	61103777	61104478	+	similar to Putative uncharacterized protein	Sb10g006760.1	6390390	6391271	+	similar to Putative zinc finger protein
Sb02g026150.1	61175519	61176985	-	similar to Putative homeobox-leucine zipper protein	Sb07g022620.1	57258066	57259581	-	similar to Putative homeobox-leucine zipper protein
Sb02g026160.1	61223459	61225477	-	similar to Putative uncharacterized protein	Sb07g022640.1	57283421	57284940	-	similar to Putative uncharacterized protein
Sb02g026170.1	61231433	61238010	+	similar to Probable potassium transporter 17	Sb07g022685.1	57334267	57343960	+	similar to High-affinity potassium transporter
Sb02g026180.1	61257185	61259370	+	weakly similar to Putative uncharacterized protein	Sb04g034600.1	64432251	64434737	-	weakly similar to Putative uncharacterized protein OJ1611_C08.16
Sb02g026180.1	61257185	61259370	+	weakly similar to Putative uncharacterized protein	Sb07g022690.1	57344272	57345934	-	weakly similar to Putative uncharacterized protein
Sb02g026230.1	61368365	61371260	+	similar to Os09g0449400 protein	Sb07g022700.1	57388237	57391092	+	similar to Putative zinc finger protein
Sb02g026240.1	61378011	61379219	+	weakly similar to Putative uncharacterized protein	Sb07g022710.1	57425345	57426553	+	similar to Putative uncharacterized protein
Sb02g026270.1	61396235	61397204	+	similar to Protein HVA22	Sb07g022730.1	57440784	57441571	+	similar to Protein HVA22
Sb02g026280.1	61401202	61402569	-	similar to 1-aminocyclopropane-1-carboxylate oxidase	Sb04g034520.1	64358130	64360695	+	similar to 1-aminocyclopropane-1-carboxylate oxidase
Sb02g026310.1	61430350	61432031	+	similar to Putative storekeeper protein	Sb07g022740.1	57446850	57448797	+	weakly similar to Os08g0467600 protein
Sb02g026320.1	61434660	61436964	-	similar to Putative uncharacterized protein OJ1163_C07.30	Sb04g034450.1	64289283	64292439	+	similar to Putative uncharacterized protein
Sb02g026330.1	61446150	61448450	+	similar to Putative Erwinia induced protein 1	Sb04g034400.1	64202623	64205836	-	similar to Putative uncharacterized protein
Sb02g026330.1	61446150	61448450	+	similar to Putative Erwinia induced protein 1	Sb10g006860.1	6570270	6573934	+	similar to LysM-domain GPI-anchored protein
Sb02g026340.1	61454094	61455622	+	similar to Putative aspartic proteinase nepenthesin I	Sb07g022780.1	57495215	57496717	+	similar to Putative uncharacterized protein
Sb02g026340.1	61454094	61455622	+	similar to Putative aspartic proteinase nepenthesin I	Sb10g006870.1	6580935	6582320	+	similar to Putative uncharacterized protein
Sb02g026380.1	61476596	61478712	+	similar to Putative uncharacterized protein	Sb04g034320.1	64105529	64108374	-	similar to Emp24/gp25L/p24-like
Sb02g026380.1	61476596	61478712	+	similar to Putative uncharacterized protein	Sb07g022810.1	57529190	57530378	+	similar to Putative uncharacterized protein
Sb02g026380.1	61476596	61478712	+	similar to Putative uncharacterized protein	Sb10g006960.1	6750655	6753847	+	similar to Emp24/gp25L/p24-like
Sb02g026440.1	61538069	61539832	-	similar to 1-phosphatidylinositol-4-phosphate 5-kinase-like protein	Sb07g022830.1	57557667	57559719	+	similar to 1-phosphatidylinositol-4-phosphate 5-kinase-like protein
Sb02g026455.1	61552596	61556419	-	similar to Hydroxyproline-rich glycoprotein-like protein	Sb04g034310.1	64102428	64104878	-	weakly similar to RING zinc finger protein-like
Sb02g026470.1	61566139	61569297	-	similar to Putative uncharacterized protein	Sb07g022880.1	57631562	57633536	-	similar to Putative uncharacterized protein
Sb02g026480.1	61569711	61570873	-	similar to Putative nectarin III	Sb07g022890.1	57644653	57646109	-	similar to Putative uncharacterized protein
Sb02g026490.1	61572631	61575327	+	similar to Os09g0454600 protein	Sb04g034260.1	64074911	64078923	-	similar to Mitochondrial phosphate transporter
Sb02g026490.1	61572631	61575327	+	similar to Os09g0454600 protein	Sb10g007010.1	6821181	6824989	+	similar to Mitochondrial phosphate transporter
Sb02g026520.1	61619028	61621742	+	similar to Putative uncharacterized protein	Sb04g034250.1	64068097	64070972	-	similar to Putative S-receptor kinase
Sb02g026530.1	61662602	61664005	+	similar to Basic helix-loop-helix (BHLH)-like protein	Sb07g022920.1	57707072	57707881	-	similar to BHLH protein family-like
Sb02g026560.1	61712348	61717248	+	similar to Remorin protein-like	Sb04g034210.1	64040421	64045000	-	similar to Remorin protein-like
Sb02g026560.1	61712348	61717248	+	similar to Remorin protein-like	Sb07g022945.1	57750176	57752298	+	similar to Putative uncharacterized protein P0461F06.38
Sb02g026570.1	61720269	61724186	+	similar to Putative uncharacterized protein	Sb04g034190.1	64030238	64034302	-	similar to Putative uncharacterized protein
Sb02g026570.1	61720269	61724186	+	similar to Putative uncharacterized protein	Sb07g022965.1	57772162	57776774	+	similar to Putative uncharacterized protein
Sb02g026570.1	61720269	61724186	+	similar to Putative uncharacterized protein	Sb10g007090.1	6912515	6915625	+	similar to Putative uncharacterized protein
Sb02g026580.1	61730966	61732204	-	similar to Putative uncharacterized protein B1342C04.33	Sb07g022970.1	57807596	57808864	-	similar to Os08g0472400 protein
Sb02g026600.1	61762825	61765740	-	similar to Abscisic acid 8'-hydroxylase 3	Sb07g022990.1	57832495	57837924	-	similar to Abscisic acid 8'-hydroxylase 2
Sb02g026610.1	61788680	61790404	+	similar to Alpha-amylase	Sb04g034140.1	64001279	64003176	-	similar to Alpha-amylase precursor
Sb02g026610.1	61788680	61790404	+	similar to Alpha-amylase	Sb07g023010.1	57869319	57870970	+	similar to Alpha-amylase isozyme 3B precursor
Sb02g026625.1	61808684	61809102	+	similar to Alpha-amylase	Sb07g023020.1	57874031	57875893	+	similar to Alpha-amylase isozyme 3D precursor
Sb02g026640.1	61821929	61823673	-	similar to Putative uncharacterized protein	Sb04g034070.1	63945421	63949718	+	similar to Putative xyloglucan fucosyltransferase
Sb02g026680.1	61843990	61844773	+	similar to Putative uncharacterized protein	Sb04g034056.1	63931577	63931867	-	similar to Putative uncharacterized protein
Sb02g026680.1	61843990	61844773	+	similar to Putative uncharacterized protein	Sb10g007165.1	6966512	6966895	-	similar to Putative uncharacterized protein
Sb02g026690.1	61883110	61883920	+	similar to Putative uncharacterized protein	Sb04g034050.1	63910696	63911931	-	similar to Putative uncharacterized protein
Sb02g026690.1	61883110	61883920	+	similar to Putative uncharacterized protein	Sb07g023040.1	57901671	57902598	+	weakly similar to Putative uncharacterized protein
Sb02g026700.1	61887465	61888349	-	similar to BRI1-KD interacting protein 119	Sb07g023050.1	57907884	57908660	-	Predicted protein
Sb02g026780.1	61962974	61970384	+	similar to Putative SEC23	Sb07g023060.1	57915003	57922434	+	similar to Putative SEC23
Sb02g026800.1	61975520	61981490	+	similar to Putative uncharacterized protein	Sb10g007222.1	7005759	7006985	+	similar to Putative uncharacterized protein
Sb02g026816.1	62016359	62017604	-	similar to Putative PrMC3	Sb07g023070.1	57922904	57924283	-	similar to Os08g0474800 protein
Sb02g026816.1	62016359	62017604	-	similar to Putative PrMC3	Sb10g007224.1	7010113	7011756	+	similar to Putative uncharacterized protein
Sb02g026890.1	62121125	62124341	+	similar to Ternary complex factor MIP1-like protein	Sb07g023160.1	58025083	58030116	+	similar to Putative uncharacterized protein
Sb02g026900.1	62145142	62145915	+	similar to Putative uncharacterized protein	Sb07g023190.1	58052377	58053183	+	similar to Putative uncharacterized protein
Sb02g026910.1	62154749	62156618	+	similar to AHM1	Sb07g023250.1	58147262	58149122	+	similar to Putative uncharacterized protein
Sb02g026920.1	62159970	62160771	+	similar to BHLH protein family-like	Sb07g023280.1	58171209	58172047	+	similar to BHLH protein family-like
Sb02g026970.1	62203005	62204069	-	similar to DNA-binding protein-like	Sb07g023325.1	58197806	58198774	-	similar to DNA-binding protein-like
Sb02g026980.1	62212605	62222397	-	weakly similar to Os09g0464400 protein	Sb07g023330.1	58201628	58209841	-	similar to Putative uncharacterized protein
Sb02g027010.1	62238567	62242579	-	similar to Putative uncharacterized protein OJ1005_D12.19	Sb04g033880.1	63790699	63793862	+	similar to Putative uncharacterized protein
Sb02g027020.1	62254529	62257190	+	similar to D-type cyclin	Sb04g033870.1	63773956	63776524	-	similar to D-type cyclin
Sb02g027020.1	62254529	62257190	+	similar to D-type cyclin	Sb07g023350.1	58272425	58275706	+	similar to D-type cyclin
Sb02g027020.1	62254529	62257190	+	similar to D-type cyclin	Sb10g007450.1	7306391	7308094	+	similar to Putative uncharacterized protein
Sb02g027030.1	62261965	62262958	+	similar to FH protein interacting protein FIP1-like	Sb10g007470.1	7325563	7328559	+	similar to Putative ABA-responsive protein
Sb02g027040.1	62288344	62289252	+	similar to Putative uncharacterized protein	Sb07g023360.1	58294657	58295592	-	similar to Putative uncharacterized protein
Sb02g027060.1	62310147	62314244	-	similar to Putative uncharacterized protein	Sb07g023380.1	58315159	58317795	-	similar to Putative uncharacterized protein
Sb02g027130.1	62354879	62359899	+	similar to Putative uncharacterized protein	Sb07g023390.1	58335679	58340510	+	similar to Putative ripening regulated protein
Sb02g027200.1	62401225	62402705	-	similar to RING-H2 zinc finger protein ATL6-like	Sb04g033820.1	63725383	63726654	+	similar to RING/C3HC4/PHD zinc finger-like protein
Sb02g027200.1	62401225	62402705	-	similar to RING-H2 zinc finger protein ATL6-like	Sb10g007490.1	7346628	7348031	-	similar to Putative uncharacterized protein
Sb02g027230.1	62433693	62435749	+	similar to Putative uncharacterized protein	Sb07g029230.1	64305706	64307977	-	similar to Putative uncharacterized protein P0419H09.2-1
Sb02g027260.1	62451907	62452864	+	similar to Putative uncharacterized protein	Sb10g007520.1	7367770	7368772	+	similar to Putative uncharacterized protein
Sb02g027290.1	62503072	62508976	+	similar to Plastidic general dicarboxylate transporter	Sb07g029165.1	64216433	64220400	-	similar to Plastidic general dicarboxylate transporter
Sb02g027300.1	62517316	62519434	+	similar to Homeodomain leucine zipper protein	Sb04g029080.1	59113684	59115974	-	similar to Homeodomain leucine zipper protein 16
Sb02g027300.1	62517316	62519434	+	similar to Homeodomain leucine zipper protein	Sb07g029150.1	64202924	64204263	-	similar to Homeodomain leucine zipper protein
Sb02g027320.1	62535919	62537308	+	similar to Os09g0471000 protein	Sb07g029100.1	64162021	64163072	-	similar to Putative uncharacterized protein
Sb02g027340.1	62547296	62554427	+	similar to Proliferating-cell nucleolar protein-like	Sb07g029085.1	64137373	64143991	+	similar to Proliferating-cell nucleolar antigen-like protein
Sb02g027370.1	62596880	62602360	-	similar to Putative uncharacterized protein	Sb07g029020.1	64087673	64092915	-	similar to Putative uncharacterized protein
Sb02g027388.1	62631670	62632065	+	similar to Os09g0473600 protein	Sb07g028980.1	64049972	64050511	-	similar to Putative uncharacterized protein
Sb02g027400.1	62654923	62658671	+	similar to Putative uncharacterized protein	Sb07g028970.1	64038846	64041566	-	weakly similar to Putative uncharacterized protein P0028A08.7-1
Sb02g027410.1	62660914	62661381	-	similar to Putative uncharacterized protein OSJNBa0026C08.19	Sb04g029210.1	59219231	59219740	-	similar to Putative uncharacterized protein
Sb02g027430.1	62690316	62692694	+	similar to TA1 protein-like	Sb07g028945.1	63997389	63998932	-	Predicted protein
Sb02g027460.1	62734582	62741600	+	similar to BHLH protein family-like	Sb04g029270.1	59267251	59271735	+	weakly similar to Putative uncharacterized protein
Sb02g027460.1	62734582	62741600	+	similar to BHLH protein family-like	Sb07g028860.1	63895292	63900078	-	similar to BHLH protein family-like
Sb02g027470.1	62745198	62748327	-	similar to Putative auxin-independent growth promoter	Sb04g029280.1	59274015	59277892	-	similar to Putative uncharacterized protein
Sb02g027480.1	62760165	62761194	+	similar to Dof2	Sb04g029300.1	59383370	59384754	+	similar to Dof zinc finger protein
Sb02g027480.1	62760165	62761194	+	similar to Dof2	Sb07g028850.1	63891943	63892740	-	similar to Dof zinc finger protein MNB1A
Sb02g027510.1	62774695	62775721	+	similar to Fasciclin-like arabinogalactan-protein 2-like	Sb07g028780.1	63857784	63858974	-	similar to Fasciclin-like protein FLA4
Sb02g027570.1	62856066	62860786	-	similar to Cellulose synthase-like protein OsCslE1	Sb04g029420.1	59504256	59507772	-	similar to Cellulose synthase-like protein OsCslE2
Sb02g027630.1	62916174	62919496	+	similar to Putative uncharacterized protein	Sb04g029460.1	59539664	59541541	-	similar to Putative uncharacterized protein
Sb02g027630.1	62916174	62919496	+	similar to Putative uncharacterized protein	Sb07g028750.1	63776848	63780686	-	similar to Putative uncharacterized protein
Sb02g027680.1	62952140	62953148	-	weakly similar to Zinc finger protein family-like	Sb07g028710.1	63744472	63745511	+	similar to Zinc finger protein family-like
Sb02g027710.1	62996983	63000505	+	similar to CLAVATA-like kinase	Sb07g028670.1	63670509	63673907	-	similar to Os08g0493800 protein
Sb02g027870.1	63138512	63139530	+	similar to Hap5-like protein	Sb07g028600.1	63565041	63566177	-	similar to Putative uncharacterized protein
Sb02g027880.1	63165772	63170451	+	similar to Putative phosphatidylinositol transfer-like protein II|	Sb04g029580.1	59667581	59672207	+	similar to Putative phosphatidylinositol transfer
Sb02g027880.1	63165772	63170451	+	similar to Putative phosphatidylinositol transfer-like protein II|	Sb07g028560.1	63533801	63538661	-	similar to Putative phosphatidylinositol-phosphatidylcholine transfer protein
Sb02g027890.1	63172322	63173038	+	similar to Putative uncharacterized protein	Sb04g029590.1	59674567	59679166	+	similar to Putative uncharacterized protein
Sb02g027920.1	63176480	63179489	-	similar to Putative uncharacterized protein	Sb07g028540.1	63518687	63520730	+	Predicted protein
Sb02g027930.1	63180612	63181966	-	similar to Putative uncharacterized protein	Sb07g028490.1	63482306	63483311	+	similar to Putative caffeoyl-CoA O-methyltransferase 1
Sb02g027950.1	63184303	63187131	-	similar to Os09g0481700 protein	Sb07g028430.1	63403512	63405506	+	weakly similar to Putative uncharacterized protein
Sb02g028000.1	63242695	63245299	+	similar to Putative uncharacterized protein	Sb04g029630.1	59708527	59713866	-	similar to Putative uncharacterized protein
Sb02g028020.1	63248022	63251631	-	similar to Heat shock protein 81-2	Sb07g028270.1	63276573	63280528	+	similar to Heat shock protein 81-2
Sb02g028060.1	63284399	63284881	+	similar to Putative uncharacterized protein	Sb07g028170.1	63176026	63176475	-	Predicted protein
Sb02g028120.1	63327406	63328541	-	similar to Putative uncharacterized protein	Sb07g028140.1	63122075	63124319	+	similar to Fasciclin-like protein FLA10
Sb02g028130.1	63350994	63351431	+	similar to Putative uncharacterized protein	Sb07g028090.1	63062573	63062995	-	similar to Os09g0483300 protein
Sb02g028200.1	63403955	63406521	+	similar to Os09g0484900 protein	Sb07g028030.1	62997324	62999758	-	similar to Putative sodium-dicarboxylate cotransporter
Sb02g028220.1	63420422	63424958	+	similar to Putative transparent testa	Sb07g028010.1	62963130	62965867	-	similar to Putative transparent testa
Sb02g028235.1	63432307	63432909	+	similar to Putative uncharacterized protein	Sb04g029800.1	59834150	59835046	+	similar to Putative uncharacterized protein
Sb02g028240.1	63435887	63437050	+	similar to Zinc finger A20 and AN1 domain-containing stress-associated protein 1	Sb07g027940.1	62911612	62912838	-	similar to Zinc finger A20 and AN1 domain-containing stress-associated protein 11
Sb02g028250.1	63447590	63448888	+	similar to Os09g0486700 protein	Sb07g027930.1	62890596	62892283	-	similar to Putative uncharacterized protein
Sb02g028255.1	63465259	63468548	-	similar to Os09g0487200 protein	Sb07g027880.1	62860993	62865972	+	similar to Putative uncharacterized protein OSJNBa0025J22.9
Sb02g028260.1	63480120	63480697	-	similar to Os09g0487500 protein	Sb07g027870.1	62853867	62854640	+	similar to Os09g0487500 protein
Sb02g028290.1	63491119	63492514	+	similar to hypothetical protein Haso02002274	Sb07g027850.1	62841668	62843476	-	similar to Auxin-regulated protein-like
Sb02g028300.1	63499795	63502377	+	similar to Os09g0487900 protein	Sb07g027810.1	62805022	62807139	-	similar to Os09g0487900 protein
Sb02g028330.1	63524486	63524998	-	similar to Glucosamine-6-phosphate acetyltransferase	Sb04g029820.1	59841565	59842056	-	similar to Putative uncharacterized protein
Sb02g028350.1	63531953	63535388	+	similar to Putative uncharacterized protein	Sb04g029830.1	59849995	59853322	+	similar to Os02g0717600 protein
Sb02g028360.1	63535802	63537679	-	similar to Os09g0488800 protein	Sb07g027800.1	62794340	62797441	+	similar to Putative uncharacterized protein
Sb02g028370.1	63542382	63546571	-	similar to Putative uncharacterized protein	Sb07g027795.1	62780179	62784513	+	similar to N-acetyltransferase and Transcription factor-like protein
Sb02g028390.1	63567621	63570608	-	similar to Os09g0490200 protein	Sb07g027790.1	62771658	62774818	-	similar to Putative uncharacterized protein
Sb02g028420.1	63596720	63599666	-	similar to Squamosa promoter-binding-like protein 17	Sb07g027740.1	62690521	62694393	+	similar to SBP-domain protein 5
Sb02g028430.1	63619382	63619828	-	weakly similar to Putative uncharacterized protein	Sb04g029870.1	59909102	59909506	-	similar to Putative uncharacterized protein
Sb02g028430.1	63619382	63619828	-	weakly similar to Putative uncharacterized protein	Sb07g027730.1	62676448	62676912	+	similar to Putative uncharacterized protein
Sb02g028450.1	63634080	63639120	+	similar to OSIGBa0132E09-OSIGBa0108L24.15 protein	Sb07g027690.1	62649488	62653519	-	weakly similar to Putative uncharacterized protein
Sb02g028460.1	63640503	63643199	-	weakly similar to Putative uncharacterized protein	Sb07g027680.1	62638223	62641651	+	similar to DNA-binding protein family-like
Sb02g028470.1	63644521	63646162	-	similar to Putative uncharacterized protein	Sb07g027670.1	62632725	62633855	+	similar to Putative uncharacterized protein
Sb02g028480.1	63646836	63647433	-	weakly similar to Putative uncharacterized protein	Sb07g027630.1	62599382	62599867	+	weakly similar to Putative uncharacterized protein
Sb02g028490.1	63648678	63650559	-	similar to Putative uncharacterized protein	Sb07g027570.1	62560131	62563461	+	similar to Putative uncharacterized protein
Sb02g028500.1	63651460	63654299	-	similar to AT-hook motif nuclear localized protein 2	Sb07g027510.1	62534178	62537718	+	similar to AT-hook motif nuclear localized protein 2
Sb02g028630.1	63827030	63830905	+	similar to 3-hydroxy-3-methylglutaryl-CoA reductase	Sb04g030030.1	60061433	60065757	+	similar to 3-hydroxy-3-methylglutaryl-coenzyme A reductase 1
Sb02g028630.1	63827030	63830905	+	similar to 3-hydroxy-3-methylglutaryl-CoA reductase	Sb07g027480.1	62508962	62512816	-	similar to 3-hydroxy-3-methylglutaryl-coenzyme A reductase
Sb02g028690.1	63873877	63877290	+	similar to Os09g0493400 protein	Sb07g027360.1	62423374	62427503	-	similar to Ternary complex factor-like
Sb02g028700.1	63877644	63879533	-	similar to Dihydro-flavanoid reductase-like protein	Sb07g027340.1	62417921	62419759	+	similar to Putative dihydroflavonol reductase
Sb02g028760.1	63905987	63910848	-	similar to Os09g0493800 protein	Sb07g027320.1	62407198	62413367	+	similar to DnaJ protein family-like
Sb02g028770.1	63915482	63917459	+	similar to Os09g0494200 protein	Sb07g027310.1	62401576	62403516	-	similar to Putative uncharacterized protein
Sb02g028790.1	63940135	63941620	+	similar to Os09g0494600 protein	Sb07g027210.1	62338642	62339536	+	similar to Putative uncharacterized protein
Sb02g028820.1	63969178	63974302	+	similar to Os09g0497000 protein	Sb07g027010.1	62178678	62183114	-	similar to Putative uncharacterized protein
Sb02g028860.1	63987406	63992552	+	similar to Os09g0497700 protein	Sb07g026920.1	62080643	62086013	-	similar to Os09g0497700 protein
Sb02g028880.1	64009976	64011828	+	similar to Os09g0498100 protein	Sb07g026885.1	62035237	62035461	-	similar to 30S ribosomal protein S16-like
Sb02g028890.1	64013138	64014376	+	similar to Putative uncharacterized protein	Sb07g026880.1	62031957	62033422	-	similar to Os08g0517800 protein
Sb02g028935.1	64048135	64069090	+	similar to Cation-transporting ATPase	Sb07g026810.1	61947637	61958992	-	similar to Cation-transporting ATPase
Sb02g028962.1	64145235	64146068	+	weakly similar to Putative uncharacterized protein	Sb07g026760.1	61901915	61903077	-	weakly similar to Putative uncharacterized protein
Sb02g028990.1	64173585	64178417	+	similar to Os09g0500300 protein	Sb07g026650.1	61780811	61788654	-	similar to Putative uncharacterized protein
Sb02g029010.1	64196313	64198067	-	similar to Os09g0500900 protein	Sb07g026640.1	61775589	61778459	+	similar to Putative auxin-induced protein
Sb02g029020.1	64203183	64204403	+	similar to Os09g0501100 protein	Sb07g026630.1	61756864	61757864	-	similar to Os08g0524400 protein
Sb02g029030.1	64206404	64208181	+	similar to Ribosomal L32	Sb07g026620.1	61747472	61749323	-	similar to Os09g0502000 protein
Sb02g029040.1	64213805	64215646	-	similar to Os09g0501600 protein	Sb07g026610.1	61735555	61738309	-	similar to BHLH transcription factor(GBOF-1)-like
Sb02g029060.1	64227936	64230396	-	similar to Peptidyl-prolyl cis-trans isomerase	Sb07g026560.1	61690355	61694140	-	similar to Putative uncharacterized protein
Sb02g029070.1	64233261	64238611	-	Predicted protein	Sb07g026550.1	61684542	61689612	+	Predicted protein
Sb02g029080.1	64242199	64246356	-	similar to Os09g0502200 protein	Sb07g026540.1	61676516	61678211	+	similar to Putative uncharacterized protein
Sb02g029130.1	64284484	64285968	-	similar to Os09g0504000 protein	Sb07g026520.1	61665164	61666734	+	similar to UDP-glucuronic acid 4-epimerase isoform 3
Sb02g029170.1	64318066	64318692	-	weakly similar to Zinc finger protein family-like	Sb07g026470.1	61620397	61621263	+	similar to Zinc finger protein family-like
Sb02g029210.1	64347327	64350341	-	similar to Os09g0505400 protein	Sb07g026370.1	61560708	61563133	+	similar to Probable auxin efflux carrier component 4
Sb02g029240.1	64359080	64364773	-	similar to Os09g0505800 protein	Sb07g026320.1	61510210	61517435	-	similar to Putative uridine kinase/uracil phosphoribosyltransferase
Sb02g029300.1	64428707	64433065	+	similar to Squamosa promoter-binding-like protein 18	Sb07g026220.1	61420520	61426227	-	similar to Teosinte glume architecture 1
Sb02g029310.1	64442750	64448901	+	similar to Putative MADS-domain transcription factor	Sb07g026200.1	61402853	61410316	-	similar to Putative MADS-domain transcription factor
Sb02g029340.1	64468556	64470329	-	similar to Class III peroxidase 123 precursor	Sb07g026130.1	61317244	61320426	+	similar to Os08g0532700 protein
Sb02g029380.1	64495962	64498435	-	similar to 60S ribosomal protein L7a	Sb07g026085.1	61271199	61271665	+	similar to 60S ribosomal protein L7a
Sb02g029410.1	64512656	64513060	-	similar to Os09g0508100 protein	Sb07g026050.1	61243343	61243708	+	similar to Putative uncharacterized protein
Sb02g029430.1	64520688	64522045	-	similar to Putative uncharacterized protein	Sb07g026040.1	61230069	61233074	+	similar to Disease resistant allele XA13
Sb02g029440.1	64526469	64531430	-	similar to Os09g0508300 protein	Sb07g026030.1	61205894	61209519	+	similar to Os09g0508300 protein
Sb02g029455.1	64548488	64555854	-	similar to Os09g0509000 protein	Sb07g026020.1	61196125	61197818	+	similar to Putative uncharacterized protein
Sb02g029470.1	64570903	64576057	+	similar to Pyruvate dehydrogenase E1 beta subunit isoform 3	Sb07g025970.1	61105006	61110751	-	similar to Pyruvate dehydrogenase E1 beta subunit isoform 3
Sb02g029490.1	64586098	64591331	+	similar to Os09g0509400 protein	Sb07g025960.1	61095177	61100743	-	similar to Putative uncharacterized protein
Sb02g029530.1	64628254	64629954	-	similar to Os09g0510500 protein	Sb07g025920.1	61033067	61034571	+	similar to Os09g0510500 protein
Sb02g029540.1	64636761	64643597	-	similar to Os09g0510700 protein	Sb07g025880.1	60995680	61005075	+	similar to Os08g0537600 protein
Sb02g029550.1	64656623	64657420	+	Predicted protein	Sb07g025843.1	60959427	60960829	-	weakly similar to AP2 domain-containing protein AP29
Sb02g029560.1	64659972	64664671	+	similar to Putative uncharacterized protein	Sb07g025790.1	60924644	60929776	-	similar to Receptor protein kinase PERK1-like protein
Sb02g029570.1	64668594	64669274	+	weakly similar to Putative uncharacterized protein	Sb07g025720.1	60838444	60839115	-	Predicted protein
Sb02g029680.1	64774357	64777779	+	similar to Chromosome chr3 scaffold_8, whole genome shotgun sequence	Sb07g025610.1	60700247	60704605	-	similar to Chromosome chr3 scaffold_8, whole genome shotgun sequence
Sb02g029720.1	64805142	64808928	-	similar to Putative anthocyanin-related membrane protein 1	Sb07g025600.1	60695634	60699440	+	similar to Putative anthocyanin-related membrane protein 1
Sb02g029730.1	64822479	64826724	+	similar to Putative Pti1-like kinase	Sb07g025590.1	60687520	60691870	-	similar to Putative Pti1-like kinase
Sb02g029770.1	64838562	64839659	-	weakly similar to Putative uncharacterized protein	Sb07g025560.1	60647763	60649750	+	similar to Putative uncharacterized protein
Sb02g029870.1	64954103	64958379	-	similar to Transcription factor RF2a	Sb07g025490.1	60593542	60597195	+	similar to Transcription factor RF2a
Sb02g029910.1	64980876	64985637	-	similar to Putative uncharacterized protein OJ1211_G06.22	Sb07g025480.1	60585188	60588930	+	similar to Putative uncharacterized protein OJ1211_G06.22
Sb02g030070.1	65164744	65168574	+	similar to Ankyrin-like protein	Sb07g025390.1	60480426	60484112	-	similar to Os08g0542700 protein
Sb02g030080.1	65169528	65171292	-	similar to Putative uncharacterized protein	Sb07g025370.1	60467169	60468767	+	Predicted protein
Sb02g030120.1	65218045	65218935	-	similar to Putative uncharacterized protein	Sb07g025310.1	60382065	60382883	+	similar to Putative uncharacterized protein
Sb02g030140.1	65259870	65260441	-	similar to Putative uncharacterized protein	Sb07g025290.1	60376213	60376757	+	weakly similar to Putative uncharacterized protein
Sb02g030170.1	65281003	65284645	+	Predicted protein	Sb07g025270.1	60359401	60363121	-	similar to Os08g0543900 protein
Sb02g030270.1	65345778	65349756	+	similar to Putative hydroxymethylglutaryl coenzyme A synthase	Sb07g025240.1	60280418	60283891	-	similar to Putative hydroxymethylglutaryl coenzyme A synthase
Sb02g030300.1	65373719	65374417	-	similar to DREB1a	Sb07g025210.1	60253864	60254586	+	similar to Os08g0545400 protein
Sb02g030360.1	65425309	65426952	-	similar to Os09g0524300 protein	Sb07g025190.1	60212195	60213793	+	similar to Putative ripening regulated protein DDTFR18
Sb02g030380.1	65463373	65465388	-	similar to BAG domain-containing protein	Sb07g025170.1	60184936	60187097	+	similar to Os08g0546100 protein
Sb02g030420.1	65488459	65488989	+	similar to Anther-specific protein MZm3-3 precursor	Sb07g025160.1	60178352	60179103	-	similar to Anther specific protein (Ltp-like protein) precursor
Sb02g030430.1	65489198	65494579	-	similar to Putative uncharacterized protein	Sb07g025150.1	60172204	60177934	+	similar to Putative uncharacterized protein
Sb02g030450.1	65508217	65511363	-	similar to Membrane protein	Sb07g025140.1	60167740	60171337	+	similar to Membrane protein
Sb02g030490.1	65549692	65551463	-	similar to Putative heat shock factor	Sb07g025120.1	60154140	60155731	+	similar to Heat shock factor RHSF2
Sb02g030510.1	65564966	65567234	-	similar to NC domain-containing protein	Sb07g025110.1	60141606	60144474	+	similar to Os08g0546900 protein
Sb02g030530.1	65571750	65573233	+	similar to Chromosome chr16 scaffold_86, whole genome shotgun sequence	Sb07g025090.1	60119726	60121901	-	similar to Putative RNA-binding protein
Sb02g030620.1	65626684	65630563	+	similar to Probable 6-phosphogluconolactonase 4, chloroplast precursor	Sb07g025080.1	60113695	60115897	-	similar to Probable 6-phosphogluconolactonase 3, chloroplast precursor
Sb02g030630.1	65643188	65649334	+	similar to Putative GTPase activating protein	Sb07g025070.1	60104511	60110889	-	similar to Putative GTPase activating protein
Sb02g030680.1	65709344	65713482	-	similar to Os09g0528000 protein	Sb07g025040.1	60035160	60039788	+	similar to Putative kinesin heavy chain
Sb02g030850.1	65849691	65850558	+	Predicted protein	Sb07g025020.1	59985915	59987851	+	similar to Putative lateral root primordia
Sb02g030900.1	65890970	65895810	-	similar to MYB-like protein 2	Sb07g024970.1	59933957	59935643	+	similar to Myb13 protein
Sb02g031010.1	66035560	66038880	+	similar to Putative uncharacterized protein	Sb07g024960.1	59922895	59927109	-	similar to Putative uncharacterized protein
Sb02g031050.1	66058413	66063376	+	similar to Putative uncharacterized protein	Sb07g024950.1	59918887	59921770	-	similar to Putative RING-H2 finger protein RHG1a
Sb02g031110.1	66100353	66102829	+	similar to Os09g0536200 protein	Sb07g024930.1	59900353	59902239	-	similar to Putative armadillo repeat containing protein
Sb02g031130.1	66122241	66123915	+	similar to Putative uncharacterized protein	Sb07g024920.1	59894188	59896157	-	similar to Putative uncharacterized protein
Sb02g031180.1	66162335	66165919	+	similar to Proteasome subunit alpha type-7-A	Sb07g024900.1	59876210	59878498	-	similar to Proteasome subunit alpha type-7-A
Sb02g031190.1	66184949	66186369	-	similar to Transcription factor MYB31	Sb07g024890.1	59864926	59866468	+	similar to Myb-related protein Zm38
Sb02g031260.1	66231991	66237566	+	similar to Beta-galactosidase 12 precursor	Sb07g024870.1	59848159	59852452	-	similar to Beta-galactosidase 11 precursor
Sb02g031300.1	66254607	66257242	-	similar to Acyl carrier protein 2, chloroplast precursor	Sb07g024860.1	59840582	59843214	+	similar to Acyl carrier protein
Sb02g031410.1	66366323	66366760	+	weakly similar to Putative uncharacterized protein	Sb07g024840.1	59809038	59809448	-	weakly similar to Putative uncharacterized protein
Sb02g031500.1	66418485	66419648	-	similar to Putative NEP1-interacting protein	Sb07g024770.1	59754782	59756365	+	similar to Putative NEP1-interacting protein
Sb02g031690.1	66592413	66595333	-	similar to Os09g0545000 protein	Sb07g024760.1	59749532	59752216	-	similar to Putative uncharacterized protein
Sb02g031700.1	66605924	66609511	-	weakly similar to Putative uncharacterized protein	Sb07g024750.1	59746707	59747144	+	similar to Putative uncharacterized protein
Sb02g031900.1	66714396	66719144	+	similar to Putative uncharacterized protein	Sb07g024570.1	59636947	59641948	-	similar to Putative uncharacterized protein
Sb02g032400.1	67148373	67152771	-	similar to INDETERMINATE-related protein 7	Sb07g024550.1	59614356	59621625	+	similar to INDETERMINATE-related protein 1
Sb02g032530.1	67286112	67289862	+	similar to Os09g0557800 protein	Sb07g024530.1	59577471	59581728	-	similar to Os08g0554900 protein
Sb02g032630.1	67338657	67339396	-	Predicted protein	Sb07g024510.1	59565157	59565615	+	similar to Putative uncharacterized protein
Sb02g042840.1	76576258	76578841	+	similar to Plasma membrane-bound peroxidase 2b	Sb05g001010.1	1019127	1021401	-	similar to Class III peroxidase 135 precursor
Sb02g042850.1	76590816	76592326	+	similar to Peroxidase precursor	Sb05g001030.1	1027275	1028939	-	similar to Class III peroxidase 136 precursor
Sb02g042920.1	76645757	76648883	-	similar to Putative uncharacterized protein	Sb05g001050.1	1101813	1104661	-	similar to Protein kinase
Sb02g042970.1	76713851	76720712	-	similar to Putative uncharacterized protein	Sb05g001080.1	1131702	1138752	-	similar to Nucleotidyltransferase family protein, putative, expressed
Sb02g043010.1	76799432	76804545	-	similar to Putative vacuolar targeting receptor	Sb05g001160.1	1191648	1195876	-	similar to Vacuolar sorting receptor 1, putative, expressed
Sb02g043130.1	76887509	76892761	+	similar to Putative uncharacterized protein	Sb05g001320.1	1403166	1409303	+	similar to Putative uncharacterized protein
Sb02g043180.1	76937595	76940453	-	similar to Os07g0682400 protein	Sb05g001540.1	1610255	1614884	-	Predicted protein
Sb02g043200.1	76981994	76985854	+	similar to Putative uncharacterized protein	Sb05g001550.1	1629630	1633914	+	similar to GDA1/CD39 family protein, expressed
Sb02g043210.1	76990664	76992930	-	weakly similar to Putative NAM (No apical meristem) protein	Sb05g001580.1	1670915	1673034	+	similar to NAC domain transcription factor, putative, expressed
Sb02g043270.1	77074079	77075650	+	similar to GRAB2 protein	Sb05g001590.1	1686333	1688304	+	weakly similar to NAC-domain containing protein 21/22, putative, expressed
Sb02g043290.1	77093313	77098173	-	similar to F-box domain containing protein, expressed	Sb05g001915.1	2074301	2075317	+	Predicted protein
Sb02g043510.1	77315782	77319922	+	similar to Putative uncharacterized protein	Sb05g002010.1	2206268	2207059	-	similar to Os12g0132300 protein
Sb03g000370.1	260549	264261	+	similar to Triose phosphate/phosphate translocator, chloroplast precursor	Sb09g008130.1	15308877	15335946	+	similar to Putative uncharacterized protein
Sb03g000570.1	419127	421447	+	similar to Os01g0235700 protein	Sb09g008120.1	15167857	15171806	-	similar to Os01g0235700 protein
Sb03g000580.1	422652	425647	+	similar to Putative uncharacterized protein P0702F03.35	Sb09g008110.1	15160952	15165489	-	similar to Os05g0241000 protein
Sb03g000630.1	443585	446415	-	similar to Putative ubiquitin ligase SINAT5	Sb09g008090.1	15045806	15052450	-	similar to Putative ubiquitin ligase SINAT5
Sb03g000650.1	452762	454162	-	similar to Os01g0234700 protein	Sb09g008080.1	15023775	15024437	+	similar to Putative uncharacterized protein
Sb03g000680.1	484190	485887	-	similar to Os01g0233800 protein	Sb09g008030.1	14881318	14883645	+	similar to Putative uncharacterized protein
Sb03g000690.1	493816	497304	+	similar to Type A-like cyclin	Sb09g008020.1	14875830	14878859	+	similar to Cyclin-A1-1
Sb03g000720.1	520583	521851	+	similar to Putative uncharacterized protein P0702F03.2	Sb09g007980.1	14700062	14701396	+	Predicted protein
Sb03g000730.1	530376	533844	-	similar to Ubiquitin-conjugating enzyme-like	Sb09g007960.1	14649163	14655044	+	similar to Os05g0232500 protein
Sb03g000770.1	561153	566716	-	similar to Aquaporin TIP4-3	Sb09g007940.1	14625543	14628414	+	similar to Aquaporin TIP4-2
Sb03g001560.1	1421571	1424750	+	similar to Endoglucanase 2 precursor	Sb09g006670.1	10779285	10781813	-	similar to Endoglucanase 15 precursor
Sb03g001590.1	1451860	1452384	-	weakly similar to Os01g0219300 protein	Sb09g006620.1	10728872	10729393	-	Predicted protein
Sb03g001810.1	1635149	1636822	-	similar to Putative uncharacterized protein	Sb09g006590.1	10655134	10658534	+	similar to Putative uncharacterized protein OSJNBb0016G07.10
Sb03g001850.1	1696550	1699960	-	similar to Os01g0215700 protein	Sb09g006550.1	10512810	10515592	+	similar to Putative uncharacterized protein
Sb03g001870.1	1704233	1708741	-	similar to Putative esterase	Sb04g009090.1	11017964	11021365	+	similar to Os02g0250400 protein
Sb03g001890.1	1730763	1731513	-	similar to Putative uncharacterized protein	Sb09g006520.1	10417194	10417832	+	similar to Putative uncharacterized protein
Sb03g001920.1	1745499	1747386	-	similar to Putative uncharacterized protein	Sb04g009060.1	10979036	10981101	+	similar to Os02g0250300 protein
Sb03g001960.1	1813140	1816882	+	weakly similar to Ring-H2 zinc finger protein-like	Sb04g009020.1	10800584	10801171	+	similar to Os02g0249300 protein
Sb03g001980.1	1833361	1833897	+	similar to Os01g0212700 protein	Sb04g009000.1	10755792	10756331	-	similar to Putative uncharacterized protein
Sb03g002020.1	1868181	1872093	-	similar to Putative uncharacterized protein P0031E09.40	Sb04g008850.1	10445502	10462382	+	similar to Os02g0247800 protein
Sb03g002050.1	1901918	1903720	+	similar to BZIP transcription factor RF2b-like	Sb04g008840.1	10436955	10439238	+	similar to Putative uncharacterized protein
Sb03g002080.1	1952074	1952977	+	similar to Putative uncharacterized protein	Sb10g021150.1	46618401	46619396	-	similar to Susceptibility homeodomain transciption factor
Sb03g002130.1	1968451	1970289	+	similar to Putative uncharacterized protein	Sb10g021160.1	46709419	46711518	+	similar to Putative uncharacterized protein
Sb03g002150.1	1990961	1993531	+	similar to GA 2-oxidase 5	Sb09g006490.1	10392561	10397318	-	similar to Putative uncharacterized protein
Sb03g002180.1	2021460	2025333	+	similar to RNA-binding protein-like	Sb04g008740.1	10273565	10277981	-	similar to Putative RNA-binding protein
Sb03g002180.1	2021460	2025333	+	similar to RNA-binding protein-like	Sb10g021290.1	47105006	47112315	+	similar to Putative uncharacterized protein
Sb03g002360.1	2122959	2124491	-	similar to Putative uncharacterized protein	Sb10g021570.1	47512037	47513585	-	similar to Putative wpk4 protein kinase
Sb03g002370.1	2128655	2130005	-	similar to Class III peroxidase 2 precursor	Sb04g008590.1	9991841	9994329	+	similar to Putative uncharacterized protein
Sb03g002370.1	2128655	2130005	-	similar to Class III peroxidase 2 precursor	Sb10g021630.1	47762025	47763725	-	similar to Putative uncharacterized protein
Sb03g002380.1	2144906	2149147	+	similar to Putative uncharacterized protein	Sb04g008580.1	9959616	9964286	-	similar to Putative uncharacterized protein
Sb03g002420.1	2158470	2160873	+	similar to 60S ribosomal protein L11-1	Sb04g008510.1	9869034	9871191	+	similar to 60S ribosomal protein L11-1
Sb03g002420.1	2158470	2160873	+	similar to 60S ribosomal protein L11-1	Sb09g006460.1	10239837	10242590	+	similar to 60S ribosomal protein L11-1
Sb03g002420.1	2158470	2160873	+	similar to 60S ribosomal protein L11-1	Sb10g021710.1	47991880	47994964	-	similar to 60S ribosomal protein L11-1
Sb03g002430.1	2172383	2175198	+	similar to OSJNBb0018A10.15 protein	Sb04g008440.1	9784569	9787915	+	similar to Putative uncharacterized protein
Sb03g002430.1	2172383	2175198	+	similar to OSJNBb0018A10.15 protein	Sb10g021740.1	48078352	48080874	+	similar to Putative uncharacterized protein
Sb03g002460.1	2220032	2221804	+	similar to Putative uncharacterized protein P0451C06.8	Sb09g006430.1	10208888	10210423	-	similar to Os05g0206600 protein
Sb03g002480.1	2261432	2264044	+	similar to Os01g0203000 protein	Sb04g008380.1	9642285	9644157	-	Predicted protein
Sb03g002480.1	2261432	2264044	+	similar to Os01g0203000 protein	Sb10g021750.1	48098018	48101431	+	similar to Putative uncharacterized protein
Sb03g002490.1	2265494	2266785	+	similar to Aquaporin NIP1-2	Sb04g008360.1	9508112	9511126	-	similar to Aquaporin NIP1-1
Sb03g002490.1	2265494	2266785	+	similar to Aquaporin NIP1-2	Sb09g006390.1	9954486	9957794	-	similar to Aquaporin NIP1-3
Sb03g002490.1	2265494	2266785	+	similar to Aquaporin NIP1-2	Sb10g021780.1	48255831	48256510	+	similar to Aquaporin NIP1-4
Sb03g002500.1	2274485	2277768	-	similar to Putative terminal flower1	Sb04g008320.1	9458420	9459629	+	similar to Putative uncharacterized protein
Sb03g002510.1	2287972	2290172	-	similar to Os01g0202500 protein	Sb09g006370.1	9921800	9923032	+	similar to Putative uncharacterized protein OSJNBa0015G13.14
Sb03g002525.1	2406438	2416273	+	similar to AGAMOUS-like protein	Sb09g006360.1	9847567	9857975	-	similar to ZAG1 protein
Sb03g002540.1	2433605	2435231	-	similar to Meiosis 5	Sb04g008270.1	9381944	9383000	+	similar to Proline-and threonine-rich protein
Sb03g002540.1	2433605	2435231	-	similar to Meiosis 5	Sb10g021810.1	48503714	48505013	-	similar to Protodermal factor-like
Sb03g002560.1	2447524	2448428	+	similar to Putative uncharacterized protein	Sb09g006350.1	9844084	9844491	-	similar to Putative uncharacterized protein
Sb03g002680.1	2567295	2567882	-	similar to Putative uncharacterized protein	Sb09g006345.1	9835748	9836137	+	similar to Putative uncharacterized protein P0708D12.15
Sb03g002700.1	2584499	2585184	+	similar to Putative uncharacterized protein B1046G12.36	Sb10g021890.1	48641134	48641862	-	similar to Putative uncharacterized protein
Sb03g002750.1	2634538	2635720	-	similar to Putative uncharacterized protein	Sb09g006340.1	9700714	9701508	+	similar to Putative uncharacterized protein
Sb03g002760.1	2650094	2651524	+	weakly similar to Putative uncharacterized protein	Sb09g006280.1	9596053	9596961	-	similar to Putative uncharacterized protein P0708D12.4
Sb03g002760.1	2650094	2651524	+	weakly similar to Putative uncharacterized protein	Sb10g021910.1	48662484	48663877	-	similar to Putative uncharacterized protein
Sb03g002790.1	2673180	2680938	+	similar to Os01g0198200 protein	Sb09g006270.1	9418128	9426964	-	similar to Chromosome chr9 scaffold_7, whole genome shotgun sequence
Sb03g002870.1	2786869	2793892	-	similar to Cytochrome P450 90D2	Sb09g006260.1	9374584	9378892	+	similar to Putative uncharacterized protein
Sb03g002890.1	2808146	2811521	+	similar to Putative uncharacterized protein	Sb09g006240.1	9277086	9277676	-	similar to Putative uncharacterized protein
Sb03g002910.1	2894957	2898277	-	weakly similar to Basic helix-loop-helix protein-like	Sb09g006196.1	9140661	9142235	+	Predicted protein
Sb03g002930.1	2938320	2939731	+	similar to Putative uncharacterized protein	Sb09g006180.1	9103627	9104972	-	similar to Putative uncharacterized protein
Sb03g002935.1	2949394	2949927	+	similar to Putative uncharacterized protein	Sb09g006160.1	9092783	9098779	-	Predicted protein
Sb03g002970.1	3006431	3006793	-	similar to Monothiol glutaredoxin-S2	Sb09g006140.1	9069901	9071107	+	similar to Glutaredoxin-C7
Sb03g003030.1	3117381	3118719	-	Predicted protein	Sb09g006100.1	8929929	8930960	+	Predicted protein
Sb03g003080.1	3167522	3170125	+	similar to Putative uncharacterized protein	Sb09g006090.1	8906661	8908444	-	similar to Os05g0196200 protein
Sb03g003100.1	3188253	3189820	+	similar to Putative MCB2 protein	Sb09g006060.1	8827278	8829158	-	similar to Putative uncharacterized protein
Sb03g003110.1	3207828	3209693	+	similar to CCCH-type zinc finger protein-like	Sb09g006050.1	8731871	8733975	-	similar to Putative uncharacterized protein
Sb03g003140.1	3233374	3237141	-	similar to Putative uncharacterized protein	Sb09g006030.1	8643913	8646047	+	similar to Putative uncharacterized protein
Sb03g003170.1	3264731	3270348	+	similar to Os01g0191300 protein	Sb09g006015.1	8523210	8528203	-	similar to Os01g0191300 protein
Sb03g003180.1	3301581	3303470	-	similar to Putative uncharacterized protein	Sb09g005870.1	8211995	8213813	+	similar to Putative uncharacterized protein
Sb03g003190.1	3313028	3316517	+	similar to Hexokinase-8	Sb09g005840.1	8147228	8150889	-	similar to Hexokinase-7
Sb03g003200.1	3321911	3323575	-	similar to Auxin-responsive protein IAA2	Sb09g005830.1	8143679	8145598	+	similar to Auxin-responsive protein IAA16
Sb03g003220.1	3357017	3362737	+	similar to NADP-dependent malic enzyme	Sb09g005810.1	8068292	8071809	-	similar to Malic enzyme
Sb03g003300.1	3448929	3459520	-	similar to Putative uncharacterized protein	Sb09g005780.1	7997747	8011003	+	similar to Putative uncharacterized protein OJ1111_A10.12
Sb03g003310.1	3498485	3500524	-	similar to Putative uncharacterized protein	Sb09g005770.1	7831338	7832945	+	similar to Putative uncharacterized protein Oj1111_A10.6
Sb03g003320.1	3516303	3523429	+	similar to Putative serine/threonine kinase 38	Sb09g005720.1	7620684	7625880	-	similar to Putative serine/threonine kinase 38
Sb03g003360.1	3574879	3576217	+	weakly similar to WRKY transcription factor 10	Sb09g005700.1	7601936	7603335	-	similar to WRKY transcription factor 67
Sb03g003420.1	3632461	3638400	+	similar to Putative tRNA-glutamine synthetase	Sb09g005690.1	7578784	7589494	-	similar to Putative uncharacterized protein
Sb03g003440.1	3644162	3648923	-	similar to Putative uncharacterized protein	Sb09g005660.1	7546652	7553560	+	similar to Putative uncharacterized protein
Sb03g003450.1	3649817	3656819	-	similar to FACT complex subunit SSRP1	Sb09g005650.1	7530040	7535069	+	similar to FACT complex subunit SSRP1-B
Sb03g003590.1	3806870	3808405	-	similar to Putative uncharacterized protein	Sb09g005590.1	7386010	7387614	+	similar to Os05g0181200 protein
Sb03g003720.1	3958593	3960146	+	similar to Putative uncharacterized protein	Sb09g005550.1	7321455	7322958	-	weakly similar to Putative uncharacterized protein P0453H11.5
Sb03g003730.1	3986077	3988199	+	similar to Putative leucine-rich repeat/extensin 1	Sb09g005520.1	7223418	7224665	-	similar to Putative uncharacterized protein
Sb03g003760.1	4025347	4027180	+	similar to Putative uncharacterized protein	Sb09g005510.1	7184546	7186319	-	similar to Os05g0180000 protein
Sb03g003760.1	4025347	4027180	+	similar to Putative uncharacterized protein	Sb10g023120.1	51494209	51495750	-	similar to Putative anthocyanin 5-O-glucosyltransferase
Sb03g003810.1	4065292	4068006	-	similar to Unknow protein	Sb09g005490.1	7168629	7172074	+	similar to Unknow protein
Sb03g003830.1	4086172	4087973	+	similar to 3'-N-debenzoyltaxol N-benzoyltransferase-like	Sb09g005480.1	7075097	7076780	-	similar to Os05g0179300 protein
Sb03g003830.1	4086172	4087973	+	similar to 3'-N-debenzoyltaxol N-benzoyltransferase-like	Sb10g023160.1	51649708	51651133	+	similar to Putative uncharacterized protein
Sb03g003920.1	4156683	4158589	-	similar to ATP synthetase alpha chain-like	Sb09g005450.1	6995203	6998880	+	similar to Os05g0179000 protein
Sb03g003940.1	4171415	4174258	+	similar to Auxin-responsive protein IAA1	Sb09g005430.1	6939871	6942959	-	similar to Auxin-responsive protein IAA15
Sb03g003940.1	4171415	4174258	+	similar to Auxin-responsive protein IAA1	Sb10g023210.1	51715039	51716075	+	similar to Auxin-responsive protein IAA23
Sb03g003950.1	4201222	4203843	+	similar to Putative uncharacterized protein	Sb09g005420.1	6933773	6936899	-	similar to Putative uncharacterized protein
Sb03g004020.1	4284218	4286411	+	similar to GA 3beta-hydroxylase	Sb09g005400.1	6925184	6927209	-	similar to GA 3beta-hydroxylase
Sb03g004120.1	4387051	4390839	-	similar to Putative uncharacterized protein OSJNBa0029B02.16	Sb09g005390.1	6918627	6922859	+	similar to Putative uncharacterized protein OSJNBa0029B02.16
Sb03g004125.1	4394080	4395960	+	similar to Putative uncharacterized protein P0013F10.12	Sb10g023240.1	51764528	51767090	-	similar to PPR-repeat protein-like
Sb03g004140.1	4404122	4406053	-	similar to Putative UDP-glucose: flavonoid 7-O-glucosyltransferase	Sb09g005380.1	6910993	6912037	+	similar to Putative uncharacterized protein
Sb03g004180.1	4447821	4453550	+	similar to Os01g0175700 protein	Sb09g005350.1	6849776	6853785	-	similar to Boron transporter
Sb03g004190.1	4464100	4464926	+	similar to Putative uncharacterized protein OSJNBa0089K24.31	Sb09g005340.1	6840457	6840801	-	similar to Putative uncharacterized protein OSJNBa0029B02.7
Sb03g004210.1	4518862	4522309	+	similar to Putative uncharacterized protein	Sb10g023380.1	51996790	51998872	+	similar to Putative cytochrome P-450 protein
Sb03g004280.1	4584971	4585645	+	similar to Putative uncharacterized protein	Sb10g023410.1	52029930	52030890	+	weakly similar to Putative uncharacterized protein
Sb03g004290.1	4589514	4590951	+	similar to Os01g0174000 protein	Sb10g023420.1	52038174	52040692	+	similar to Putative bZIP protein HY5
Sb03g004310.1	4614340	4617146	+	similar to Cellulose synthase-1	Sb09g005280.1	6782629	6789040	-	similar to Cellulose synthase-1
Sb03g004330.1	4624644	4627897	-	similar to Putative uncharacterized protein	Sb09g005270.1	6771485	6775784	+	similar to Putative uncharacterized protein
Sb03g004340.1	4639899	4643337	+	similar to Putative uncharacterized protein OSJNBa0089K24.5	Sb09g005260.1	6732398	6733860	-	similar to Putative uncharacterized protein OSJNBa0089K24.5
Sb03g004340.1	4639899	4643337	+	similar to Putative uncharacterized protein OSJNBa0089K24.5	Sb10g023460.1	52108086	52110014	+	similar to Putative uncharacterized protein
Sb03g004390.1	4656195	4660801	+	similar to Phospholipase D alpha 1	Sb09g005220.1	6676910	6679068	-	similar to Putative uncharacterized protein
Sb03g004390.1	4656195	4660801	+	similar to Phospholipase D alpha 1	Sb10g023630.1	52296817	52300406	+	similar to Phospholipase D alpha 2
Sb03g004410.1	4669932	4672942	+	similar to Putative uncharacterized protein	Sb10g023660.1	52331054	52333621	+	similar to Putative uncharacterized protein
Sb03g004430.1	4680302	4683322	-	similar to Putative glucose-6-phosphate/phosphate-translocator	Sb09g005210.1	6672283	6674631	+	similar to Os05g0170900 protein
Sb03g004450.1	4717981	4723098	+	similar to Putative brassinosteroid insensitive 1-associated receptor kinase 1	Sb09g005195.1	6641919	6651978	-	similar to Putative uncharacterized protein
Sb03g004490.1	4739967	4741140	-	similar to Os01g0170600 protein	Sb09g005140.1	6439236	6439939	+	similar to Putative uncharacterized protein P0685E10.5
Sb03g004510.1	4754375	4758712	+	similar to Putative ZmEBE-1 protein	Sb09g005110.1	6410360	6412797	-	similar to Putative ZmEBE-1 protein
Sb03g004520.1	4763151	4766674	-	similar to Putative uncharacterized protein	Sb09g005100.1	6403348	6406810	+	similar to Putative receptor protein kinase
Sb03g004550.1	4799193	4802769	+	similar to Os01g0169900 protein	Sb09g005090.1	6383384	6387176	-	similar to Os01g0169900 protein
Sb03g004570.1	4829509	4833543	+	similar to Os05g0169300 protein	Sb09g005080.1	6375717	6377852	-	similar to Putative alliin lyase
Sb03g004650.1	4956229	4960461	-	similar to P0028E10.20 protein	Sb09g005066.1	6308105	6310493	+	weakly similar to Putative uncharacterized protein
Sb03g004670.1	4975991	4978306	+	similar to Thioredoxin-like protein	Sb09g005030.1	6281422	6283493	-	similar to Thioredoxin h-like protein
Sb03g004680.1	4987947	5001347	+	similar to P0028E10.16 protein	Sb09g005020.1	6275823	6277904	-	similar to Putative uncharacterized protein
Sb03g004750.1	5057964	5061520	+	similar to P0028E10.8 protein	Sb09g005010.1	6266607	6270715	-	similar to P0028E10.8 protein
Sb03g004780.1	5076068	5077222	+	weakly similar to P0028E10.1 protein	Sb09g004950.1	6201127	6201930	-	weakly similar to Putative uncharacterized protein
Sb03g004790.1	5082079	5084364	-	similar to Os05g0165400 protein	Sb09g004930.1	6163468	6165730	+	similar to Os05g0165400 protein
Sb03g004900.1	5175217	5175835	-	similar to Putative uncharacterized protein	Sb09g004920.1	6158769	6159287	+	similar to Putative uncharacterized protein
Sb03g004960.1	5206524	5211977	+	weakly similar to KEAP1	Sb09g004883.1	6033833	6037545	-	similar to Os05g0164900 protein
Sb03g005140.1	5370208	5371254	-	similar to Expansin-A9 precursor	Sb03g009420.1	10160304	10161182	-	similar to Expansin-A9 precursor
Sb03g005150.1	5375989	5378694	-	similar to Putative uncharacterized protein	Sb03g009430.1	10162221	10164778	-	similar to Putative uncharacterized protein
Sb03g005160.1	5388191	5390991	+	weakly similar to Putative uncharacterized protein	Sb03g009450.1	10181483	10182246	+	weakly similar to Putative uncharacterized protein
Sb03g005163.1	5396753	5397361	+	similar to Putative uncharacterized protein	Sb03g009460.1	10186387	10187099	+	similar to Putative uncharacterized protein
Sb03g005170.1	5400587	5404140	-	similar to Os03g0733800 protein	Sb03g009470.1	10188005	10193850	-	similar to Os03g0733800 protein
Sb03g005180.1	5406756	5407976	-	similar to Putative uncharacterized protein	Sb03g009480.1	10196263	10197670	-	similar to Putative uncharacterized protein
Sb03g005190.1	5416047	5420210	+	similar to Chromosome chr18 scaffold_1, whole genome shotgun sequence	Sb03g009490.1	10204915	10209418	+	similar to Chromosome chr18 scaffold_1, whole genome shotgun sequence
Sb03g005200.1	5422667	5423149	+	similar to Os01g0250600 protein	Sb03g009500.1	10211573	10212055	+	similar to Os01g0250600 protein
Sb03g005210.1	5435426	5436856	+	weakly similar to Putative uncharacterized protein P0448B03.26	Sb03g009520.1	10221990	10223147	+	weakly similar to Putative uncharacterized protein P0448B03.26
Sb03g005235.1	5452216	5462352	+	similar to 5'-nucleotidase, cytosolic II-like	Sb03g009530.1	10242521	10257625	+	similar to 5'-nucleotidase, cytosolic II-like
Sb03g005250.1	5469629	5471002	-	similar to ESTs C26093	Sb09g004820.1	5890795	5891998	-	weakly similar to ESTs C26093
Sb03g005270.1	5490562	5495670	+	similar to Os01g0159300 protein	Sb09g004760.1	5785558	5792895	-	similar to Putative uncharacterized protein
Sb03g005280.1	5498676	5499479	+	similar to EST D25138(R3286) corresponds to a region of the predicted gene	Sb09g004750.1	5782474	5783298	-	similar to Os05g0163300 protein
Sb03g005320.1	5522386	5527272	+	similar to Putative uncharacterized protein	Sb09g004740.1	5776080	5780873	-	similar to Putative uncharacterized protein
Sb03g005380.1	5565249	5571665	-	similar to Importin subunit alpha-2	Sb03g009700.1	10459085	10464033	+	similar to Importin subunit alpha-1a
Sb03g005500.1	5643061	5647264	+	similar to Splicing factor	Sb09g004685.1	5683800	5686898	-	similar to RNA recognition motif family protein, expressed
Sb03g005510.1	5647543	5650226	-	similar to Putative uncharacterized protein	Sb09g004680.1	5680213	5682965	+	similar to Putative uncharacterized protein
Sb03g005520.1	5652600	5659361	+	similar to Putative uncharacterized protein	Sb09g004670.1	5647641	5656231	-	similar to Putative uncharacterized protein
Sb03g011620.1	13047828	13050056	-	similar to Putative uncharacterized protein	Sb09g003120.1	3532174	3535364	+	similar to Putative uncharacterized protein
Sb03g011640.1	13084392	13086544	-	similar to MYB18 protein	Sb09g003100.1	3406014	3408384	-	similar to MYB18 protein
Sb03g011700.1	13249004	13249832	+	similar to Hydrophobic protein LTI6B	Sb09g003060.1	3346183	3346658	-	similar to Hydrophobic protein LTI6B
Sb03g011710.1	13272716	13273982	-	similar to Chitinase	Sb09g003040.1	3338905	3339937	+	similar to Putative uncharacterized protein
Sb03g011720.1	13294298	13295271	-	similar to Putative uncharacterized protein	Sb09g003010.1	3273681	3274661	+	similar to Putative uncharacterized protein
Sb03g011800.1	13453957	13459197	+	weakly similar to Os01g0289600 protein	Sb09g002970.1	3221179	3221826	-	weakly similar to WRKY transcription factor 5
Sb03g011810.1	13468070	13471748	-	similar to Aspartic proteinase precursor	Sb09g002960.1	3212878	3217201	+	similar to Aspartic proteinase
Sb03g011860.1	13549002	13554523	-	similar to MDR-like ABC transporter	Sb09g002940.1	3196396	3202248	+	similar to MDR-like ABC transporter
Sb03g011880.1	13616374	13620996	+	similar to Putative uncharacterized protein	Sb09g002900.1	3117271	3122915	-	similar to Putative uncharacterized protein OJ1127_B08.4
Sb03g011890.1	13621778	13622938	-	Predicted protein	Sb09g002880.1	3111172	3112206	+	similar to Putative uncharacterized protein
Sb03g011900.1	13631707	13633668	+	weakly similar to Putative uncharacterized protein	Sb09g002860.1	3091877	3095479	-	similar to Putative uncharacterized protein
Sb03g011910.1	13634632	13639215	-	similar to Putative uncharacterized protein	Sb09g002850.1	3086691	3090787	+	similar to Putative uncharacterized protein
Sb03g011930.1	13669732	13672604	-	similar to S-adenosylmethionine synthetase 1	Sb09g002840.1	3077095	3080586	+	similar to S-adenosylmethionine synthetase 1
Sb03g011950.1	13686169	13687296	-	similar to Putative uncharacterized protein	Sb09g002750.1	2992520	2993646	-	similar to Putative uncharacterized protein
Sb03g011980.1	13725568	13726727	-	similar to Putative uncharacterized protein	Sb09g002740.1	2980958	2986346	+	similar to Putative uncharacterized protein
Sb03g012020.1	13779314	13782247	-	similar to Putative uncharacterized protein	Sb09g002720.1	2959826	2962708	+	similar to Putative uncharacterized protein OSJNBa0077L08.15
Sb03g012070.1	13874594	13877519	-	similar to Putative uncharacterized protein	Sb09g002710.1	2930634	2934428	-	similar to GSK-like kinase
Sb03g012310.1	14198322	14199242	+	similar to Putative typical P-type R2R3 Myb protein	Sb09g002675.1	2890591	2892047	-	similar to Os05g0132700 protein
Sb03g012380.1	14262463	14264794	-	similar to Putative uncharacterized protein P0682B08.2	Sb09g002620.1	2800991	2804782	+	similar to Putative uncharacterized protein P0682B08.2
Sb03g012480.1	14689384	14695859	+	similar to Knotted1-type homeobox protein OSH6	Sb09g002520.1	2725382	2732057	-	similar to KNOX class homeodomain protein
Sb03g013200.1	16164482	16168433	+	similar to Class III peroxidase 14 precursor	Sb09g004650.1	5613344	5615348	-	similar to Peroxidase
Sb03g013260.1	16255236	16256045	-	similar to Ubiquitin/40S ribosomal protein S27a fusion protein	Sb09g004630.1	5596569	5597395	+	similar to Ubiquitin
Sb03g013290.1	16263648	16267709	-	similar to Dihydrolipoyl dehydrogenase	Sb09g004610.1	5584133	5587798	+	similar to Dihydrolipoyl dehydrogenase
Sb03g013400.1	16590973	16592177	+	similar to Putative uncharacterized protein	Sb09g004550.1	5528861	5532925	-	similar to Putative uncharacterized protein
Sb03g013410.1	16651646	16655527	+	similar to Putative uncharacterized protein	Sb09g004540.1	5524416	5526892	+	similar to Putative uncharacterized protein
Sb03g013450.1	16764890	16770701	-	similar to Putative gibberellin 2-beta-dioxygenase 2	Sb09g004520.1	5485906	5490693	+	similar to OsGA2ox1
Sb03g013460.1	16813617	16818046	+	similar to Putative serine carboxypeptidase II, CP-MII	Sb09g004510.1	5453947	5459014	-	similar to Putative serine carboxypeptidase II
Sb03g013530.1	16909501	16918148	+	similar to H+-pyrophosphatase	Sb09g004450.1	5367436	5370267	-	similar to Putative uncharacterized protein
Sb03g013535.1	16919077	16934007	-	similar to Os01g0337600 protein	Sb09g004440.1	5354568	5365882	+	weakly similar to Os01g0337600 protein
Sb03g013540.1	17006847	17017981	+	similar to Dihydrolipoyl dehydrogenase	Sb09g004430.1	5343628	5350167	-	similar to Dihydrolipoyl dehydrogenase
Sb03g013590.1	17145698	17150048	-	similar to Putative uncharacterized protein	Sb09g004380.1	5289665	5294102	+	similar to Putative uncharacterized protein
Sb03g013630.1	17321092	17324345	+	similar to Protein disulfide isomerase	Sb09g004370.1	5281603	5285874	-	similar to Protein disulfide isomerase
Sb03g013660.1	17342269	17346289	-	similar to Putative uncharacterized protein P0676G05.3	Sb09g004360.1	5278498	5281286	+	similar to Putative uncharacterized protein P0676G05.3
Sb03g013687.1	17600136	17601603	+	similar to Importin subunit alpha-1b	Sb09g004320.1	5090000	5094995	-	similar to Importin subunit alpha-1b
Sb03g013700.1	17618150	17628517	+	similar to Putative uncharacterized protein B1045F02.28	Sb09g004315.1	5084404	5085958	-	similar to Os05g0155400 protein
Sb03g025160.1	50445400	50447644	+	similar to Putative uncharacterized protein	Sb09g030740.1	59373345	59375990	-	similar to Putative uncharacterized protein
Sb03g025200.1	50585063	50593039	-	similar to DEAD-box ATP-dependent RNA helicase 56	Sb09g030730.1	59368166	59373018	+	similar to DEAD-box ATP-dependent RNA helicase 56
Sb03g025300.1	50757829	50760061	+	similar to Putative uncharacterized protein	Sb03g032310.1	60752596	60754143	+	similar to High affinity nitrate transporter NRT2.5
Sb03g025340.1	50909105	50912989	+	similar to Putative uncharacterized protein	Sb09g030720.1	59364291	59367986	-	Predicted protein
Sb03g025440.1	51101587	51106678	+	similar to Legumain-like protease precursor	Sb09g030710.1	59360320	59362488	-	similar to Legumain-like protease precursor
Sb03g025480.1	51214246	51219351	-	similar to IAA-amino acid hydrolase	Sb03g032500.1	60905790	60911852	-	similar to Putative auxin conjugate hydrolase
Sb03g025490.1	51244371	51247837	+	similar to Vesicle transport v-SNARE (Vesicle soluble NSF attachment protein receptor) protein-like	Sb03g032510.1	60918043	60922585	+	similar to Vesicle transport v-SNARE (Vesicle soluble NSF attachment protein receptor) protein-like
Sb03g025560.1	51317767	51323277	-	similar to Putative uncharacterized protein	Sb09g030700.1	59355749	59359792	+	similar to ELF3 protein
Sb03g025570.1	51369130	51370762	-	similar to BHLH transcription-like	Sb03g032520.1	60929689	60932647	-	similar to BHLH transcription factor-like
Sb03g025700.1	51660681	51664955	+	similar to Putative uncharacterized protein P0663C08.15	Sb03g032560.1	60991486	60996729	+	similar to Casein kinase I-like
Sb03g025700.1	51660681	51664955	+	similar to Putative uncharacterized protein P0663C08.15	Sb09g030690.1	59335424	59339913	-	similar to Putative uncharacterized protein P0663C08.15
Sb03g025730.1	51689396	51691689	-	similar to Putative calmodulin-binding protein	Sb09g030680.1	59332310	59334134	+	similar to Putative calmodulin-binding protein
Sb03g025740.1	51718870	51721519	+	similar to Mitochondrial carrier protein-like	Sb03g032590.1	61012054	61016133	+	similar to Os01g0708900 protein
Sb03g025820.1	51938520	51945133	+	similar to Cell division protein ftsH (FtsH)-like	Sb09g030660.1	59209551	59213938	-	similar to Cell division protein ftsH (FtsH)-like
Sb03g025920.1	52173418	52190652	+	weakly similar to Putative uncharacterized protein	Sb09g030640.1	59179686	59183033	-	similar to Putative uncharacterized protein
Sb03g025930.1	52192275	52196713	+	similar to Calcineurin B-like protein 9	Sb03g032690.1	61126716	61130120	+	similar to Calcineurin B-like
Sb03g025940.1	52202932	52205365	+	similar to Os01g0579800 protein	Sb09g030630.1	59174246	59175880	-	similar to Os05g0593200 protein
Sb03g025950.1	52208404	52210653	+	similar to Os01g0579900 protein	Sb09g026890.1	56066268	56070200	+	similar to Os05g0539500 protein
Sb03g026050.1	52411004	52413118	+	similar to Putative uncharacterized protein B1097D05.32	Sb09g030610.1	59162545	59164056	-	similar to Putative uncharacterized protein B1097D05.32
Sb03g026070.1	52451500	52456092	+	similar to Protein phosphatase 2C	Sb03g032740.1	61189585	61194759	+	weakly similar to Putative uncharacterized protein
Sb03g026070.1	52451500	52456092	+	similar to Protein phosphatase 2C	Sb09g030600.1	59156548	59158857	-	similar to Putative uncharacterized protein
Sb03g026070.1	52451500	52456092	+	similar to Protein phosphatase 2C	Sb09g026860.1	56037653	56039700	-	similar to Os05g0537400 protein
Sb03g026100.1	52474360	52478769	-	similar to Myosin heavy chain-like	Sb09g026850.1	56024467	56037464	+	similar to Putative myosin heavy chain
Sb03g026110.1	52499134	52510404	-	similar to Unconventional myosin heavy chain	Sb03g032760.1	61209474	61222147	-	similar to Putative uncharacterized protein
Sb03g026110.1	52499134	52510404	-	similar to Unconventional myosin heavy chain	Sb09g026840.1	56017722	56023175	+	similar to Unconventional myosin
Sb03g026170.1	52684056	52684949	+	weakly similar to WRKY transcription factor 28-like	Sb03g032800.1	61257721	61258736	-	similar to WRKY13-like
Sb03g026170.1	52684056	52684949	+	weakly similar to WRKY transcription factor 28-like	Sb09g026830.1	56013261	56014828	+	similar to WRKY transcription factor 7
Sb03g026240.1	52822133	52833209	+	similar to Putative uncharacterized protein	Sb09g030580.1	59130763	59147065	+	similar to Putative uncharacterized protein
Sb03g026340.1	53061877	53063011	-	weakly similar to Putative uncharacterized protein	Sb09g030540.1	59109618	59110761	+	weakly similar to Putative uncharacterized protein
Sb03g026350.1	53064975	53067253	-	similar to Outer plastidial membrane protein porin	Sb03g032840.1	61291906	61294958	-	similar to Voltage-dependent anion channel protein 2
Sb03g026350.1	53064975	53067253	-	similar to Outer plastidial membrane protein porin	Sb09g026790.1	55983676	55986875	+	similar to Voltage-dependent anion channel protein 2
Sb03g026360.1	53072489	53073482	-	similar to Putative uncharacterized protein	Sb09g030530.1	59100907	59104187	-	similar to Hypersensitive-induced response protein
Sb03g026370.1	53131814	53136957	-	similar to Putative uncharacterized protein	Sb09g030520.1	59097658	59100427	+	similar to Putative uncharacterized protein
Sb03g026430.1	53211709	53215633	-	similar to Lysine decarboxylase-like protein	Sb09g030510.1	59082694	59086551	+	similar to Os05g0591600 protein
Sb03g026440.1	53244794	53248375	-	similar to 30S ribosomal protein S1-like	Sb09g026760.1	55955336	55959213	+	similar to Putative 30S ribosomal protein S1
Sb03g026460.1	53253818	53254824	+	similar to Embryo-abundant protein EMB-like	Sb03g032930.1	61329343	61330519	+	similar to Embryonic abundant protein-like
Sb03g026700.1	53578185	53580605	+	similar to Putative uncharacterized protein	Sb03g033030.1	61445655	61447691	+	weakly similar to Os01g0719000 protein
Sb03g026810.1	53739977	53748718	+	similar to Os01g0595100 protein	Sb09g026660.1	55854160	55859830	-	similar to Putative uncharacterized protein OSJNBa0053E05.23
Sb03g026820.1	53749335	53749965	+	similar to Os01g0595100 protein	Sb03g033050.1	61484702	61487386	+	similar to Putative uncharacterized protein
Sb03g026820.1	53749335	53749965	+	similar to Os01g0595100 protein	Sb09g026655.1	55843447	55848995	-	similar to Putative uncharacterized protein OSJNBa0053E05.22
Sb03g026930.1	53975566	53977566	-	similar to Expressed protein	Sb09g026630.1	55827092	55829534	-	similar to Os05g0534000 protein
Sb03g026970.1	54109239	54111144	+	similar to Nucleoid DNA-binding protein cnd41-like	Sb03g033075.1	61497763	61499106	-	similar to Chloroplast nucleoid DNA-binding protein cnd41-like
Sb03g026990.1	54120224	54122892	-	similar to Os01g0600000 protein	Sb03g033080.1	61499895	61501894	-	similar to Putative uncharacterized protein
Sb03g026990.1	54120224	54122892	-	similar to Os01g0600000 protein	Sb09g026610.1	55820785	55822687	+	similar to Putative uncharacterized protein
Sb03g027020.1	54156347	54157963	-	similar to Os01g0600500 protein	Sb03g033100.1	61507403	61508691	-	similar to Acid phosphatase
Sb03g027030.1	54201285	54202631	+	similar to Chlorophyll A-B binding protein (CAB), putative	Sb03g033110.1	61516339	61516704	+	similar to Chlorophyll a-b binding protein 1, chloroplast precursor
Sb03g027100.1	54381680	54386837	+	similar to Os01g0602800 protein	Sb09g030480.1	59025624	59029402	+	similar to Os01g0602800 protein
Sb03g027110.1	54391074	54395753	-	similar to Putative uncharacterized protein	Sb03g033140.1	61526953	61529811	-	similar to Putative uncharacterized protein
Sb03g027110.1	54391074	54395753	-	similar to Putative uncharacterized protein	Sb09g030400.1	58927051	58929810	+	similar to Putative uncharacterized protein
Sb03g027110.1	54391074	54395753	-	similar to Putative uncharacterized protein	Sb09g026550.1	55778702	55781548	+	similar to Putative uncharacterized protein
Sb03g027120.1	54422950	54424843	+	similar to Putative uncharacterized protein	Sb09g030390.1	58924542	58925737	-	weakly similar to Putative uncharacterized protein
Sb03g027180.1	54680088	54684283	-	similar to Os01g0604700 protein	Sb09g030340.1	58902672	58905899	+	similar to Os05g0589000 protein
Sb03g027200.1	54723582	54725383	+	similar to Putative uncharacterized protein	Sb09g030310.1	58888310	58890296	-	similar to Putative uncharacterized protein
Sb03g027260.1	54756409	54759626	+	similar to Senescence-associated protein-like	Sb09g030270.1	58863774	58865417	-	similar to Putative nodulin MtN3 family protein contains Pfam PF03083 MtN3/saliva family
Sb03g027280.1	54780094	54780552	-	weakly similar to Putative uncharacterized protein P0704D04.8	Sb09g030260.1	58862247	58862765	+	Predicted protein
Sb03g027400.1	54935202	54940519	-	similar to Receptor-like protein kinase 1-like	Sb09g030250.1	58856009	58860687	+	similar to Putative uncharacterized protein
Sb03g027710.1	55376272	55380458	+	similar to Cytochrome c oxidase subunit Vb	Sb09g030230.1	58848207	58850413	+	similar to Cytochrome c oxidase subunit Vb
Sb03g027720.1	55387566	55390596	+	similar to Lysophospholipase 2-like	Sb09g030200.1	58825553	58828785	-	similar to Putative uncharacterized protein
Sb03g027890.1	55585734	55588947	+	similar to Tetratricopeptide repeat protein 2-like	Sb09g030170.1	58790013	58793187	-	similar to Tetratricopeptide repeat protein 2-like
Sb03g028070.1	55814195	55818900	+	similar to Protein phosphatase 2C	Sb09g030150.1	58774313	58779821	-	similar to Protein phosphatase 2C
Sb03g028140.1	55907310	55910067	+	similar to Putative uncharacterized protein	Sb09g030140.1	58769541	58771425	-	similar to Os05g0587000 protein
Sb03g028210.1	55981745	55986853	-	similar to Proline transport protein 2-like	Sb09g030080.1	58732078	58734419	+	similar to Putative uncharacterized protein
Sb03g028220.1	55994297	55998409	-	similar to Os01g0621300 protein	Sb09g030070.1	58726718	58730566	+	similar to Putative uncharacterized protein OJ1007_H05.1
Sb03g028240.1	56010438	56013624	-	similar to Probable indole-3-acetic acid-amido synthetase GH3.5	Sb09g030050.1	58707602	58714309	+	similar to Probable indole-3-acetic acid-amido synthetase GH3.5
Sb03g028250.1	56024513	56026817	-	similar to Phytochrome / protein kinase-like	Sb09g029990.1	58645798	58648067	+	similar to Putative uncharacterized protein
Sb03g028290.1	56077571	56079811	+	similar to Disease resistance protein-like	Sb09g029960.1	58618572	58622835	-	similar to Disease resistance protein-like
Sb03g028340.1	56124118	56128760	+	similar to Putative calcium-dependent protein kinase	Sb09g029950.1	58613330	58617248	-	similar to Putative calcium-dependent protein kinase
Sb03g028350.1	56129188	56132929	-	similar to Probable protein ABIL1	Sb09g029940.1	58610504	58612781	+	similar to Probable protein ABIL4
Sb03g028360.1	56148972	56151236	-	similar to Putative uncharacterized protein P0501G01.17	Sb09g029910.1	58543574	58545631	-	similar to Putative uncharacterized protein
Sb03g028368.1	56228544	56232939	+	similar to Cell division cycle gene CDC48-like	Sb09g029900.1	58516462	58522075	-	similar to Putative uncharacterized protein
Sb03g028390.1	56256811	56258397	+	similar to Putative uncharacterized protein	Sb09g029890.1	58507934	58509138	-	weakly similar to Putative uncharacterized protein
Sb03g028420.1	56285865	56286540	+	similar to Late embryogenesis-abundant protein Lea14-A-like	Sb09g029860.1	58491526	58492349	-	similar to Putative late embryogenesis abundant protein
Sb03g028440.1	56296964	56298895	-	similar to DNA-binding protein WRKY3-like	Sb09g029850.1	58485871	58487483	+	similar to Putative uncharacterized protein OSJNBb0035N21.5
Sb03g028490.1	56417157	56418579	-	similar to Putative uncharacterized protein	Sb09g029830.1	58469457	58470566	+	weakly similar to Os05g0583600 protein
Sb03g028530.1	56464472	56466762	+	similar to DNA-binding protein WRKY2-like	Sb09g029810.1	58435466	58438688	-	weakly similar to DNA-binding protein WRKY2-like
Sb03g028740.1	56775084	56782423	-	similar to Mitogen-activated protein kinase 10	Sb09g029720.1	58361463	58366568	-	similar to Mitogen-activated protein kinase 10
Sb03g028790.1	56949116	56950611	+	similar to Beta 1,3-glucanase-like	Sb09g029700.1	58338608	58340416	-	similar to Putative uncharacterized protein
Sb03g028830.1	56993522	56994773	-	Predicted protein	Sb09g029660.1	58303883	58305289	+	similar to Putative uncharacterized protein
Sb03g028850.1	57012636	57017409	+	similar to Glucose-1-phosphate adenylyltransferase large subunit 1, chloroplast precursor	Sb09g029610.1	58245484	58251040	+	similar to Glucose-1-phosphate adenylyltransferase large subunit 1, chloroplast precursor
Sb03g028900.1	57054288	57061782	-	weakly similar to Auxilin-like protein	Sb09g029580.1	58224136	58231745	+	weakly similar to 10A19I.11
Sb03g028950.1	57118929	57120089	+	similar to Putative uncharacterized protein	Sb09g029575.1	58209336	58209566	-	similar to 10A19I.9
Sb03g028960.1	57131664	57132087	+	similar to 10A19I.8	Sb09g029560.1	58200820	58201709	-	similar to 10A19I.8
Sb03g028990.1	57158531	57160606	-	similar to Acyl-CoA ligase-like	Sb09g029540.1	58186320	58188353	+	similar to Putative uncharacterized protein OSJNBa0017N18.7
Sb03g029030.1	57184908	57188862	+	similar to Polygalacturonase PG1-like	Sb09g029500.1	58142985	58147241	-	similar to Putative uncharacterized protein
Sb03g029100.1	57228741	57235898	-	similar to Os01g0639200 protein	Sb09g029490.1	58133422	58139764	+	similar to Putative uncharacterized protein
Sb03g029160.1	57299512	57300986	+	similar to Putative uncharacterized protein	Sb09g029480.1	58119808	58120977	-	similar to Putative uncharacterized protein OJ1126_B10.13
Sb03g029240.1	57361388	57365201	+	similar to Protein kinase 6-like	Sb09g029440.1	58093509	58096842	-	similar to Putative uncharacterized protein
Sb03g029280.1	57386543	57391087	+	similar to Putative uncharacterized protein OJ1126_B10.7	Sb09g029420.1	58086395	58090411	-	similar to Putative uncharacterized protein
Sb03g029300.1	57434330	57435217	-	similar to Os01g0642600 protein	Sb09g029410.1	58079851	58080819	-	similar to Os01g0642600 protein
Sb03g029340.1	57485238	57490269	-	similar to Mitogen-activated protein kinase 16	Sb09g029370.1	58049073	58054449	+	similar to Mitogen-activated protein kinase 17
Sb03g029360.1	57496214	57496795	+	weakly similar to Putative uncharacterized protein P0510C12.38	Sb09g029350.1	58034624	58035759	-	similar to Putative uncharacterized protein
Sb03g029410.1	57554949	57556879	-	similar to Os01g0645000 protein	Sb09g029330.1	58018089	58019608	+	similar to Putative uncharacterized protein OJ1126_B10.1
Sb03g029530.1	57767619	57771550	+	similar to Putative uncharacterized protein	Sb09g029250.1	57977886	57980320	-	similar to Putative uncharacterized protein
Sb03g029570.1	57803442	57807201	+	similar to Malate dehydrogenase	Sb09g029240.1	57971072	57975591	-	similar to Malate dehydrogenase
Sb03g029630.1	57863591	57867111	+	similar to Putative uncharacterized protein	Sb09g029220.1	57962800	57964026	+	similar to Putative lipase
Sb03g029690.1	57903515	57908735	+	similar to Putative uncharacterized protein	Sb09g029200.1	57950673	57954804	-	similar to Putative uncharacterized protein OJ1268_B08.2
Sb03g029720.1	57924720	57928523	+	similar to Putative uncharacterized protein	Sb09g029170.1	57931248	57934725	-	similar to Putative uncharacterized protein
Sb03g029730.1	57928963	57929373	+	similar to Os01g0652700 protein	Sb09g029160.1	57926434	57926847	-	similar to Putative uncharacterized protein
Sb03g029790.1	58046499	58053173	+	similar to Putative uncharacterized protein	Sb09g029130.1	57890613	57896977	-	similar to Putative uncharacterized protein
Sb03g029840.1	58072621	58077008	-	similar to NADP-specific isocitrate dehydrogenase	Sb09g029110.1	57851503	57855513	+	similar to NADP-specific isocitrate dehydrogenase
Sb03g029890.1	58159076	58171623	+	similar to Protein phosphatase 2C-like	Sb09g029080.1	57823389	57826049	-	similar to Putative uncharacterized protein
Sb03g029920.1	58204806	58206278	-	weakly similar to Transcription factor WRKY08-like	Sb09g029050.1	57799582	57800648	+	weakly similar to WRKY transcription factor 19
Sb03g030040.1	58326188	58330454	-	similar to Os01g0658700 protein	Sb09g029000.1	57765952	57768897	+	similar to Os01g0658700 protein
Sb03g030050.1	58335443	58340349	-	similar to ABRE-binding factor BZ-1	Sb09g028990.1	57752515	57757461	+	similar to G-box binding factor 1
Sb03g030250.1	58509277	58510092	-	similar to Os01g0661600 protein	Sb09g028930.1	57702168	57702975	+	similar to Putative uncharacterized protein
Sb03g030260.1	58513573	58514328	-	similar to Putative uncharacterized protein P0445H04.43	Sb09g028910.1	57696780	57697352	+	weakly similar to Putative uncharacterized protein
Sb03g030300.1	58541151	58547468	-	similar to Putative uncharacterized protein	Sb09g028890.1	57684814	57686979	+	similar to Putative uncharacterized protein
Sb03g030310.1	58552973	58553863	-	similar to GATA-type zinc finger transcription factor-like	Sb09g028850.1	57650968	57651822	-	similar to Putative uncharacterized protein
Sb03g030330.1	58569561	58569824	-	similar to Putative uncharacterized protein	Sb09g028790.1	57615273	57615876	+	similar to Putative uncharacterized protein
Sb03g030350.1	58596185	58601042	-	similar to Os01g0663400 protein	Sb09g028740.1	57581701	57587372	+	similar to Aspartic proteinase oryzasin-1 precursor
Sb03g030370.1	58606162	58614139	-	similar to TA9 protein-like	Sb09g028730.1	57566806	57576420	+	similar to Putative uncharacterized protein OJ1781_H11.10
Sb03g030410.1	58662218	58664154	+	Predicted protein	Sb09g028710.1	57556067	57558923	-	similar to Cold acclimation protein COR413-TM1
Sb03g030430.1	58669031	58671156	+	similar to Os05g0566500 protein	Sb09g028700.1	57552163	57554265	-	similar to Os05g0566500 protein
Sb03g030450.1	58694151	58699766	+	similar to Mitogen-activated protein kinase 8	Sb09g028690.1	57534040	57539411	-	similar to Mitogen-activated protein kinase 7
Sb03g030480.1	58723799	58726767	-	similar to Os01g0665500 protein	Sb09g028660.1	57513946	57517030	+	weakly similar to WRKY transcription factor
Sb03g030520.1	58764851	58765348	+	weakly similar to Putative uncharacterized protein	Sb09g028650.1	57494845	57495243	-	similar to Putative uncharacterized protein
Sb03g030580.1	58788162	58789802	-	similar to Os01g0666700 protein	Sb09g028600.1	57479537	57480507	+	similar to Putative uncharacterized protein
Sb03g030600.1	58814182	58815790	-	similar to 60S ribosomal protein L18a	Sb09g028590.1	57473451	57475646	+	similar to 60S ribosomal protein L18a
Sb03g030610.1	58820068	58822128	-	similar to 60S ribosomal protein L18A-like	Sb09g028580.1	57470691	57473034	+	similar to Putative uncharacterized protein
Sb03g030650.1	58875607	58877765	+	similar to Putative uncharacterized protein	Sb09g028560.1	57428438	57430032	-	similar to GTP-binding protein, ras-like
Sb03g030660.1	58877899	58886977	-	similar to RING-finger protein-like	Sb09g028540.1	57420009	57425007	+	weakly similar to Putative uncharacterized protein OSJNBb0053D02.12
Sb03g030670.1	58894441	58896902	-	similar to U2 snRNP auxiliary factor, small subunit	Sb09g028530.1	57414613	57417199	+	similar to U2 snRNP auxiliary factor, small subunit
Sb03g030680.1	58905276	58905931	-	similar to Monothiol glutaredoxin-S5	Sb09g028500.1	57396856	57397942	+	similar to Monothiol glutaredoxin-S9
Sb03g030690.1	58919333	58920466	-	similar to Arabinogalactan protein-like	Sb09g028480.1	57383950	57384959	+	similar to Fasciclin-like protein FLA12
Sb03g030740.1	58980057	58985203	-	similar to Auxin response factor 2	Sb09g028450.1	57360258	57365448	+	similar to Auxin response factor 15
Sb03g030750.1	58994709	58998890	-	similar to No apical meristem (NAM) protein-like	Sb09g028430.1	57323581	57324868	+	similar to Putative uncharacterized protein OSJNBb0053D02.2
Sb03g030770.1	59020359	59037232	+	similar to Putative uncharacterized protein	Sb09g028415.1	57304607	57305101	-	similar to Os05g0562400 protein
Sb03g030820.1	59123352	59126093	-	similar to Os01g0672800 protein	Sb09g028390.1	57290633	57294086	+	similar to Os05g0561600 protein
Sb03g030880.1	59223456	59224638	-	similar to 6b-interacting protein 1-like	Sb09g028350.1	57244363	57245681	+	similar to Putative uncharacterized protein
Sb03g030900.1	59251490	59252031	+	similar to Putative uncharacterized protein	Sb09g028340.1	57236783	57237123	-	similar to Putative uncharacterized protein
Sb03g030910.1	59252625	59257197	-	similar to Chain A, C-Terminal Domain Of Mouse Brain Tubby Protein-like	Sb09g028330.1	57233297	57236234	+	similar to Putative tubby protein
Sb03g030930.1	59272913	59274912	+	similar to Os01g0674800 protein	Sb09g028300.1	57219361	57222245	-	similar to Os01g0674800 protein
Sb03g030940.1	59277356	59279416	+	similar to Os01g0675000 protein	Sb09g028280.1	57214335	57216708	-	similar to Putative uncharacterized protein OJ1115_B06.4
Sb03g030990.1	59300166	59303564	-	similar to 3-beta-glucuronosyltransferase-like	Sb09g028220.1	57186325	57188397	+	similar to Glycosyltransferase
Sb03g030995.1	59319856	59322451	+	similar to Auxin-responsive protein IAA5	Sb09g028210.1	57163124	57167527	-	similar to Auxin-responsive protein IAA19
Sb03g031020.1	59348616	59350231	+	similar to Putative uncharacterized protein	Sb09g028180.1	57142354	57144361	-	similar to Os01g0676900 protein
Sb03g031060.1	59391208	59396149	+	similar to Putative uncharacterized protein	Sb09g028100.1	57081757	57085721	-	similar to Ubiquitin-conjugating enzyme E2
Sb03g031070.1	59400558	59403350	+	weakly similar to Putative uncharacterized protein	Sb09g028090.1	57076146	57079177	-	similar to Putative uncharacterized protein
Sb03g031170.1	59503033	59507077	+	similar to Os01g0679500 protein	Sb09g028050.1	57049840	57051353	-	similar to Os05g0557100 protein
Sb03g031210.1	59564233	59565408	+	similar to Purine permease-like protein	Sb09g028020.1	57030205	57031314	-	similar to Putative uncharacterized protein
Sb03g031225.1	59590709	59593887	-	similar to Putative uncharacterized protein P0019E03.11-3	Sb09g027995.1	57010990	57012332	+	weakly similar to Putative uncharacterized protein OJ1214_E03.8
Sb03g031230.1	59605855	59608341	-	similar to Membrane protein-like	Sb09g027990.1	56996353	56999075	+	similar to Putative uncharacterized protein
Sb03g031240.1	59610321	59611518	-	similar to Putative uncharacterized protein	Sb09g027970.1	56981660	56988430	+	similar to Os05g0556300 protein
Sb03g031260.1	59617545	59624489	+	similar to Os05g0556100 protein	Sb09g027960.1	56968001	56974841	-	similar to Os05g0556100 protein
Sb03g031300.1	59662701	59663276	-	weakly similar to Putative uncharacterized protein	Sb09g027920.1	56947213	56947865	+	weakly similar to Putative uncharacterized protein
Sb03g031310.1	59665350	59676333	-	similar to NADH dependent Glutamate Synthase precursor	Sb09g027910.1	56929954	56941114	+	similar to NADH-glutamate synthase 2
Sb03g031350.1	59726956	59729637	-	similar to Protein phosphatase 2A B'kappa subunit	Sb09g027870.1	56905146	56908014	+	similar to Protein phosphatase 2A B'kappa subunit
Sb03g031380.1	59787795	59790577	+	similar to AT5g49540/K6M13_9	Sb09g027840.1	56865938	56868387	-	similar to AT5g49540/K6M13_9
Sb03g031420.1	59809745	59813564	-	similar to MATE efflux protein-like	Sb09g027830.1	56859769	56863275	+	similar to Putative uncharacterized protein
Sb03g031430.1	59819432	59820538	+	similar to Myb-related transcription factor LBM2-like	Sb09g027800.1	56829089	56830227	+	similar to Putative uncharacterized protein
Sb03g031470.1	59853742	59858551	+	similar to ATP synthase subunit beta, mitochondrial precursor	Sb09g027790.1	56824091	56827532	-	similar to ATP synthase subunit beta, mitochondrial precursor
Sb03g031490.1	59868006	59869191	+	similar to Os01g0686000 protein	Sb09g027770.1	56810094	56810887	-	similar to Putative uncharacterized protein
Sb03g031510.1	59886258	59887677	-	similar to Putative uncharacterized protein	Sb09g027740.1	56793633	56794954	+	similar to Putative uncharacterized protein P0560C03.19
Sb03g031520.1	59890362	59892553	+	similar to Guanine nucleotide-binding protein subunit beta-like protein	Sb09g027690.1	56765730	56768070	+	similar to Guanine nucleotide-binding protein subunit beta-like protein
Sb03g031570.1	59959898	59960974	+	similar to Cytokinin synthase-like	Sb09g027683.1	56741171	56742256	+	similar to Putative uncharacterized protein
Sb03g031590.1	59990622	59991206	-	similar to Putative uncharacterized protein	Sb09g027670.1	56716243	56717127	+	similar to Os05g0551600 protein
Sb03g031600.1	59999017	60000027	+	similar to Putative uncharacterized protein P0519D04.39	Sb09g027650.1	56706941	56708015	-	similar to Putative uncharacterized protein
Sb03g031610.1	60005323	60010487	-	similar to Putative zinc finger protein	Sb09g027620.1	56686018	56690207	+	similar to Putative uncharacterized protein OSJNBa0079H23.4
Sb03g031640.1	60057640	60063820	-	similar to Wall-associated kinase 4-like	Sb09g027610.1	56669479	56675110	+	similar to Os05g0550800 protein
Sb03g031720.1	60119631	60119924	-	similar to Os01g0691300 protein	Sb09g027600.1	56665388	56666079	+	similar to Putative uncharacterized protein
Sb03g031730.1	60120607	60121804	+	similar to Putative uncharacterized protein	Sb09g027580.1	56659298	56660959	-	similar to Putative uncharacterized protein
Sb03g031810.1	60162169	60164163	+	similar to Os01g0692300 protein	Sb09g027560.1	56649198	56651080	-	Predicted protein
Sb03g031830.1	60174021	60178085	-	similar to RING-H2 finger protein RHG1a-like	Sb09g027550.1	56646159	56648853	+	similar to Putative uncharacterized protein P0560C03.4
Sb03g031850.1	60199722	60203962	+	similar to Phosphatidic acid phosphatase beta-like	Sb09g027540.1	56638840	56642902	-	similar to Phosphatidic acid phosphatase beta-like
Sb03g031860.1	60213516	60215158	-	similar to DNA-binding protein RAV1-like	Sb09g027530.1	56629885	56631172	+	similar to Putative uncharacterized protein
Sb03g031880.1	60251392	60253301	-	similar to Os01g0693800 protein	Sb09g027430.1	56528305	56530273	+	similar to Os01g0693800 protein
Sb03g031890.1	60254036	60257667	-	similar to Peptidyl-tRNA hydrolase, mitochondrial precursor	Sb09g027420.1	56523277	56526803	+	similar to Peptidyl-tRNA hydrolase, mitochondrial precursor
Sb03g031930.1	60343384	60349823	+	similar to Clathrin assembly protein AP180 short form-like	Sb09g027370.1	56439815	56446163	-	similar to Os05g0549000 protein
Sb03g031940.1	60351035	60354436	+	similar to Putative phosphoethanolamine N-methyltransferase	Sb09g027360.1	56426448	56431434	-	similar to S-adenosyl-L-methionine: phosphoethanolamine N-methyltransferase
Sb03g031990.1	60388727	60399963	+	similar to Os01g0695700 protein	Sb09g027330.1	56412347	56418253	+	similar to MDR-like ABC transporter
Sb03g032030.1	60428986	60435740	+	similar to MDR-like ABC transporter	Sb09g027320.1	56404617	56410819	+	similar to MDR-like ABC transporter
Sb03g032070.1	60499649	60500785	-	similar to VIP1 protein	Sb09g027290.1	56388320	56389469	+	weakly similar to Putative uncharacterized protein
Sb03g032130.1	60575038	60576516	+	similar to Os01g0699400 protein	Sb09g027260.1	56358664	56359938	-	similar to Os05g0545300 protein
Sb03g032200.1	60623051	60628361	+	similar to Zinc finger protein-like	Sb09g027250.1	56348229	56353859	-	similar to Os05g0545200 protein
Sb03g032235.1	60664480	60667928	-	similar to Putative SEC14 protein	Sb09g027220.1	56316042	56321546	+	similar to Putative SEC14 protein
Sb03g032250.1	60684603	60687965	+	similar to Putative uncharacterized protein	Sb09g027210.1	56307383	56310855	-	similar to Putative uncharacterized protein
Sb03g032260.1	60693795	60695579	-	similar to Os01g0702700 protein	Sb09g027200.1	56304071	56305304	+	similar to Os01g0702700 protein
Sb03g032280.1	60731355	60735382	+	similar to Farnesyl pyrophosphate synthase	Sb09g027190.1	56282379	56286138	-	similar to Farnesyl pyrophosphate synthetase (FPP synthetase) (FPS) (Farnesyl diphosphate synthetase)
Sb03g032300.1	60745597	60746366	-	similar to Putative uncharacterized protein	Sb09g027170.1	56259749	56260709	+	Predicted protein
Sb03g032365.1	60807312	60807701	-	similar to Putative uncharacterized protein P0684B02.17	Sb09g027140.1	56243993	56244310	+	similar to Putative uncharacterized protein
Sb03g032380.1	60824613	60825926	-	similar to WSI18 protein induced by water stress	Sb09g027110.1	56214055	56215358	+	similar to Late embryogenesis abundant protein, group 3
Sb03g032390.1	60833503	60834051	+	similar to Putative uncharacterized protein	Sb09g027100.1	56207536	56208365	-	similar to Putative uncharacterized protein OJ1362_G11.18
Sb03g032410.1	60838686	60840888	+	similar to Os01g0705500 protein	Sb09g027070.1	56176654	56179132	-	similar to Putative fiber protein
Sb03g032450.1	60885656	60886900	+	similar to Os01g0706500 protein	Sb09g027060.1	56173173	56175309	-	similar to 60S ribosomal protein l28
Sb03g032480.1	60897390	60898099	-	similar to Os01g0706800 protein	Sb09g027055.1	56171907	56172627	+	similar to Os01g0706800 protein
Sb03g032520.1	60929689	60932647	-	similar to BHLH transcription factor-like	Sb09g027030.1	56146538	56147743	+	Predicted protein
Sb03g032570.1	60998265	61000730	-	similar to Lysine decarboxylase-like	Sb09g027020.1	56136790	56139288	+	similar to Putative uncharacterized protein
Sb03g032580.1	61006096	61008302	-	similar to SF16 protein-like	Sb09g027010.1	56132656	56135261	+	similar to Os05g0541100 protein
Sb03g032640.1	61058021	61058761	+	weakly similar to Putative uncharacterized protein	Sb09g026990.1	56124071	56125956	-	weakly similar to Putative uncharacterized protein
Sb03g032700.1	61130655	61133720	+	similar to Putative uncharacterized protein P0456F08.33	Sb09g026920.1	56085472	56090638	-	similar to Putative uncharacterized protein
Sb03g032740.1	61189585	61194759	+	weakly similar to Putative uncharacterized protein	Sb09g026860.1	56037653	56039700	-	similar to Os05g0537400 protein
Sb03g032760.1	61209474	61222147	-	similar to Putative uncharacterized protein	Sb09g026850.1	56024467	56037464	+	similar to Putative myosin heavy chain
Sb03g032770.1	61226792	61232762	-	similar to Unconventional myosin heavy chain	Sb09g026840.1	56017722	56023175	+	similar to Unconventional myosin
Sb03g032800.1	61257721	61258736	-	similar to WRKY13-like	Sb09g026830.1	56013261	56014828	+	similar to WRKY transcription factor 7
Sb03g032810.1	61266434	61271522	-	similar to Putative rab7 protein	Sb09g026820.1	56000896	56003082	+	similar to Os05g0536900 protein
Sb03g032840.1	61291906	61294958	-	similar to Voltage-dependent anion channel protein 2	Sb09g026790.1	55983676	55986875	+	similar to Voltage-dependent anion channel protein 2
Sb03g032900.1	61313904	61318595	-	similar to Calmodulin-binding family protein-like	Sb09g026770.1	55968147	55973103	+	similar to Putative uncharacterized protein OJ1741_B01.8
Sb03g032940.1	61339085	61344728	+	similar to Os01g0716800 protein	Sb09g026716.1	55919650	55924923	-	similar to 'putative inositol-1,4,5-trisphosphate phosphatase'
Sb03g032950.1	61345815	61349671	-	similar to Choline kinase	Sb09g026700.1	55898354	55901438	+	similar to Putative uncharacterized protein
Sb03g033050.1	61484702	61487386	+	similar to Putative uncharacterized protein	Sb09g026655.1	55843447	55848995	-	similar to Putative uncharacterized protein OSJNBa0053E05.22
Sb03g033080.1	61499895	61501894	-	similar to Putative uncharacterized protein	Sb09g026610.1	55820785	55822687	+	similar to Putative uncharacterized protein
Sb03g033090.1	61502724	61505479	-	similar to Putative uncharacterized protein	Sb09g026580.1	55799644	55800538	+	similar to Putative uncharacterized protein
Sb03g033120.1	61517441	61518721	+	similar to Satase isoform I	Sb09g026560.1	55785195	55786576	-	similar to Os05g0533500 protein
Sb03g033140.1	61526953	61529811	-	similar to Putative uncharacterized protein	Sb09g026550.1	55778702	55781548	+	similar to Putative uncharacterized protein
Sb03g033350.1	61695549	61696175	-	similar to Putative uncharacterized protein	Sb09g026510.1	55759985	55761365	+	similar to Os05g0531400 protein
Sb03g033370.1	61702441	61703246	-	similar to Putative uncharacterized protein	Sb09g026500.1	55755998	55756687	+	similar to Putative uncharacterized protein
Sb03g033420.1	61740133	61740561	-	weakly similar to Putative uncharacterized protein	Sb09g026480.1	55750103	55750555	+	weakly similar to Putative uncharacterized protein
Sb03g033520.1	61804650	61806074	+	similar to Os01g0729400 protein	Sb09g026470.1	55738820	55740244	-	similar to Putative uncharacterized protein OJ1131_E09.12
Sb03g033530.1	61807928	61813555	+	similar to OSK1	Sb09g026450.1	55719238	55723125	-	similar to OSK1
Sb03g033560.1	61827664	61832436	+	similar to Putative uncharacterized protein P0435H01.17	Sb09g026430.1	55705955	55709704	-	similar to Putative uncharacterized protein P0435H01.17
Sb03g033600.1	61855206	61857832	+	similar to Putative uncharacterized protein P0435H01.26	Sb09g026410.1	55688379	55691363	-	similar to Putative uncharacterized protein OJ1187_E11.20
Sb03g033660.1	61899294	61903570	-	similar to Putative uncharacterized protein	Sb09g026400.1	55673613	55675510	+	similar to Nucleoside-triphosphatase/ nucleotide binding protein
Sb03g033670.1	61909979	61913484	-	similar to Putative uncharacterized protein	Sb09g026390.1	55663164	55664210	+	similar to Os01g0731000 protein
Sb03g033780.1	62036742	62039688	+	similar to Putative WRKY DNA binding protein	Sb09g026350.1	55640076	55640932	-	weakly similar to Putative WRKY DNA binding protein
Sb03g033790.1	62043356	62044754	+	similar to Putative uncharacterized protein	Sb09g026330.1	55630550	55634352	-	similar to Putative uncharacterized protein
Sb03g033800.1	62061719	62068961	+	similar to Respiratory burst oxidase protein B	Sb09g026320.1	55615214	55623949	-	similar to Respiratory burst oxidase-like protein C
Sb03g033810.1	62074324	62076277	+	similar to Putative uncharacterized protein	Sb09g026300.1	55606914	55607987	-	similar to Putative flavonol glucosyltransferase
Sb03g033830.1	62084872	62086523	+	similar to Putative uncharacterized protein	Sb09g026280.1	55583576	55585270	-	similar to Putative uncharacterized protein
Sb03g033840.1	62102642	62104063	+	similar to Putative uncharacterized protein	Sb09g026240.1	55559155	55560617	+	similar to Putative uncharacterized protein
Sb03g033900.1	62153651	62154662	+	similar to Putative uncharacterized protein	Sb09g026230.1	55554767	55555549	-	similar to Putative uncharacterized protein
Sb03g033910.1	62158399	62158992	-	similar to Os01g0736600 protein	Sb09g026220.1	55550526	55551146	+	similar to Putative uncharacterized protein OJ1593_C11.14
Sb03g033920.1	62169115	62170498	+	similar to Putative uncharacterized protein	Sb09g026210.1	55542901	55545220	-	similar to Putative uncharacterized protein
Sb03g034060.1	62248434	62253637	-	similar to Putative uncharacterized protein	Sb09g026150.1	55488931	55494118	+	similar to Putative uncharacterized protein
Sb03g034070.1	62280582	62284134	+	similar to Putative uncharacterized protein	Sb09g026140.1	55455643	55459610	-	similar to Dual-specificity protein-like phosphatase 4
Sb03g034090.1	62293102	62294083	-	similar to Cold induced protein-like	Sb09g026130.1	55453899	55455037	+	similar to Putative uncharacterized protein
Sb03g034110.1	62312368	62313496	+	similar to Profilin-3	Sb09g026120.1	55444150	55445183	-	similar to Profilin-3
Sb03g034170.1	62397779	62400872	+	similar to Auxin-responsive protein IAA6	Sb09g026100.1	55430262	55432543	-	similar to Auxin-responsive protein IAA18
Sb03g034210.1	62424256	62426773	+	similar to Putative LRK1 protein	Sb09g026090.1	55416542	55419788	-	similar to Putative uncharacterized protein
Sb03g034230.1	62435850	62442423	-	similar to Hexokinase-6	Sb09g026080.1	55411244	55416466	+	similar to Hexokinase
Sb03g034245.1	62465609	62467427	+	weakly similar to Calmodulin-binding protein-like	Sb09g026070.1	55401998	55404193	-	similar to Os05g0521900 protein
Sb03g034250.1	62471206	62474730	-	similar to Pectin methyl esterase-like	Sb09g026060.1	55392090	55394804	+	similar to Putative pectin methylesterase
Sb03g034290.1	62499750	62505090	-	similar to ATP-dependent protease La (LON) domain-containing protein-like	Sb09g026040.1	55378229	55382744	+	similar to Putative uncharacterized protein
Sb03g034300.1	62509911	62511364	+	similar to Putative uncharacterized protein P0483D07.18	Sb09g026030.1	55371566	55374036	-	similar to Putative uncharacterized protein P0483D07.18
Sb03g034310.1	62527543	62535627	+	similar to Putative kinesin heavy chain	Sb09g026020.1	55359903	55362547	-	similar to Os05g0521300 protein
Sb03g034360.1	62559565	62561304	-	similar to Putative uncharacterized protein	Sb09g025950.1	55319673	55321264	+	similar to Putative uncharacterized protein
Sb03g034385.1	62592865	62599011	+	similar to Putative oligosaccharyl transferase STT3 subunit	Sb09g025920.1	55294018	55299992	-	similar to Putative oligosaccharyl transferase STT3 subunit
Sb03g034390.1	62602747	62606372	+	similar to Heat shock protein 101	Sb09g025900.1	55284480	55288057	-	similar to Heat shock protein 101
Sb03g034430.1	62652622	62654707	+	similar to Putative uncharacterized protein	Sb09g025840.1	55253011	55254809	-	similar to Putative uncharacterized protein
Sb03g034440.1	62654770	62656297	-	similar to Putative uncharacterized protein	Sb09g025830.1	55249068	55252367	+	similar to Os05g0519200 protein
Sb03g034490.1	62683429	62684607	-	similar to VQ motif-containing protein-like	Sb09g025820.1	55241508	55242542	+	similar to Os05g0519000 protein
Sb03g034510.1	62698868	62708365	-	similar to Hox2a protein	Sb09g025810.1	55222361	55224711	+	similar to Homeobox protein HOX1A
Sb03g034560.1	62739865	62741584	+	similar to Putative uncharacterized protein	Sb09g025780.1	55160642	55162257	-	similar to Putative uncharacterized protein
Sb03g034580.1	62753997	62755638	+	similar to FT-like protein 3	Sb09g025760.1	55149243	55150558	-	similar to FT-like protein
Sb03g034640.1	62806280	62810877	-	similar to Putative trehalose-6-phosphate synthase	Sb09g025660.1	55095398	55098678	+	similar to Putative trehalose-6-phosphate synthase
Sb03g034650.1	62822068	62823132	+	weakly similar to Putative uncharacterized protein	Sb09g025650.1	55088377	55089384	-	weakly similar to Putative uncharacterized protein
Sb03g034710.1	62879734	62883075	-	similar to Putative receptor protein kinase PERK1	Sb09g025610.1	55071322	55073902	+	similar to Os05g0516400 protein
Sb03g034800.1	62967044	62973008	-	similar to Putative uncharacterized protein	Sb09g025590.1	55057085	55060711	+	similar to Putative uncharacterized protein
Sb03g034810.1	62975585	62979861	-	similar to Putative vascular plant one zinc finger protein	Sb09g025580.1	55051492	55054669	+	similar to Expressed protein DH12
Sb03g034845.1	62992334	62993571	+	similar to Putative uncharacterized protein	Sb09g025530.1	55006797	55008244	-	similar to Putative uncharacterized protein
Sb03g034850.1	62997617	63003360	-	similar to Auxin response factor 3	Sb09g025500.1	54931364	54935901	+	similar to Auxin response factor 14
Sb03g035000.1	63174161	63175793	+	similar to Gibberellin 2-oxidase	Sb09g025470.1	54884503	54885823	-	similar to GA 2-oxidase 4
Sb03g035030.1	63197310	63198921	-	similar to Myosin heavy chain-like protein	Sb09g025460.1	54877840	54879643	+	weakly similar to Os05g0514500 protein
Sb03g035080.1	63236131	63236895	-	similar to Putative Dof zinc finger protein	Sb09g025450.1	54871189	54871839	+	similar to Dof zinc finger protein
Sb03g035120.1	63294275	63297216	+	similar to Putative uncharacterized protein	Sb09g025440.1	54864864	54866709	-	Predicted protein
Sb03g035170.1	63330158	63334074	-	similar to Protein kinase PK4	Sb09g025420.1	54849988	54854573	+	similar to OsPK4
Sb03g035300.1	63460265	63467097	-	similar to Os05g0513200 protein	Sb09g025350.1	54811621	54816428	+	weakly similar to Os05g0513200 protein
Sb03g035350.1	63496896	63497765	-	similar to Putative uncharacterized protein	Sb09g025340.1	54796313	54798971	+	similar to Putative uncharacterized protein
Sb03g035410.1	63524966	63525945	-	similar to Glycosyl hydrolase family protein 17-like	Sb09g025330.1	54777748	54780131	+	similar to Putative uncharacterized protein
Sb03g035430.1	63537603	63537983	+	Predicted protein	Sb09g025300.1	54764986	54765378	-	weakly similar to Putative uncharacterized protein
Sb03g035640.1	63655434	63659183	+	similar to Os01g0766600 protein	Sb09g025270.1	54748689	54751363	-	weakly similar to Putative uncharacterized protein
Sb03g035660.1	63663006	63666762	-	similar to Putative uncharacterized protein	Sb09g025260.1	54742974	54746073	+	similar to Putative uncharacterized protein
Sb03g035730.1	63742949	63747843	+	similar to Os01g0768200 protein	Sb09g025230.1	54704543	54707534	-	similar to Putative uncharacterized protein OJ1005_B11.8
Sb03g035750.1	63768825	63774000	+	similar to Putative uncharacterized protein	Sb09g025190.1	54653533	54658819	-	similar to Os01g0769000 protein
Sb03g035800.1	63810418	63812102	-	similar to Tryptophan decarboxylase	Sb09g025140.1	54627339	54628925	-	similar to Putative uncharacterized protein
Sb03g035810.1	63823399	63824655	-	similar to F-box family protein-like	Sb09g025120.1	54615875	54619307	+	similar to Putative uncharacterized protein
Sb03g035860.1	63874999	63875670	-	similar to Putative uncharacterized protein	Sb09g025090.1	54588805	54589605	+	similar to Putative uncharacterized protein OSJNBb0108E17.22
Sb03g036030.1	64054288	64058377	+	similar to Putative uncharacterized protein	Sb09g025050.1	54552899	54556025	-	similar to Signal recognition particle 54 kDa protein 1
Sb03g036090.1	64125727	64126436	-	similar to Putative uncharacterized protein	Sb09g025010.1	54529639	54530526	+	similar to Putative uncharacterized protein
Sb03g036110.1	64133044	64135463	-	similar to Putative uncharacterized protein	Sb09g024990.1	54517939	54522728	+	similar to Putative uncharacterized protein
Sb03g036140.1	64156983	64171327	-	weakly similar to Os01g0775300 protein	Sb09g024980.1	54510949	54513128	+	similar to Putative uncharacterized protein OSJNBb0108E17.7
Sb03g036170.1	64225387	64228931	-	similar to Putative uncharacterized protein	Sb09g024950.1	54460812	54464066	+	similar to Putative uncharacterized protein
Sb03g036390.1	64449149	64450076	-	similar to Putative uncharacterized protein	Sb09g024830.1	54315698	54316615	+	weakly similar to Putative uncharacterized protein
Sb03g036410.1	64464372	64471216	+	similar to Putative uncharacterized protein	Sb09g024810.1	54303564	54307926	-	similar to Secretory carrier-associated membrane protein 3
Sb03g036420.1	64471366	64474010	-	similar to Putative uncharacterized protein	Sb06g030040.1	58473547	58476562	+	similar to OSJNBb0034I13.5 protein
Sb03g036470.1	64519848	64522695	-	similar to Os01g0782500 protein	Sb09g024780.1	54289948	54292959	+	similar to Putative 1-acylglycerol-3-phosphate acyltransferase
Sb03g036490.1	64533804	64537868	-	similar to Putative cyclic nucleotide gated ion channel	Sb09g024770.1	54279814	54283285	+	similar to Cyclic nucleotide-gated ion channel 4
Sb03g036560.1	64636021	64643112	-	similar to Putative uncharacterized protein	Sb06g029820.1	58384408	58387796	+	similar to H0315F07.7 protein
Sb03g036580.1	64652423	64656706	-	similar to Universal stress protein-like	Sb09g024745.1	54245344	54249422	+	similar to Putative uncharacterized protein
Sb03g036630.1	64684841	64688615	+	similar to Putative uncharacterized protein	Sb06g029810.1	58375463	58377880	-	similar to Putative uncharacterized protein
Sb03g036640.1	64702615	64707038	+	weakly similar to ARK3 product/receptor-like serine/threonine protein kinase ARK3	Sb09g024740.1	54225957	54232133	+	similar to Putative uncharacterized protein
Sb03g036650.1	64710004	64718045	-	similar to Receptor-like protein kinase ARK1	Sb06g029740.1	58321182	58324413	+	similar to Receptor-like kinase
Sb03g036660.1	64746529	64750209	+	similar to Quinone reductase 2	Sb09g024730.1	54219434	54223825	-	similar to Putative uncharacterized protein
Sb03g036670.1	64753700	64756000	-	similar to BHLH transcription factor-like protein	Sb06g029680.1	58262826	58265744	+	similar to H0105C05.9 protein
Sb03g036670.1	64753700	64756000	-	similar to BHLH transcription factor-like protein	Sb09g024720.1	54215034	54216971	+	weakly similar to Putative uncharacterized protein
Sb03g036680.1	64789720	64791748	+	similar to Probable indole-3-acetic acid-amido synthetase GH3.1	Sb09g024710.1	54190868	54193454	-	similar to Probable indole-3-acetic acid-amido synthetase GH3.4
Sb03g036690.1	64798432	64799157	-	similar to Putative uncharacterized protein B1070A12.28	Sb09g024700.1	54179703	54180476	+	similar to Os05g0500700 protein
Sb03g036760.1	64842359	64843675	-	similar to Putative uncharacterized protein	Sb06g029370.1	58008772	58010729	+	similar to OSJNBa0089N06.6 protein
Sb03g036760.1	64842359	64843675	-	similar to Putative uncharacterized protein	Sb09g024590.1	54127599	54129007	+	similar to Putative uncharacterized protein
Sb03g036820.1	64896474	64901111	+	weakly similar to Transcription factor 1	Sb06g029270.1	57909861	57915698	-	similar to OSIGBa0117N13.5 protein
Sb03g036860.1	64923597	64925177	+	similar to Putative uncharacterized protein	Sb09g024560.1	54107402	54109786	-	similar to Putative uncharacterized protein
Sb03g036970.1	64994745	64998290	+	Predicted protein	Sb06g029080.1	57769682	57773622	-	similar to OSJNBa0053K19.22 protein
Sb03g036970.1	64994745	64998290	+	Predicted protein	Sb09g024550.1	54084891	54087897	-	Predicted protein
Sb03g036990.1	65005254	65008452	-	similar to Putative uncharacterized protein P0010D04.10	Sb09g024530.1	54077858	54079657	+	similar to Putative uncharacterized protein P0010D04.10
Sb03g037070.1	65070552	65075208	-	similar to Os01g0796700 protein	Sb09g024430.1	54006452	54011311	+	similar to Putative zinc finger protein
Sb03g037080.1	65111723	65112792	+	similar to Ethylene-responsive factor-like transcription factor ERFL1c	Sb09g024400.1	53958633	53959822	-	similar to Ethylene-responsive factor-like transcription factor ERFL2a
Sb03g037160.1	65180628	65183119	+	similar to Putative uncharacterized protein	Sb09g024350.1	53904154	53906521	-	similar to Os05g0496400 protein
Sb03g037165.1	65191973	65193477	+	similar to Phosphoglycerate kinase, chloroplast precursor	Sb09g024340.1	53900807	53903670	-	similar to Phosphoglycerate kinase, chloroplast precursor
Sb03g037180.1	65201875	65206170	-	weakly similar to ATPase, histidine kinase, DNA gyrase B-, and HSP90-like domain containing protein	Sb09g024335.1	53895154	53896135	+	weakly similar to ATPase, histidine kinase, DNA gyrase B-, and HSP90-like domain containing protein
Sb03g037270.1	65259345	65261566	-	similar to Beta-1,3-glucanase precursor	Sb09g024320.1	53876315	53880072	+	similar to Beta-1,3-glucanase
Sb03g037280.1	65262639	65266128	-	similar to Glycerol-3-phosphate dehydrogenase-like protein	Sb09g024310.1	53860498	53863229	+	similar to Os05g0495700 protein
Sb03g037300.1	65280789	65281319	+	similar to Putative uncharacterized protein	Sb09g024290.1	53821119	53822089	-	similar to Putative uncharacterized protein OJ1579_G03.9
Sb03g037330.1	65295725	65296295	-	weakly similar to Putative uncharacterized protein	Sb09g024260.1	53791616	53792182	+	Predicted protein
Sb03g037340.1	65303733	65305041	+	similar to Putative uncharacterized protein	Sb09g024255.1	53786673	53787125	-	similar to Putative circadian clock coupling factor ZGT
Sb03g037360.1	65319633	65321178	-	similar to Phosphate/phosphoenolpyruvate translocator protein-like	Sb09g024250.1	53780117	53782838	+	similar to Phosphate/phosphoenolpyruvate translocator protein-like
Sb03g037370.1	65334279	65337013	+	similar to Cystatin	Sb09g024230.1	53770875	53771868	-	similar to Cystatin
Sb03g037380.1	65339180	65342378	-	similar to Cytochrome P450	Sb09g024210.1	53754405	53758600	+	similar to Cytochrome P450 98A1
Sb03g037390.1	65353300	65355651	-	similar to Putative nodulin MtN21 protein	Sb09g024200.1	53745547	53747102	+	similar to Putative nodulin MtN21 protein
Sb03g037440.1	65382179	65384675	+	weakly similar to Putative uncharacterized protein	Sb09g024190.1	53738084	53739566	-	similar to Os05g0493600 protein
Sb03g037460.1	65391595	65394474	-	similar to Cyclin IaZm	Sb09g024180.1	53734138	53736600	+	similar to Cyclin IbZm
Sb03g037540.1	65458431	65461769	-	similar to Putative uncharacterized protein	Sb09g024125.1	53686676	53689996	+	similar to NBS-LRR-like protein
Sb03g037560.1	65467680	65472835	-	similar to Ocs-element binding factor 3.2	Sb09g024110.1	53679403	53681267	+	similar to Ocs-element binding factor 3.2
Sb03g037570.1	65485324	65487344	+	similar to Putative calcium-dependent protein kinase	Sb09g024100.1	53675914	53677907	-	similar to Putative uncharacterized protein OSJNBa0088I06.13
Sb03g037580.1	65504787	65508973	+	similar to Leucine-rich repeat protein	Sb09g024080.1	53642840	53644850	-	similar to Leucine-rich repeat protein
Sb03g037630.1	65528969	65531465	+	similar to Novel calmodulin-like protein	Sb09g024040.1	53623563	53626358	-	similar to Calmodulin-2
Sb03g037660.1	65611172	65614571	+	similar to SET domain protein 113	Sb09g024010.1	53598830	53603859	-	similar to SET domain protein 105
Sb03g037690.1	65653864	65660315	+	similar to P0432B10.2 protein	Sb09g023980.1	53586706	53588583	-	Predicted protein
Sb03g037710.1	65675919	65678129	+	similar to Putative uncharacterized protein	Sb09g023970.1	53578313	53579605	-	similar to Putative uncharacterized protein
Sb03g037740.1	65699727	65703630	-	similar to Putative uncharacterized protein	Sb09g023920.1	53537426	53539631	+	similar to Putative uncharacterized protein
Sb03g037760.1	65721915	65725096	+	similar to ADP-ribosylation factor 1	Sb09g023880.1	53516783	53520615	-	similar to ADP-ribosylation factor
Sb03g037810.1	65758095	65759880	+	similar to P0432B10.23 protein	Sb09g023870.1	53507894	53509662	-	similar to Putative uncharacterized protein OJ1119_H02.15
Sb03g037815.1	65762747	65766431	-	similar to 'putative inositol-1, 4, 5-trisphosphate 5-phosphatase'	Sb09g023855.1	53496613	53501063	+	similar to 'putative inositol-1, 4, 5-trisphosphate 5-phosphatase'
Sb03g037870.1	65785702	65789235	-	similar to Cytochrome b5 reductase	Sb09g023850.1	53487282	53490953	+	similar to Cytochrome b5 reductase isoform II
Sb03g037880.1	65796460	65797517	-	similar to Pentatricopeptide (PPR) repeat-containing protein-like	Sb09g023820.1	53469591	53470295	+	similar to Putative uncharacterized protein OJ1119_H02.10
Sb03g037890.1	65804619	65806449	-	similar to Putative uncharacterized protein	Sb09g023810.1	53458202	53459152	+	similar to Putative uncharacterized protein
Sb03g037960.1	65880259	65885680	+	similar to Os01g0816600 protein	Sb09g023790.1	53412714	53417309	-	similar to Os05g0486100 protein
Sb03g037970.1	65896749	65899311	+	similar to Putative L-ascorbate oxidase	Sb09g023770.1	53408401	53410571	-	similar to Putative L-ascorbate oxidase
Sb03g037990.1	65915937	65921194	-	similar to Putative uncharacterized protein	Sb09g023740.1	53389556	53391479	+	similar to Putative uncharacterized protein
Sb03g038000.1	65944856	65947798	+	similar to Na+/H+ antiporter-like protein	Sb09g023730.1	53370080	53372923	-	similar to Na+/H+ antiporter-like protein
Sb03g038010.1	65955929	65956877	+	similar to Os01g0817600 protein	Sb09g023720.1	53351970	53352644	-	similar to Putative uncharacterized protein
Sb03g038070.1	66013163	66017680	+	similar to Putative uncharacterized protein	Sb09g023640.1	53281291	53285168	-	similar to Os05g0481500 protein
Sb03g038090.1	66024765	66032875	-	similar to Unkown protein	Sb09g023620.1	53263550	53273216	+	similar to Unkown protein
Sb03g038100.1	66046173	66050866	+	similar to Gastric mucin-like protein	Sb09g023580.1	53213046	53217660	-	similar to Putative uncharacterized protein
Sb03g038110.1	66057592	66060509	+	similar to Os01g0819100 protein	Sb09g023570.1	53200455	53203505	-	similar to Putative uncharacterized protein
Sb03g038120.1	66063184	66067471	+	similar to Ubiquitin carrier protein	Sb09g023560.1	53193706	53197960	-	similar to Ubiquitin carrier protein
Sb03g038130.1	66070961	66072444	+	weakly similar to Putative uncharacterized protein OJ1529_G03.19	Sb09g023510.1	53161935	53163326	-	Predicted protein
Sb03g038170.1	66100608	66104629	+	similar to Putative uncharacterized protein	Sb09g023500.1	53146881	53149416	-	similar to Putative uncharacterized protein OSJNBa0018K15.11
Sb03g038240.1	66168138	66171619	-	similar to Os01g0821900 protein	Sb09g023480.1	53130978	53134485	+	similar to Os05g0478300 protein
Sb03g038270.1	66198352	66199583	-	similar to Putative uncharacterized protein	Sb09g023450.1	53115300	53116201	+	similar to Putative uncharacterized protein
Sb03g038290.1	66231892	66234109	+	similar to Alpha-expansin 1 precursor	Sb09g023440.1	53104727	53106698	-	similar to Expansin-A4 precursor
Sb03g038320.1	66253966	66254463	-	similar to Os01g0823500 protein	Sb09g023390.1	53047036	53048169	+	weakly similar to Os01g0823500 protein
Sb03g038360.1	66276224	66278621	-	similar to Arm repeat protein	Sb09g023380.1	53018340	53020579	+	similar to Arm repeat protein
Sb03g038370.1	66308497	66309760	+	similar to Allergen-like protein	Sb09g023370.1	53004280	53006153	-	similar to Os05g0476400 protein
Sb03g038380.1	66318409	66322797	+	similar to Putative uncharacterized protein	Sb09g023365.1	52988309	52989700	-	similar to Putative uncharacterized protein
Sb03g038400.1	66333522	66334151	+	similar to Putative uncharacterized protein	Sb09g023330.1	52969674	52970375	-	similar to Os05g0476000 protein
Sb03g038420.1	66365122	66367473	-	similar to Nodulin-like protein	Sb09g023320.1	52948577	52950281	+	similar to Os05g0475700 protein
Sb03g038450.1	66397803	66402649	-	similar to Putative uncharacterized protein	Sb09g023300.1	52931302	52935633	+	similar to Putative uncharacterized protein
Sb03g038490.1	66422339	66424073	+	similar to Putative uncharacterized protein P0439E11.19	Sb09g023280.1	52893850	52897226	-	similar to Putative uncharacterized protein
Sb03g038510.1	66433156	66435382	+	similar to Transcription factor WRKY24	Sb09g023270.1	52888054	52890562	-	similar to WRKY transcription factor 70
Sb03g038520.1	66438872	66439405	-	similar to Putative uncharacterized protein	Sb09g023260.1	52885782	52886342	+	similar to Putative uncharacterized protein
Sb03g038530.1	66447884	66453160	-	similar to Chromosome chr13 scaffold_48, whole genome shotgun sequence	Sb09g023240.1	52866556	52874622	+	similar to Chromosome chr13 scaffold_48, whole genome shotgun sequence
Sb03g038540.1	66454321	66458061	-	similar to Os01g0827200 protein	Sb09g023230.1	52862451	52866156	+	similar to Os05g0474500 protein
Sb03g038550.1	66461640	66464165	+	similar to Laccase-3 precursor	Sb09g022460.1	52116620	52118445	-	similar to Putative laccase-11
Sb03g038560.1	66465870	66466875	-	similar to Putative uncharacterized protein	Sb09g023220.1	52857436	52858579	+	similar to Prenylated Rab acceptor protein 1
Sb03g038570.1	66467978	66470344	+	similar to Leucine zipper protein-like	Sb09g023210.1	52847785	52850201	-	similar to Leucine zipper protein-like
Sb03g038600.1	66482865	66483509	+	similar to Putative uncharacterized protein P0486C01.3	Sb09g023180.1	52833367	52834513	-	similar to Putative uncharacterized protein P0486C01.3
Sb03g038660.1	66512261	66516964	+	similar to Putative early-responsive to dehydration stress protein	Sb09g023140.1	52789192	52793487	-	similar to Putative uncharacterized protein P0015C02.11
Sb03g038670.1	66525535	66526182	-	similar to Putative uncharacterized protein	Sb09g023120.1	52772697	52773470	-	similar to Putative uncharacterized protein
Sb03g038700.1	66549701	66550498	+	similar to Glutaredoxin-like	Sb09g023110.1	52750194	52751330	-	similar to Putative uncharacterized protein P0015C02.6
Sb03g038710.1	66556129	66557307	-	weakly similar to Os01g0829600 protein	Sb09g023090.1	52719723	52721099	+	weakly similar to Os05g0470900 protein
Sb03g038720.1	66559349	66563453	+	similar to Putative uncharacterized protein	Sb09g023080.1	52714489	52719003	-	similar to Putative uncharacterized protein
Sb03g038760.1	66576900	66578188	-	weakly similar to Putative uncharacterized protein	Sb09g023070.1	52710018	52712214	+	similar to Os05g0470700 protein
Sb03g038840.1	66640934	66642611	-	similar to Os01g0831900 protein	Sb09g023030.1	52669835	52672606	+	similar to Ammonium transporter
Sb03g038860.1	66649932	66653173	-	similar to Putative uncharacterized protein	Sb09g022970.1	52595449	52599611	+	similar to Putative uncharacterized protein OSJNBa0009E21.18
Sb03g038870.1	66661067	66670497	+	similar to Putative calcium dependent protein kinase	Sb09g022960.1	52586040	52590913	-	similar to Putative calcium dependent protein kinase
Sb03g038890.1	66694428	66699391	+	similar to Putative dual-specificity tyrosine-(Y)-phosphorylation regulated kinase TbPK4	Sb09g022950.1	52577080	52582230	-	similar to Putative uncharacterized protein
Sb03g038910.1	66702275	66705266	-	similar to NLI interacting factor (NIF) family protein-like	Sb09g022940.1	52573960	52576637	+	similar to Putative uncharacterized protein
Sb03g038930.1	66715091	66716800	+	similar to Putative uncharacterized protein	Sb09g022930.1	52564700	52567310	-	similar to Putative uncharacterized protein
Sb03g038960.1	66735197	66739072	-	similar to Putative SF16 protein	Sb09g022790.1	52432607	52435107	-	Predicted protein
Sb03g039000.1	66773363	66774961	-	similar to Nuclear transcription factor Y subunit B-3	Sb09g022810.1	52456527	52459610	-	similar to Nuclear transcription factor Y subunit B
Sb03g039010.1	66777588	66779313	-	similar to 40S ribosomal protein S23-1	Sb09g022840.1	52501154	52502790	-	similar to 40S ribosomal protein S23-1
Sb03g039010.1	66777588	66779313	-	similar to 40S ribosomal protein S23-1	Sb09g022840.1	52501154	52502790	-	similar to 40S ribosomal protein S23-1
Sb03g039030.1	66815703	66825534	-	similar to RabGAP/TBC domain-containing protein-like	Sb09g022880.1	52532006	52539470	-	similar to Putative uncharacterized protein
Sb03g039060.1	66862427	66864117	-	similar to Zinc finger CONSTANS-like protein	Sb09g022900.1	52551689	52552880	-	similar to Putative uncharacterized protein OSJNBa0009E21.8
Sb03g039070.1	66867775	66870590	-	similar to Os01g0835800 protein	Sb09g022910.1	52556023	52558852	-	similar to Putative kinase interacting family protein
Sb03g039090.1	66876321	66876887	+	similar to Histone H4	Sb09g022920.1	52562248	52562838	+	similar to Histone H4
Sb03g039100.1	66879146	66886383	+	similar to Os01g0836400 protein	Sb09g022765.1	52387735	52397967	-	similar to Putative uncharacterized protein
Sb03g039120.1	66902325	66903671	-	similar to Putative uncharacterized protein	Sb09g022750.1	52380725	52382460	+	similar to Putative uncharacterized protein
Sb03g039130.1	66910815	66912106	+	similar to Putative uncharacterized protein	Sb09g022730.1	52359452	52360922	-	similar to Putative uncharacterized protein OJ1281_H05.19
Sb03g039210.1	66944515	66945683	+	similar to Putative uncharacterized protein	Sb09g022720.1	52346569	52347654	-	similar to Putative uncharacterized protein
Sb03g039240.1	66963292	66963555	-	similar to Putative uncharacterized protein	Sb09g022700.1	52305602	52306267	+	similar to Putative uncharacterized protein
Sb03g039250.1	66975259	66976099	-	similar to Os01g0838600 protein	Sb09g022660.1	52281210	52281839	+	weakly similar to Putative uncharacterized protein
Sb03g039260.1	66984708	66988271	-	similar to Putative uncharacterized protein P0031D11.23	Sb09g022640.1	52273082	52276206	+	similar to Putative uncharacterized protein P0031D11.23
Sb03g039310.1	67016311	67016988	-	similar to Histone H2B.4	Sb09g022610.1	52259642	52260085	+	similar to Histone H2B.3
Sb03g039320.1	67023101	67026712	-	similar to Ubiquitin carrier protein	Sb09g022600.1	52254702	52257619	+	similar to Ubiquitin carrier protein
Sb03g039360.1	67054051	67057207	+	similar to Heat shock 70 kDa protein	Sb09g022580.1	52235414	52238715	-	similar to Heat shock cognate 70 kDa protein
Sb03g039390.1	67087348	67089335	-	similar to 60S ribosomal protein L36	Sb09g022570.1	52230910	52232730	+	similar to Putative 60S ribosomal protein L36
Sb03g039440.1	67127007	67128483	-	similar to Endosperm specific protein-like	Sb09g022560.1	52222705	52224136	+	similar to Os05g0459700 protein
Sb03g039450.1	67131632	67137364	-	similar to Chromosome chr1 scaffold_5, whole genome shotgun sequence	Sb09g022540.1	52200969	52201550	+	similar to Putative uncharacterized protein
Sb03g039520.1	67197923	67201832	-	similar to Putative laccase	Sb09g022510.1	52167276	52171247	+	similar to Laccase-12/13 precursor
Sb03g039540.1	67212079	67217198	-	similar to Putative uncharacterized protein	Sb09g022490.1	52153529	52158644	+	similar to Os05g0458400 protein
Sb03g039570.1	67242057	67244587	+	similar to Putative laccase	Sb09g022460.1	52116620	52118445	-	similar to Putative laccase-11
Sb03g039580.1	67256732	67260041	-	similar to Zinc finger DHHC domain containing protein 2-like	Sb09g022440.1	52108911	52112386	+	similar to Zinc finger DHHC domain containing protein 2-like
Sb03g039630.1	67304961	67306942	+	similar to Putative uncharacterized protein	Sb09g022410.1	52085025	52086905	-	similar to Putative uncharacterized protein
Sb03g039645.1	67318312	67318473	-	similar to Putative uncharacterized protein	Sb09g022400.1	52083991	52084714	+	similar to Putative uncharacterized protein
Sb03g039750.1	67422509	67424280	-	similar to Integral membrane protein-like	Sb09g022380.1	52041313	52043566	+	similar to Os05g0456500 protein
Sb03g039760.1	67425551	67428067	+	similar to Aldose reductase	Sb09g022350.1	52018929	52021660	-	similar to Putative uncharacterized protein
Sb03g039810.1	67444524	67448769	-	similar to Os01g0847900 protein	Sb09g022300.1	51995785	52001018	+	similar to Os05g0455600 protein
Sb03g039820.1	67459017	67465926	+	similar to Delta-1-pyrroline-5-carboxylate synthetase (P5CS)	Sb09g022290.1	51984569	51991744	-	similar to Delta-1-pyrroline-5-carboxylate synthetase (P5CS)
Sb03g039840.1	67475942	67479886	-	similar to Putative homeodomain protein	Sb09g022270.1	51967071	51971377	+	similar to Putative homeodomain protein
Sb03g039870.1	67519504	67522725	+	similar to Os01g0848900 protein	Sb09g022260.1	51930965	51933746	-	similar to Putative uncharacterized protein OJ1651_D06.1
Sb03g039890.1	67524452	67527577	-	similar to Putative uncharacterized protein	Sb09g022250.1	51922605	51926401	+	similar to Putative uncharacterized protein
Sb03g039910.1	67534239	67535180	-	similar to Putative uncharacterized protein	Sb09g022230.1	51910057	51912560	+	similar to Putative uncharacterized protein
Sb03g039920.1	67553882	67555989	+	similar to Putative uncharacterized protein	Sb09g022200.1	51867793	51869292	-	similar to Putative uncharacterized protein
Sb03g039930.1	67570746	67575296	+	similar to Putative uncharacterized protein P0529H11.3	Sb09g022190.1	51848817	51853064	-	similar to Putative uncharacterized protein OJ1126_D01.3
Sb03g039940.1	67577115	67588947	-	similar to Zinc finger protein-like	Sb09g022180.1	51841603	51845120	+	similar to Putative uncharacterized protein
Sb03g040020.1	67630312	67634792	-	similar to Putative uncharacterized protein	Sb09g022120.1	51772783	51776709	+	similar to Putative auxin-independent growth promoter
Sb03g040080.1	67670477	67673992	-	similar to Putative glutamate transporter	Sb09g022090.1	51746833	51750200	+	similar to Putative anion/sugar transporter
Sb03g040110.1	67683926	67685920	-	similar to Putative uncharacterized protein P0529H11.42	Sb09g022070.1	51725173	51727316	+	similar to Putative uncharacterized protein P0529H11.42
Sb03g040160.1	67739213	67740771	-	similar to Putative uncharacterized protein	Sb09g022060.1	51705109	51706897	-	similar to Putative uncharacterized protein B1122D01.8
Sb03g040180.1	67798239	67800214	+	similar to Putative uncharacterized protein	Sb09g022030.1	51667767	51669712	-	similar to Putative uncharacterized protein B1122D01.3
Sb03g040260.1	67863974	67867915	-	similar to Phospholipid/glycerol acyltransferase-like protein	Sb09g022020.1	51660235	51665219	+	similar to Os05g0448300 protein
Sb03g040270.1	67896740	67899396	+	similar to Peroxidase-like protein	Sb09g022010.1	51651238	51652847	-	similar to Putative uncharacterized protein
Sb03g040320.1	67956412	67962071	+	similar to Auxin transporter-like protein 1	Sb09g021990.1	51617770	51621893	-	similar to Auxin transporter-like protein 2
Sb03g040350.1	67984070	67986060	+	Predicted protein	Sb09g021950.1	51593486	51595573	-	weakly similar to Putative uncharacterized protein
Sb03g040400.1	68025312	68027918	-	weakly similar to Os01g0857600 protein	Sb09g021910.1	51507037	51509467	+	weakly similar to Putative uncharacterized protein
Sb03g040440.1	68059909	68061495	-	similar to Putative uncharacterized protein	Sb09g021890.1	51488720	51490963	+	similar to Putative uncharacterized protein
Sb03g040490.1	68096933	68099506	-	similar to Os01g0859100 protein	Sb09g021850.1	51375312	51378051	+	similar to Putative uncharacterized protein
Sb03g040530.1	68153923	68161116	-	similar to Liguleless2-like protein	Sb09g021840.1	51365168	51370247	+	similar to Os05g0443900 protein
Sb03g040610.1	68192532	68193029	+	similar to Putative ferredoxin	Sb09g021810.1	51342618	51343888	-	similar to Ferredoxin-6, chloroplast precursor
Sb03g040630.1	68207766	68210349	+	similar to Putative uncharacterized protein	Sb09g021800.1	51337490	51340379	-	similar to Putative uncharacterized protein
Sb03g040720.1	68252042	68253731	+	similar to NAC transcription factor-like protein	Sb09g021780.1	51310889	51311993	-	similar to Putative uncharacterized protein
Sb03g040730.1	68257567	68258463	+	similar to Putative uncharacterized protein	Sb09g021770.1	51277073	51277864	-	similar to Putative uncharacterized protein
Sb03g040750.1	68267199	68267576	+	similar to Putative uncharacterized protein P0423B08.22	Sb06g033500.1	61461528	61461812	+	similar to H0913C04.5 protein
Sb03g040750.1	68267199	68267576	+	similar to Putative uncharacterized protein P0423B08.22	Sb09g021760.1	51263877	51264715	+	similar to Putative uncharacterized protein P0423B08.22
Sb03g040760.1	68275644	68276411	+	similar to Putative uncharacterized protein	Sb06g033540.1	61485340	61486167	+	weakly similar to H0913C04.8 protein
Sb03g040770.1	68283720	68284430	-	similar to Putative uncharacterized protein	Sb09g021740.1	51231281	51231970	+	similar to Putative uncharacterized protein
Sb03g040790.1	68294514	68295227	-	similar to Os01g0864300 protein	Sb06g033570.1	61497844	61498826	-	similar to H0913C04.11 protein
Sb03g040800.1	68297624	68303060	-	similar to Putative uncharacterized protein	Sb09g021730.1	51207854	51213047	+	weakly similar to Putative uncharacterized protein B1110B01.5
Sb03g040850.1	68372179	68373405	-	similar to Putative uncharacterized protein	Sb06g033630.1	61558233	61559847	-	similar to H0723C07.7 protein
Sb03g040860.1	68382772	68384147	-	similar to Zinc finger protein-like	Sb09g021690.1	51178731	51180025	+	similar to Dof zinc finger protein 10
Sb03g040880.1	68400531	68403854	+	similar to Actin-1	Sb09g021660.1	51138082	51141607	-	similar to Actin-11
Sb03g040900.1	68414777	68417510	+	similar to Fructose-1,6-bisphosphatase, cytosolic	Sb09g021620.1	51107666	51111487	-	similar to Fructose-1,6-bisphosphatase 2
Sb03g040910.1	68417828	68418925	-	similar to Putative uncharacterized protein	Sb06g033780.1	61706167	61710446	-	similar to Soluble inorganic pyrophosphatase
Sb03g040910.1	68417828	68418925	-	similar to Putative uncharacterized protein	Sb09g021610.1	51104753	51106567	+	similar to Putative uncharacterized protein
Sb03g040940.1	68429716	68433171	+	similar to Putative uncharacterized protein	Sb06g033820.1	61764706	61767055	+	similar to CAA303719.1 protein
Sb03g040940.1	68429716	68433171	+	similar to Putative uncharacterized protein	Sb09g021590.1	51067538	51070872	-	similar to Putative uncharacterized protein
Sb03g040970.1	68448501	68451959	-	similar to Leucine zipper protein	Sb09g021580.1	51044592	51047298	+	similar to OSE2-like protein
Sb03g040990.1	68473616	68476483	+	similar to Putative uncharacterized protein	Sb09g021570.1	51035127	51037570	-	similar to Putative uncharacterized protein
Sb03g041010.1	68481553	68485130	-	similar to Membrane protein COV-like	Sb09g021550.1	51008779	51019701	+	similar to Putative uncharacterized protein
Sb03g041056.1	68597927	68598360	+	similar to Putative uncharacterized protein	Sb09g021490.1	50944384	50946914	-	similar to Putative subtilisin-like proteinase
Sb03g041110.1	68651521	68656628	+	similar to Serine/threonine-protein kinase SAPK4	Sb06g033990.1	61872689	61874452	+	similar to Serine/threonine-protein kinase SAPK5
Sb03g041110.1	68651521	68656628	+	similar to Serine/threonine-protein kinase SAPK4	Sb09g021410.1	50856476	50861400	-	similar to Serine/threonine-protein kinase SAPK4
Sb03g041150.1	68688912	68699153	+	similar to Putative lung alpha/beta hydrolase protein 1	Sb09g021390.1	50841762	50847921	-	similar to Putative uncharacterized protein
Sb03g041180.1	68723424	68726077	+	similar to Putative uncharacterized protein	Sb09g021360.1	50829230	50833084	-	similar to Putative uncharacterized protein
Sb03g041185.1	68726971	68727234	-	similar to Chromosome chr18 scaffold_121, whole genome shotgun sequence	Sb09g021350.1	50825829	50828548	+	similar to Chromosome chr18 scaffold_121, whole genome shotgun sequence
Sb03g041190.1	68736743	68739184	+	similar to Os01g0871500 protein	Sb06g034030.1	61927847	61929890	+	similar to B0518A01.5 protein
Sb03g041220.1	68753245	68756463	+	similar to OSJNBb0008G24.17 protein	Sb09g021330.1	50806213	50812161	-	similar to Os01g0871500 protein
Sb03g041260.1	68794659	68796989	+	similar to Putative amino acid/peptide transporter	Sb09g021320.1	50802363	50805427	-	similar to Putative peptide transporter
Sb03g041300.1	68813096	68814739	-	similar to Putative amidophosphoribosyltransferase	Sb09g021310.1	50800062	50801885	+	similar to Putative uncharacterized protein
Sb03g041310.1	68822473	68825327	+	similar to Putative uncharacterized protein	Sb09g021300.1	50790831	50793607	-	similar to Putative uncharacterized protein
Sb03g041340.1	68845635	68852884	-	similar to Putative uncharacterized protein P0491F11.32	Sb09g021280.1	50778962	50785155	+	similar to Putative uncharacterized protein OSJNBb0048I21.11
Sb03g041350.1	68860467	68864940	-	similar to Os01g0874100 protein	Sb09g021270.1	50743778	50748069	+	similar to Os01g0874100 protein
Sb03g041370.1	68895665	68898645	+	similar to P0648C09.9 protein	Sb09g021240.1	50691347	50694095	-	similar to Putative cellular retinaldehyde-binding/triple function
Sb03g041400.1	68913855	68922766	+	similar to Phosphatidylinositol-4-phosphate 5-Kinase family protein, expressed	Sb06g034080.1	61988254	61995736	+	similar to Os04g0691900 protein
Sb03g041430.1	68947706	68949984	+	similar to P0648C09.19 protein	Sb09g021150.1	50570643	50573992	-	similar to Putative uncharacterized protein P0636F09.16
Sb03g041460.1	68980377	68982435	+	similar to Putative uncharacterized protein	Sb09g021110.1	50534657	50536839	-	similar to Putative uncharacterized protein
Sb03g041520.1	69014365	69018830	+	weakly similar to Os01g0876500 protein	Sb09g021090.1	50515199	50518937	-	similar to Os05g0427300 protein
Sb03g041660.1	69159212	69164701	+	similar to Glycogenin-like protein	Sb09g020910.1	50342874	50343883	-	similar to Glycogenin-like protein
Sb03g041690.1	69178094	69181727	-	similar to Leaf senescence related protein-like	Sb09g020900.1	50339053	50341828	+	similar to Os05g0426300 protein
Sb03g041725.1	69205694	69207682	-	similar to Clathrin assembly protein-like	Sb09g020870.1	50309133	50311114	+	similar to Putative clathrin assembly protein
Sb03g041740.1	69236947	69240394	+	similar to Putative MtN3	Sb09g020860.1	50298587	50301065	-	similar to Unknow protein
Sb03g041760.1	69244617	69248572	-	similar to Scarecrow	Sb09g020850.1	50293673	50297745	+	similar to Putative chitin-inducible gibberellin-responsive protein
Sb03g041770.1	69253517	69257328	-	similar to Putative uncharacterized protein	Sb09g020840.1	50286546	50291202	+	similar to Unknow protein
Sb03g041800.1	69284686	69289395	+	similar to Unknow protein	Sb06g034190.1	62084407	62087777	-	similar to Unknow protein
Sb03g041800.1	69284686	69289395	+	similar to Unknow protein	Sb09g020810.1	50228280	50231913	-	similar to Unknow protein
Sb03g041840.1	69295732	69298720	-	similar to Putative uncharacterized protein	Sb09g020790.1	50215924	50219142	+	similar to Putative uncharacterized protein
Sb03g041850.1	69303722	69306039	+	similar to Putative receptor protein kinase PERK1	Sb09g020780.1	50196556	50198505	-	similar to Unknow protein
Sb03g041860.1	69306342	69308453	-	similar to MADS-box transcription factor 2	Sb09g020770.1	50194231	50196351	+	similar to Putative MADS-domain transcription factor
Sb03g041900.1	69376586	69378900	+	similar to Gibberellin 20 oxidase 2	Sb09g020760.1	50182648	50187146	-	similar to Putative gibberellin 20-oxidase
Sb03g041920.1	69394115	69396901	-	similar to NAC23	Sb09g020750.1	50172823	50174376	+	similar to Putative uncharacterized protein
Sb03g041950.1	69409892	69418696	-	weakly similar to Zinc finger (CCCH-type) protein-like	Sb09g020730.1	50143318	50151748	+	similar to Putative uncharacterized protein
Sb03g042000.1	69443882	69445651	-	similar to Probable cytochrome c At4g10040	Sb06g034230.1	62140036	62140380	+	similar to Putative uncharacterized protein
Sb03g042000.1	69443882	69445651	-	similar to Probable cytochrome c At4g10040	Sb09g020710.1	50116698	50119719	+	similar to Cytochrome c
Sb03g042020.1	69454525	69460399	-	similar to Os01g0885300 protein	Sb09g020700.1	50108132	50114532	+	weakly similar to Putative uncharacterized protein
Sb03g042070.1	69487462	69490452	-	similar to Putative uncharacterized protein	Sb09g020680.1	50085479	50088300	+	similar to Putative uncharacterized protein P0426G01.14
Sb03g042090.1	69520131	69524689	+	similar to QUAKING isoform 5-like	Sb09g020640.1	50036779	50040107	-	similar to Putative uncharacterized protein
Sb03g042100.1	69525711	69528865	-	similar to Putative uncharacterized protein	Sb09g020630.1	50033106	50034986	+	similar to Putative uncharacterized protein
Sb03g042150.1	69560285	69565040	+	similar to Os01g0886900 protein	Sb09g020620.1	50018753	50022453	-	similar to Os05g0419200 protein
Sb03g042180.1	69576838	69581190	-	similar to Nucleic acid binding protein	Sb09g020610.1	50011410	50016998	+	similar to Putative uncharacterized protein
Sb03g042210.1	69614722	69617697	+	similar to Os01g0888300 protein	Sb09g020590.1	49957380	49959641	-	similar to Os05g0418800 protein
Sb03g042240.1	69652442	69653008	-	similar to Putative uncharacterized protein	Sb09g020500.1	49854330	49854686	+	similar to Os05g0417600 protein
Sb03g042310.1	69703768	69706937	-	similar to Protein IAL1	Sb09g020440.1	49759307	49760316	-	similar to Putative uncharacterized protein
Sb03g042320.1	69719914	69723277	-	similar to Putative uncharacterized protein	Sb09g020430.1	49743322	49744358	-	weakly similar to Putative uncharacterized protein
Sb03g042370.1	69752447	69753243	+	similar to Os01g0892300 protein	Sb09g020410.1	49719248	49722555	-	similar to Chromosome undetermined scaffold_339, whole genome shotgun sequence
Sb03g042520.1	69916682	69918233	-	similar to P0696G06.19 protein	Sb06g021340.1	50622366	50625304	+	similar to OSIGBa0159F11.8 protein
Sb03g042750.1	70140720	70151884	+	similar to PLRR-4 polymorphic leucine-rich repeat protein-like	Sb06g020990.1	50369188	50374461	-	similar to OSIGBa0130B08.1 protein
Sb03g042830.1	70217165	70224009	+	similar to Putative uncharacterized protein	Sb06g020820.1	50226644	50235828	+	similar to Os04g0489100 protein
Sb03g042860.1	70277911	70282031	+	similar to B1065G12.3 protein	Sb06g020810.1	50203778	50206165	-	similar to Os04g0489600 protein
Sb03g042880.1	70286005	70289136	-	similar to B1065G12.5 protein	Sb06g020800.1	50195440	50198769	-	similar to OSJNBa0084K20.5 protein
Sb03g042940.1	70332832	70336239	-	similar to Putative uncharacterized protein	Sb06g020710.1	50132829	50137642	+	similar to OJ991113_30.3 protein
Sb03g043180.1	70558807	70559757	+	similar to Ubiquitin-like	Sb06g020540.1	49971886	49973440	+	similar to H0525D09.13 protein
Sb03g043250.1	70631556	70635432	+	similar to P0497A05.15 protein	Sb06g020420.1	49881613	49883591	+	similar to H0510A06.17 protein
Sb03g043690.1	70957172	70960283	-	similar to Putative uncharacterized protein	Sb07g026610.1	61735555	61738309	-	similar to BHLH transcription factor(GBOF-1)-like
Sb03g043710.1	70983018	70985497	-	similar to Peptidyl-prolyl cis-trans isomerase	Sb07g026560.1	61690355	61694140	-	similar to Putative uncharacterized protein
Sb03g043790.1	71051976	71055103	+	similar to Putative uncharacterized protein P0413C03.17	Sb07g026410.1	61586571	61589927	+	similar to Putative uncharacterized protein
Sb03g043960.1	71204119	71206483	-	similar to Probable auxin efflux carrier component 6	Sb07g026370.1	61560708	61563133	+	similar to Probable auxin efflux carrier component 4
Sb03g043980.1	71219341	71224191	-	similar to CBS domain containing protein-like	Sb07g026350.1	61544326	61545738	+	similar to CBS domain containing protein-like
Sb03g044020.1	71256930	71258588	+	weakly similar to Regulatory protein, putative, expressed	Sb07g026310.1	61504251	61506297	-	similar to Regulatory protein-like
Sb03g044110.1	71320378	71323690	+	similar to Putative uncharacterized protein	Sb07g026300.1	61494736	61496535	-	similar to Putative uncharacterized protein
Sb03g044160.1	71458293	71462203	+	similar to Squamosa promoter-binding-like protein 2	Sb07g026220.1	61420520	61426227	-	similar to Teosinte glume architecture 1
Sb03g044170.1	71474379	71484904	+	similar to M22 protein	Sb07g026180.1	61349563	61364346	-	similar to MADS-box transcription factor TaAGL12
Sb03g044370.1	71727411	71727887	-	similar to Putative uncharacterized protein	Sb07g026050.1	61243343	61243708	+	similar to Putative uncharacterized protein
Sb03g044420.1	71771395	71774897	-	similar to P0482D04.5 protein	Sb07g026030.1	61205894	61209519	+	similar to Os09g0508300 protein
Sb03g044860.1	72185705	72188952	-	similar to Putative uncharacterized protein	Sb09g018200.1	45656642	45660156	-	similar to Putative thiamin pyrophosphokinase
Sb03g045000.1	72321501	72323055	-	similar to Putative uncharacterized protein	Sb09g018410.1	46028295	46028957	-	similar to Putative uncharacterized protein
Sb03g045050.1	72352112	72353703	-	similar to Putative esterase	Sb09g018440.1	46098300	46107295	-	similar to Putative esterase
Sb03g045200.1	72456641	72458496	-	similar to Os01g0935800 protein	Sb09g018470.1	46198884	46200526	-	similar to Os01g0935800 protein
Sb03g045205.1	72464869	72467313	-	similar to Succinate dehydrogenase subunit 4	Sb09g018480.1	46218486	46221994	-	similar to Putative uncharacterized protein OSJNBa0025P09.4
Sb03g045220.1	72483209	72486912	-	similar to Triacylglycerol Lipase	Sb09g018520.1	46349358	46352915	-	similar to Putative uncharacterized protein
Sb03g045240.1	72501172	72506774	-	similar to Putative VAP27	Sb09g018590.1	46451804	46458350	-	weakly similar to Putative VAP27
Sb03g045340.1	72581652	72587811	+	similar to Putative uncharacterized protein	Sb09g018610.1	46468351	46473657	+	similar to Os05g0373400 protein
Sb03g045360.1	72592744	72597427	-	similar to Hydroxyproline-rich glycoprotein-like	Sb09g018620.1	46476800	46482545	-	similar to Os05g0373500 protein
Sb03g045410.1	72674322	72676481	+	similar to Cytokinin oxidase 3	Sb09g018640.1	46593685	46595638	+	similar to Os05g0374200 protein
Sb03g045420.1	72681274	72687688	-	similar to Hexokinase-3	Sb09g018720.1	46911185	46915538	-	similar to Hexokinase-10
Sb03g045450.1	72720937	72722062	-	similar to Glucan endo-1,3-beta-glucosidase, acidic isoform precursor (EC 3.2.1.39) ((1->3)-beta-glucan endohydrolase) ((1->3)-beta- glucanase)	Sb09g018730.1	46940141	46945443	-	similar to Beta-glucanase precursor
Sb03g045770.1	73040973	73041856	-	similar to Putative uncharacterized protein	Sb09g018860.1	47245380	47246576	-	similar to Putative uncharacterized protein
Sb03g045870.1	73099302	73100725	+	weakly similar to Putative uncharacterized protein	Sb09g018890.1	47292487	47292992	+	similar to Putative uncharacterized protein
Sb03g045920.1	73123637	73124319	+	similar to Zinc finger protein-like	Sb09g018900.1	47302499	47305307	+	similar to Putative zinc finger protein
Sb03g045960.1	73144464	73146475	-	similar to Putative cytochrome P450-dependent fatty acid hydroxylase	Sb09g018930.1	47348125	47349749	+	similar to Putative uncharacterized protein
Sb03g046080.1	73262932	73264094	+	weakly similar to Os01g0952900 protein	Sb09g019020.1	47480775	47481410	+	similar to Putative uncharacterized protein OJ1354_D07.15
Sb03g046170.1	73328721	73330317	-	similar to Putative uncharacterized protein	Sb09g019040.1	47539447	47540462	-	similar to Putative uncharacterized protein OJ1286_E05.15
Sb03g046250.1	73382669	73383650	+	similar to Putative uncharacterized protein B1139B11.20	Sb09g019080.1	47641611	47643731	+	similar to Putative uncharacterized protein
Sb03g046345.1	73483814	73490253	-	similar to Putative uncharacterized protein	Sb09g019180.1	47821533	47829366	+	similar to Putative uncharacterized protein OSJNBa0073E05.18
Sb03g046400.1	73536371	73537960	+	similar to Chromosome chr7 scaffold_31, whole genome shotgun sequence	Sb09g019276.1	47992573	47994006	-	similar to 'putative lipase class 3 family protein, PF01764'
Sb04g002830.1	2642929	2647052	-	similar to Mitogen-activated protein kinase 13	Sb10g029400.1	59244743	59250233	+	similar to Mitogen-activated protein kinase 12
Sb04g002850.1	2664552	2666678	+	similar to Putative uncharacterized protein	Sb10g029360.1	59172188	59173827	-	similar to Os06g0707000 protein
Sb04g002910.1	2758722	2759339	+	similar to Putative uncharacterized protein	Sb10g029340.1	59162636	59166304	-	weakly similar to Putative uncharacterized protein P0018H04.14
Sb04g002970.1	2791753	2794437	+	similar to Os02g0137100 protein	Sb10g029305.1	59145170	59148719	-	similar to Os02g0137100 protein
Sb04g003020.1	2827247	2838819	+	similar to Putative uncharacterized protein	Sb10g029285.1	59099782	59105916	-	similar to Probable histone acetyltransferase HAC-like 1
Sb04g003040.1	2844953	2848034	+	similar to Putative uncharacterized protein	Sb10g029280.1	59094447	59098498	-	similar to Putative uncharacterized protein
Sb04g003090.1	2906074	2909737	-	similar to Putative uncharacterized protein	Sb10g029260.1	59078727	59081177	+	similar to Putative uncharacterized protein
Sb04g003140.1	2942965	2945111	-	similar to Putative uncharacterized protein	Sb10g029200.1	59035792	59037297	+	similar to Putative uncharacterized protein
Sb04g003150.1	2950214	2953280	-	similar to Putative uncharacterized protein	Sb10g029195.1	59027911	59028677	+	similar to Putative uncharacterized protein OJ1215_E11.15
Sb04g003175.1	2977779	2981450	+	similar to Squamosa promoter-binding-like protein 3	Sb10g029190.1	59020738	59024457	-	similar to Squamosa promoter-binding-like protein 12
Sb04g003210.1	3040925	3051782	-	similar to Os11g0562100 protein	Sb10g029175.1	59007640	59016755	-	similar to Beta-amyrin synthase
Sb04g003230.1	3071413	3072207	+	similar to AvrRpt2-induced protein 2-like	Sb10g029140.1	58956117	58958290	-	similar to Putative uncharacterized protein
Sb04g003240.1	3072716	3080254	-	similar to Auxin response factor 5	Sb10g029130.1	58946685	58953873	+	similar to Auxin response factor 19
Sb04g003250.1	3096179	3104927	-	similar to GHMP kinase-like protein	Sb10g029125.1	58918148	58925779	+	similar to GHMP kinase-like
Sb04g003310.1	3194372	3201121	+	similar to Cyclin-like protein	Sb10g029070.1	58880004	58884667	-	similar to Cyclin-like protein
Sb04g003330.1	3206068	3206442	-	similar to Auxin-induced protein-like	Sb10g029050.1	58866284	58866721	+	similar to Putative uncharacterized protein saur1
Sb04g003390.1	3259055	3263298	+	similar to Eukaryotic initiation factor 4A-1	Sb10g028940.1	58765319	58769332	-	similar to Eukaryotic initiation factor 4A-1
Sb04g003470.1	3321373	3324297	+	similar to Putative stress resistance-related protein	Sb10g028840.1	58666683	58669586	+	weakly similar to Putative uncharacterized protein
Sb04g003480.1	3325168	3329588	-	similar to Mitogen-activated protein kinase 3	Sb10g028780.1	58634496	58638900	+	similar to Mitogen-activated protein kinase 3
Sb04g003540.1	3375268	3380019	+	weakly similar to Putative C2H2 zinc-finger protein	Sb10g028740.1	58608434	58614520	-	similar to Putative C2H2 zinc-finger protein
Sb04g003570.1	3391147	3393184	-	similar to Exocyst subunit EXO70-like protein	Sb10g028680.1	58549190	58551238	+	similar to Os06g0698600 protein
Sb04g003600.1	3407111	3410614	+	similar to Protein phosphatase 2C	Sb10g028640.1	58495486	58497899	-	similar to Os06g0698300 protein
Sb04g003610.1	3434377	3435258	+	weakly similar to Putative homeodomain leucine zipper protein	Sb10g028630.1	58483762	58484775	-	weakly similar to DNA-binding protein
Sb04g003620.1	3448385	3450313	-	Predicted protein	Sb10g028520.1	58330821	58332641	+	Predicted protein
Sb04g003650.1	3471971	3475507	+	weakly similar to Putative RING-H2 finger protein RHG1a	Sb10g028510.1	58318249	58322792	-	similar to Putative uncharacterized protein
Sb04g003660.1	3479401	3484025	+	similar to Putative adagio-like protein 2	Sb10g028340.1	58220346	58226983	-	similar to Adagio-like protein 1
Sb04g003670.1	3485200	3488347	-	similar to Os02g0150900 protein	Sb10g028320.1	58173708	58176557	+	similar to Putative uncharacterized protein
Sb04g003780.1	3644883	3647603	+	similar to Ternary complex factor MIP1-like	Sb10g028230.1	58087851	58090540	-	similar to Ternary complex factor MIP1-like
Sb04g003800.1	3675700	3678903	-	similar to Putative leucine-rich repeat receptor-like kinase	Sb10g028170.1	58058795	58062310	+	similar to Putative brassinosteroid insensitive 1 gene
Sb04g004020.1	3857770	3862064	-	similar to Putative receptor Mediated Endocytosis RME-1	Sb10g027960.1	57818119	57823423	+	similar to Putative uncharacterized protein
Sb04g004070.1	3887606	3889156	-	similar to Putative uncharacterized protein	Sb10g027930.1	57771848	57773017	+	similar to Cdc2 protein kinases-like
Sb04g004090.1	3896780	3901447	+	similar to Putative uncharacterized protein	Sb10g027900.1	57744832	57748800	-	similar to Putative uncharacterized protein
Sb04g004110.1	3909119	3913068	+	similar to Putative uncharacterized protein	Sb10g027870.1	57729967	57733082	-	weakly similar to Putative uncharacterized protein
Sb04g004190.1	3980820	3982775	+	similar to Putative uncharacterized protein	Sb10g027720.1	57517751	57519469	-	Predicted protein
Sb04g004243.1	4039138	4039395	+	similar to Putative uncharacterized protein	Sb10g027530.1	57329867	57330286	-	similar to Os06g0682800 protein
Sb04g004246.1	4042073	4044986	+	similar to Putative uncharacterized protein	Sb10g027520.1	57323681	57327708	-	similar to Putative uncharacterized protein
Sb04g004250.1	4048092	4050699	-	similar to Class III peroxidase 24 precursor	Sb10g027490.1	57294643	57298137	+	similar to Class III peroxidase 89 precursor
Sb04g004260.1	4053652	4056357	-	similar to AT4g05320/C17L7_240	Sb10g027470.1	57268980	57271912	+	similar to AT4g05320/C17L7_240
Sb04g004290.1	4074924	4076251	+	similar to Dihydroflavonol4-reductase	Sb06g029550.1	58144785	58147043	+	similar to OSJNBb0015D13.3 protein
Sb04g004320.1	4095884	4097032	+	similar to Putative uncharacterized protein OJ9003_G05.30	Sb06g029330.1	57985526	57987425	-	similar to Putative uncharacterized protein
Sb04g004330.1	4098359	4099280	+	weakly similar to Cold acclimation induced protein 2-1	Sb10g027460.1	57253061	57254256	-	similar to Putative uncharacterized protein
Sb04g004400.1	4174931	4177916	+	similar to Putative uncharacterized protein	Sb10g027290.1	57036138	57039652	+	similar to Putative uncharacterized protein
Sb04g004430.1	4219215	4225954	+	similar to Auxin response factor 6	Sb10g027220.1	56924176	56929286	-	similar to Auxin response factor 17
Sb04g004440.1	4228890	4231726	+	similar to Putative receptor protein kinase PERK	Sb06g028830.1	57550020	57553627	-	similar to H0313F03.21 protein
Sb04g004440.1	4228890	4231726	+	similar to Putative receptor protein kinase PERK	Sb10g027140.1	56845891	56849844	-	similar to Receptor protein kinase PERK-like
Sb04g004450.1	4257575	4258906	+	similar to Putative uncharacterized protein	Sb06g028770.1	57505002	57506105	-	similar to H0313F03.17 protein
Sb04g004450.1	4257575	4258906	+	similar to Putative uncharacterized protein	Sb10g027090.1	56729362	56730693	-	similar to Putative uncharacterized protein P0778G11.12
Sb04g004470.1	4308736	4309512	+	similar to Putative uncharacterized protein	Sb10g027020.1	56490552	56492476	+	similar to Putative uncharacterized protein
Sb04g004520.1	4353909	4356929	+	similar to Tubulin beta-2/beta-3 chain	Sb10g027010.1	56431818	56435348	-	similar to Tubulin beta-2/beta-3 chain
Sb04g004530.1	4364910	4365281	+	similar to Auxin responsive protein-like	Sb06g028640.1	57394666	57395405	-	similar to H0818E11.4 protein
Sb04g004530.1	4364910	4365281	+	similar to Auxin responsive protein-like	Sb10g026970.1	56375421	56376426	-	similar to Auxin responsive protein-like
Sb04g004570.1	4402234	4406153	+	similar to Dentin sialophosphoprotein-like	Sb10g026920.1	56324589	56326671	-	weakly similar to Dentin sialophosphoprotein-like
Sb04g004610.1	4431194	4434998	-	similar to Putative uncharacterized protein	Sb10g026900.1	56309730	56313202	+	similar to OTU-like cysteine protease-like
Sb04g004690.1	4481039	4485043	+	similar to Phosphoglycerate kinase, cytosolic	Sb10g026710.1	56174692	56178258	-	similar to Phosphoglycerate kinase, cytosolic
Sb04g004736.1	4527943	4530433	-	similar to MADS-box protein ZMM17	Sb06g028420.1	57199780	57202049	+	similar to OSIGBa0126B18.2 protein
Sb04g004760.1	4578103	4579200	+	weakly similar to Cytokinin inducibl protein-like	Sb06g028045.1	56887198	56888053	+	similar to Cytokinin inducibl protein-like
Sb04g004820.1	4611722	4616506	-	similar to Cation-transporting ATPase	Sb10g026600.1	56024169	56030667	-	similar to Cation-transporting ATPase
Sb04g004890.1	4695214	4697720	+	similar to Dreg-2 like protein	Sb10g026570.1	55980640	55981889	-	similar to Dreg-2 like protein
Sb04g004910.1	4702544	4705674	-	similar to LEM3 (Ligand-effect modulator 3)-like	Sb10g026560.1	55976522	55980378	+	similar to LEM3-like
Sb04g004930.1	4724420	4726981	-	similar to Os02g0174000 protein	Sb10g026550.1	55969655	55970188	+	similar to Os06g0664800 protein
Sb04g004950.1	4758453	4764136	-	similar to Serine/threonine protein kinase	Sb06g027970.1	56825774	56829154	-	similar to H0702G05.4 protein
Sb04g004970.1	4776051	4778242	+	similar to Putative uncharacterized protein	Sb10g026460.1	55875451	55880929	-	similar to Putative receptor-like protein kinase PRK1
Sb04g005010.1	4817581	4820028	+	similar to Probable cation transporter HKT6	Sb06g027900.1	56730437	56734552	-	similar to Putative sodium transporter HKT7-A1
Sb04g005020.1	4826610	4829445	+	similar to Transcriptional activator protein	Sb10g026450.1	55871032	55873711	-	similar to RISBZ5
Sb04g005040.1	4834743	4840659	+	similar to Vacuolar ATP synthase catalytic subunit A	Sb10g026440.1	55861335	55867508	-	similar to Vacuolar ATP synthase catalytic subunit A
Sb04g005050.1	4843340	4849185	+	similar to Putative uncharacterized protein OJ1077_E05.12	Sb06g027880.1	56699505	56703597	-	similar to OSIGBa0113I13.9 protein
Sb04g005050.1	4843340	4849185	+	similar to Putative uncharacterized protein OJ1077_E05.12	Sb10g026430.1	55854204	55859164	-	similar to Os06g0661900 protein
Sb04g005060.1	4849441	4852563	-	similar to Synaptosomal-associated protein 91-like	Sb10g026370.1	55831451	55833478	+	similar to Phosphoprotein-like
Sb04g005115.1	4899494	4908860	-	similar to Putative leucine-rich repeat transmembrane protein kinase	Sb10g026340.1	55778704	55785388	+	similar to Putative leucine-rich repeat transmembrane protein kinase
Sb04g005120.1	4920272	4921878	-	similar to Putative uncharacterized protein	Sb10g026270.1	55659063	55660441	-	similar to Putative uncharacterized protein
Sb04g005130.1	4956445	4976039	-	similar to Cation-transporting ATPase	Sb06g027770.1	56594227	56606829	-	similar to Cation-transporting ATPase
Sb04g005170.1	5022709	5026095	-	similar to Chromosome chr11 scaffold_56, whole genome shotgun sequence	Sb06g027610.1	56454385	56458099	+	similar to OSIGBa0118P15.1 protein
Sb04g005180.1	5039031	5042361	+	similar to SBP-domain protein 1	Sb10g026200.1	55599173	55601930	+	similar to SBP-domain protein 4
Sb04g005185.1	5049162	5053218	-	weakly similar to Putative uncharacterized protein	Sb10g026170.1	55524345	55531473	+	weakly similar to Putative uncharacterized protein B1047G05.12
Sb04g005190.1	5054708	5055661	+	weakly similar to Fasciclin-like protein FLA34	Sb10g026140.1	55487239	55488467	-	similar to Putative uncharacterized protein
Sb04g005210.1	5064702	5069861	+	similar to 4-coumarate coenzyme A ligase	Sb10g026130.1	55473066	55480047	-	similar to Putative 4-coumarate--CoA ligase 4CL2
Sb04g005230.1	5088644	5089809	-	similar to Integral membrane protein-like	Sb10g026120.1	55468789	55472702	+	similar to Integral membrane protein-like
Sb04g005250.1	5107155	5108908	+	similar to Os02g0178100 protein	Sb10g026060.1	55386280	55388080	-	similar to Putative uncharacterized protein
Sb04g005270.1	5125846	5126729	-	weakly similar to Putative uncharacterized protein P0544B02.2	Sb10g026030.1	55368824	55369405	+	similar to Putative uncharacterized protein P0709F06.15
Sb04g005280.1	5133309	5135231	+	similar to Protein transport protein SEC61 gamma-1 subunit	Sb10g026000.1	55330471	55330787	-	similar to Protein transport protein SEC61 gamma-1 subunit
Sb04g005320.1	5179182	5180366	+	weakly similar to Putative uncharacterized protein P0544B02.8	Sb10g025935.1	55280848	55281351	-	weakly similar to Putative uncharacterized protein
Sb04g005330.1	5188191	5193784	+	similar to Putative uncharacterized protein	Sb10g025920.1	55266492	55272863	+	similar to Putative uncharacterized protein
Sb04g005400.1	5249189	5252993	+	similar to Putative uncharacterized protein	Sb10g025870.1	55187833	55190503	-	similar to Putative uncharacterized protein
Sb04g005410.1	5253550	5255813	-	similar to Putative uncharacterized protein	Sb10g025830.1	55158597	55160585	+	similar to Putative uncharacterized protein
Sb04g005450.1	5283785	5289657	+	similar to Putative uncharacterized protein P0544B02.31	Sb10g025800.1	55133404	55137366	-	similar to Protein phosphatase type-2C
Sb04g005470.1	5312747	5314390	+	similar to GCN5-related N-acetyltransferase-like	Sb10g025680.1	55066812	55068714	-	similar to GCN5-related N-acetyltransferase-like
Sb04g005520.1	5399378	5401080	+	similar to DNA-binding protein	Sb10g025590.1	54957968	54959405	+	similar to Os06g0649000 protein
Sb04g005580.1	5463889	5468190	-	similar to Response regulator 9	Sb10g025500.1	54822361	54824558	+	Predicted protein
Sb04g005600.1	5493927	5497285	-	similar to Putative uncharacterized protein OSJNBb0006B22.5	Sb10g025460.1	54774538	54778120	+	similar to Putative uncharacterized protein OSJNBb0006B22.5
Sb04g005610.1	5513158	5519320	+	similar to Putative uncharacterized protein	Sb10g025450.1	54743827	54749411	-	weakly similar to Putative uncharacterized protein
Sb04g005620.1	5522034	5525801	+	similar to KNOX family class 2 homeodomain protein	Sb10g025440.1	54732302	54735948	-	similar to KNOX family class 2 homeodomain protein
Sb04g005630.1	5526344	5527010	-	similar to Putative uncharacterized protein	Sb10g025410.1	54697081	54697903	+	similar to Putative uncharacterized protein
Sb04g005690.1	5580764	5583254	+	similar to Putative uncharacterized protein OJ1226_A12.5	Sb10g025380.1	54660085	54662899	-	similar to Putative uncharacterized protein OJ1226_A12.5
Sb04g005696.1	5585810	5591740	-	similar to Putative ankyrin repeat-containing protein	Sb10g025310.1	54582917	54590143	+	similar to Ankyrin repeat-containing protein-like
Sb04g005710.1	5598684	5605160	-	similar to Vacuolar H+-pyrophosphatase	Sb10g025280.1	54525049	54530212	+	similar to Vacuolar H+-pyrophosphatase
Sb04g005720.1	5618629	5625317	+	similar to Sucrose-phosphate synthase	Sb10g025240.1	54433786	54443672	-	similar to Putative uncharacterized protein
Sb04g005730.1	5628329	5631671	+	similar to Putative uncharacterized protein P0416A11.21	Sb10g025170.1	54354036	54357013	-	similar to Putative uncharacterized protein P0416A11.21
Sb04g005740.1	5631944	5633618	-	similar to Os02g0185400 protein	Sb10g025160.1	54337696	54339529	+	similar to Os06g0642600 protein
Sb04g005760.1	5648540	5650635	+	similar to Putative uncharacterized protein	Sb10g025110.1	54298681	54301169	+	similar to Putative cytochrome P450
Sb04g005780.1	5665313	5667085	+	similar to Putative uncharacterized protein	Sb10g025100.1	54294277	54296147	+	similar to Putative uncharacterized protein
Sb04g005910.1	5756085	5757702	-	similar to Glycerophosphoryl diester phosphodiesterase 2-like protein	Sb10g025000.1	54173639	54178152	+	similar to Glycerophosphoryl diester phosphodiesterase 2-like protein
Sb04g005920.1	5760692	5762637	-	similar to Putative uncharacterized protein	Sb10g024980.1	54162408	54165301	+	similar to Putative uncharacterized protein
Sb04g005930.1	5764982	5768110	+	similar to Putative uncharacterized protein	Sb10g024970.1	54157372	54160281	-	similar to Putative uncharacterized protein P0523F01.19
Sb04g005940.1	5773786	5775275	+	similar to MYB transcription factor TaMYB1	Sb10g024950.1	54136220	54137417	-	similar to Putative uncharacterized protein
Sb04g006050.1	5886748	5888007	+	similar to Putative uncharacterized protein	Sb10g024910.1	54070739	54074703	-	similar to Anter-specific proline-rich protein APG-like
Sb04g006075.1	5923255	5926151	-	weakly similar to Putative uncharacterized protein	Sb10g024880.1	54055490	54056414	+	weakly similar to Putative uncharacterized protein OSJNBa0019I19.47
Sb04g006110.1	6046104	6052000	+	similar to Putative leucine-rich repeat transmembrane protein kinase	Sb10g024830.1	53981200	53987288	-	similar to Putative leucine-rich repeat transmembrane protein kinase
Sb04g006130.1	6060660	6065564	-	similar to Putative Cgi67 serine protease	Sb10g024800.1	53957187	53961126	+	similar to Cgi67 serine protease-like
Sb04g006160.1	6076894	6079962	-	similar to Putative uncharacterized protein	Sb10g024790.1	53948632	53951973	+	similar to Putative uncharacterized protein
Sb04g006170.1	6082340	6085320	+	Predicted protein	Sb10g024780.1	53947188	53948425	-	similar to Putative uncharacterized protein
Sb04g006200.1	6101603	6102466	-	weakly similar to Os02g0191800 protein	Sb10g024750.1	53907378	53907731	+	similar to Putative uncharacterized protein P0505A04.26
Sb04g006220.1	6176616	6179056	+	similar to Os02g0192200 protein	Sb10g024700.1	53856566	53858900	-	similar to Os06g0632700 protein
Sb04g006260.1	6220193	6227120	-	similar to Cellulose synthase-like A1	Sb10g024640.1	53753394	53759283	+	similar to Chromosome chr8 scaffold_23, whole genome shotgun sequence
Sb04g006270.1	6234167	6235275	-	similar to Peroxiredoxin-2E-2, chloroplast precursor	Sb10g024630.1	53742280	53743425	+	similar to Peroxiredoxin-2E-1, chloroplast precursor
Sb04g006300.1	6259726	6260337	-	weakly similar to Putative uncharacterized protein	Sb10g024580.1	53693542	53694234	+	weakly similar to Putative uncharacterized protein
Sb04g006330.1	6316196	6317311	+	Predicted protein	Sb10g024575.1	53679462	53683019	+	similar to Putative uncharacterized protein
Sb04g006380.1	6418055	6426683	-	similar to Putative uncharacterized protein	Sb10g024440.1	53510969	53519604	+	similar to Putative uncharacterized protein
Sb04g006400.1	6431878	6434573	-	weakly similar to BZIP transcription factor-like	Sb10g024430.1	53502207	53504915	+	similar to BZIP transcription factor-like
Sb04g006450.1	6459118	6461711	+	similar to KH domain-containing protein-like	Sb10g024330.1	53322437	53325380	-	similar to KH domain-containing protein / zinc finger protein-like
Sb04g006460.1	6463268	6466720	-	similar to Putative uncharacterized protein	Sb10g024320.1	53317724	53321078	+	similar to Putative uncharacterized protein P0012B02.6
Sb04g006490.1	6519216	6527681	-	similar to Tubulin-specific chaperone C-like protein	Sb10g024210.1	53183148	53190395	+	similar to Tubulin-specific chaperone C-like
Sb04g006500.1	6537626	6546593	+	weakly similar to Os02g0194900 protein	Sb10g024190.1	53157920	53163571	-	similar to Putative leucine zipper
Sb04g006520.1	6555872	6560379	+	similar to Putative uncharacterized protein	Sb10g024070.1	52914574	52922055	-	similar to Putative uncharacterized protein P0417G12.12
Sb04g006530.1	6561144	6563513	-	similar to Zinc finger A20 and AN1 domain-containing stress-associated protein 4	Sb10g024060.1	52909157	52911214	+	similar to Zinc finger protein
Sb04g006610.1	6616241	6617828	+	similar to Os02g0196700 protein	Sb10g024000.1	52819222	52820128	-	similar to Exopolygalacturonase precursor
Sb04g006636.1	6644200	6644469	-	similar to Protein MONOCULM 1	Sb10g023950.1	52722451	52723722	+	similar to Protein MONOCULM 1
Sb04g006660.1	6667001	6672071	+	similar to Putative uncharacterized protein	Sb10g023905.1	52626439	52631419	-	similar to Putative uncharacterized protein P0490F09.8
Sb04g006670.1	6676408	6680458	+	similar to Calcium-binding EF hand-like protein	Sb10g023890.1	52618511	52621626	-	similar to Calcium-binding EF hand-like protein
Sb04g006690.1	6704382	6708007	+	similar to Zinc finger protein F35	Sb10g023880.1	52611269	52614301	+	similar to Putative uncharacterized protein
Sb04g006740.1	6756786	6759803	-	similar to Chromosome chr12 scaffold_47, whole genome shotgun sequence	Sb10g023870.1	52600599	52604022	+	similar to Chromosome chr12 scaffold_47, whole genome shotgun sequence
Sb04g006820.1	6845767	6852019	-	similar to Putative C2 domain-containing protein	Sb10g023780.1	52537190	52542087	+	similar to No pollen
Sb04g006830.1	6853756	6858575	-	similar to Putative uncharacterized protein	Sb10g023770.1	52527994	52532329	+	similar to Putative uncharacterized protein
Sb04g006840.1	6871937	6878491	+	similar to Putative uncharacterized protein	Sb10g023760.1	52517992	52523066	-	similar to Os06g0607200 protein
Sb04g006850.1	6880509	6882435	-	similar to Os02g0200300 protein	Sb10g023710.1	52444127	52447503	+	similar to Putative elicitor inducible beta-1,3-glucanase
Sb04g006860.1	6890595	6894485	+	similar to Putative uncharacterized protein	Sb10g023700.1	52423519	52427358	-	similar to Putative uncharacterized protein
Sb04g006870.1	6896756	6899813	-	similar to Putative F-box protein	Sb10g023670.1	52395804	52397560	+	similar to Putative uncharacterized protein
Sb04g006900.1	6941667	6945522	-	similar to Os02g0201000 protein	Sb10g023660.1	52331054	52333621	+	similar to Putative uncharacterized protein
Sb04g006920.1	7008063	7008658	-	similar to Os02g0201300 protein	Sb10g023650.1	52319600	52320804	+	similar to Putative uncharacterized protein
Sb04g006930.1	7032472	7035908	-	similar to Os02g0201500 protein	Sb10g023640.1	52302793	52309196	+	similar to Putative small calcium-binding mitochondrial carrier 2
Sb04g006970.1	7065376	7066091	+	similar to Putative uncharacterized protein	Sb10g023600.1	52241259	52242162	-	similar to Putative uncharacterized protein
Sb04g006990.1	7091369	7094526	+	similar to Putative uncharacterized protein	Sb10g023590.1	52218858	52222915	-	similar to Putative uncharacterized protein
Sb04g007010.1	7127857	7129421	+	similar to Protein brittle-1, chloroplast precursor	Sb10g023470.1	52113028	52117035	-	similar to Putative uncharacterized protein
Sb04g007020.1	7131966	7133696	-	similar to Putative uncharacterized protein	Sb10g023460.1	52108086	52110014	+	similar to Putative uncharacterized protein
Sb04g007060.1	7152312	7154974	-	similar to Os02g0203000 protein	Sb10g023420.1	52038174	52040692	+	similar to Putative bZIP protein HY5
Sb04g007080.1	7158873	7159361	-	Predicted protein	Sb10g023410.1	52029930	52030890	+	weakly similar to Putative uncharacterized protein
Sb04g007150.1	7255490	7258337	-	similar to Putative uncharacterized protein	Sb10g023380.1	51996790	51998872	+	similar to Putative cytochrome P-450 protein
Sb04g007170.1	7323890	7328253	-	similar to 26S proteasome ATPase subunit Rpt6	Sb10g023320.1	51841935	51845394	+	similar to 26S proteasome ATPase subunit Rpt6
Sb04g007180.1	7333091	7341178	+	similar to Os06g0598900 protein	Sb10g023300.1	51805739	51814594	-	similar to Os06g0598900 protein
Sb04g007190.1	7341971	7344549	-	similar to Putative fatty acid elongase	Sb10g023290.1	51801763	51803930	+	similar to Putative fatty acid elongase
Sb04g007290.1	7493798	7497913	-	similar to Palmitoyl-ACP thioesterase	Sb10g023190.1	51699034	51703619	+	similar to Os06g0596300 protein
Sb04g007300.1	7503168	7508179	+	similar to PHD finger protein-like	Sb10g023180.1	51657989	51660580	-	Predicted protein
Sb04g007310.1	7511318	7512439	-	similar to Kelch repeat-containing F-box-like	Sb10g023140.1	51516805	51518635	+	similar to Kelch repeat-containing F-box-like
Sb04g007325.1	7526166	7527562	-	similar to Putative uncharacterized protein	Sb10g023026.1	51403999	51405705	+	similar to Putative uncharacterized protein
Sb04g007330.1	7527646	7535959	-	similar to Coatomer subunit beta'-2	Sb10g023020.1	51383087	51396467	+	similar to Coatomer subunit beta'-2
Sb04g007360.1	7594028	7595054	-	similar to Putative uncharacterized protein	Sb10g022930.1	51265720	51266763	-	similar to Putative uncharacterized protein
Sb04g007390.1	7622893	7632597	+	similar to Os02g0211000 protein	Sb10g022870.1	51193410	51202689	-	similar to Putative uncharacterized protein
Sb04g007450.1	7791378	7793492	-	similar to Putative pectate lyase	Sb10g022830.1	51161212	51163082	+	similar to Putative uncharacterized protein
Sb04g007470.1	7811999	7816267	+	similar to Probable histone deacetylase 19	Sb10g022820.1	51148806	51157040	-	similar to Histone deacetylase HDAC1
Sb04g007530.1	7887263	7888750	-	similar to Putative uncharacterized protein P0566A10.17	Sb10g022750.1	50913748	50914161	+	similar to Putative uncharacterized protein P0566A10.17
Sb04g007570.1	7922294	7931065	-	similar to Serine/threonine-protein phosphatase PP2A-5 catalytic subunit	Sb10g022710.1	50794534	50801464	+	similar to Serine/threonine-protein phosphatase PP2A-5 catalytic subunit
Sb04g007620.1	7975359	7979083	-	similar to Putative uncharacterized protein	Sb10g022690.1	50738564	50743965	-	similar to S-receptor kinase-like
Sb04g007660.1	8017925	8021966	-	similar to Beta-galactosidase 4 precursor	Sb10g022620.1	50658177	50662476	+	similar to Beta-galactosidase 9 precursor
Sb04g007710.1	8079900	8082264	+	similar to Putative uncharacterized protein	Sb10g022610.1	50640832	50643077	-	similar to Putative uncharacterized protein
Sb04g007730.1	8089539	8091401	-	similar to Putative uncharacterized protein	Sb10g022590.1	50608869	50610685	-	similar to Putative cytokinin oxidase
Sb04g007750.1	8152643	8154100	-	weakly similar to Zinc finger protein-like	Sb10g022580.1	50592340	50594570	+	weakly similar to Putative uncharacterized protein
Sb04g007760.1	8164964	8168542	+	similar to Elongation factor 1-gamma 1	Sb10g022570.1	50563327	50567438	-	similar to Elongation factor 1-gamma 3
Sb04g007780.1	8205057	8210311	+	similar to Putative uncharacterized protein	Sb10g022550.1	50550631	50554660	-	similar to Putative uncharacterized protein
Sb04g007795.1	8235728	8237462	+	weakly similar to Basic helix-loop-helix (BHLH) family protein-like	Sb10g022530.1	50520678	50524914	+	weakly similar to Basic helix-loop-helix protein-like
Sb04g007800.1	8241557	8246944	+	similar to Vacuolar ATP synthase subunit B	Sb10g022500.1	50415052	50422071	-	similar to Vacuolar ATP synthase subunit B
Sb04g007860.1	8348794	8352372	-	similar to Putative uncharacterized protein	Sb10g022380.1	49996564	50004819	+	similar to Os06g0566100 protein
Sb04g007880.1	8360969	8362968	-	similar to Os02g0221900 protein	Sb10g022310.1	49905599	49907663	-	similar to Putative thromboxane-A synthase
Sb04g007940.1	8589647	8599637	-	similar to Serine/threonine protein phosphatase 2A 55 kDa regulatory subunit B beta isoform	Sb10g022260.1	49807899	49819536	+	similar to Serine/threonine protein phosphatase 2A 55 kDa regulatory subunit B alpha isoform
Sb04g007970.1	8640235	8644540	+	similar to Putative pollen specific protein	Sb10g022250.1	49765205	49769237	-	similar to Putative SF21C1 protein
Sb04g008030.1	8734648	8736591	+	weakly similar to Putative homeobox protein	Sb10g022210.1	49668794	49672001	-	Predicted protein
Sb04g008040.1	8769796	8770410	-	similar to Bet v I allergen-like	Sb10g022200.1	49659612	49660226	+	similar to Bet v I allergen-like
Sb04g008100.1	8881027	8886734	+	similar to Putative uncharacterized protein	Sb10g022090.1	49362724	49368615	-	similar to Chromosome chr9 scaffold_7, whole genome shotgun sequence
Sb04g008110.1	8892105	8895526	-	similar to Putative uncharacterized protein	Sb10g022060.1	49276557	49280254	+	similar to Putative uncharacterized protein
Sb04g008130.1	8933661	8935372	-	similar to 40S ribosomal protein S24	Sb10g021950.1	48877746	48879800	+	similar to 40S ribosomal protein S24
Sb04g008160.1	8983300	8985587	-	similar to Putative Carboxy-terminal kinesin 2	Sb10g021920.1	48740741	48744523	+	similar to Os06g0554700 protein
Sb04g008170.1	9004416	9005771	+	weakly similar to Os02g0229800 protein	Sb10g021910.1	48662484	48663877	-	similar to Putative uncharacterized protein
Sb04g008180.1	9015876	9016517	+	similar to Putative uncharacterized protein	Sb10g021890.1	48641134	48641862	-	similar to Putative uncharacterized protein
Sb04g008270.1	9381944	9383000	+	similar to Proline-and threonine-rich protein	Sb10g021810.1	48503714	48505013	-	similar to Protodermal factor-like
Sb04g008300.1	9420645	9421922	+	similar to Putative uncharacterized protein	Sb10g021800.1	48428314	48429829	-	similar to Os06g0553100 protein
Sb04g008320.1	9458420	9459629	+	similar to Putative uncharacterized protein	Sb10g021790.1	48393098	48396055	-	similar to Putative uncharacterized protein
Sb04g008360.1	9508112	9511126	-	similar to Aquaporin NIP1-1	Sb10g021780.1	48255831	48256510	+	similar to Aquaporin NIP1-4
Sb04g008370.1	9619359	9623687	+	similar to LAs17 Binding protein	Sb10g021760.1	48104421	48108938	-	similar to LAs17 Binding protein-like
Sb04g008400.1	9689601	9691318	-	Predicted protein	Sb10g021750.1	48098018	48101431	+	similar to Putative uncharacterized protein
Sb04g008440.1	9784569	9787915	+	similar to Putative uncharacterized protein	Sb10g021740.1	48078352	48080874	+	similar to Putative uncharacterized protein
Sb04g008480.1	9827804	9828227	-	similar to Putative uncharacterized protein	Sb10g021735.1	48069980	48070333	+	similar to Putative uncharacterized protein
Sb04g008510.1	9869034	9871191	+	similar to 60S ribosomal protein L11-1	Sb10g021710.1	47991880	47994964	-	similar to 60S ribosomal protein L11-1
Sb04g008542.1	9913557	9915200	+	similar to Putative uncharacterized protein	Sb10g021670.1	47849625	47855206	-	similar to Putative CPRD2
Sb04g008600.1	9998074	10011232	+	similar to Os02g0237000 protein	Sb10g021630.1	47762025	47763725	-	similar to Putative uncharacterized protein
Sb04g008620.1	10056531	10057581	+	similar to Os02g0240100 protein	Sb10g021610.1	47730475	47732087	+	similar to Peroxidase precursor
Sb04g008660.1	10116728	10118838	-	similar to Brassinosteroid LRR receptor kinase-like	Sb10g021580.1	47603886	47606526	+	similar to Os06g0544100 protein
Sb04g008670.1	10179814	10181981	+	weakly similar to Myb family transcription factor-like	Sb10g021360.1	47244434	47246577	-	similar to MYB transcription factor-like
Sb04g008720.1	10259465	10266296	+	similar to Phosphoenolpyruvate carboxylase 1	Sb10g021330.1	47131018	47137553	-	similar to Phosphoenolpyruvate carboxylase 1
Sb04g008740.1	10273565	10277981	-	similar to Putative RNA-binding protein	Sb10g021290.1	47105006	47112315	+	similar to Putative uncharacterized protein
Sb04g021120.1	49643186	49646234	-	similar to OSJNBa0039C07.7 protein	Sb06g014640.1	40437279	40440378	-	similar to OSJNBa0039C07.7 protein
Sb04g021130.1	49780220	49787499	+	similar to Putative AML1	Sb06g014670.1	40493258	40498431	+	similar to Mei2-like protein
Sb04g021170.1	49836843	49839997	+	similar to Cytochrome b-c1 complex subunit Rieske, mitochondrial precursor	Sb06g014720.1	40771644	40776006	+	similar to Cytochrome b-c1 complex subunit Rieske, mitochondrial precursor
Sb04g021180.1	49843838	49846363	+	similar to Putative uncharacterized protein	Sb06g014730.1	40781189	40783917	+	similar to H0209H04.3 protein
Sb04g021190.1	49884067	49886752	+	similar to MutT-like protein	Sb06g014790.1	40944733	40947467	+	similar to H0209H04.8 protein
Sb04g021200.1	49904713	49905027	+	similar to Branched silkless 1-like	Sb06g014800.1	40958198	40959058	+	similar to OSIGBa0113L04.1 protein
Sb04g021210.1	49983058	49985963	+	similar to Putative uncharacterized protein	Sb06g014930.1	41422674	41429249	+	similar to High-affinity potassium transporter
Sb04g021280.1	50111875	50119331	-	similar to RNA binding protein Rp120	Sb06g015025.1	41879556	41885164	-	similar to OSJNBb0012E08.11 protein
Sb04g021320.1	50216280	50217530	+	weakly similar to OSJNBb0118P14.4 protein	Sb06g015060.1	41973983	41975276	-	similar to OSJNBb0118P14.4 protein
Sb04g021330.1	50280905	50282381	+	weakly similar to Os02g0524500 protein	Sb06g015080.1	42048896	42050228	-	weakly similar to OSJNBb0118P14.4 protein
Sb04g021360.1	50368448	50370483	-	similar to Os02g0525600 protein	Sb06g015160.1	42354161	42355370	-	similar to H0502B11.1 protein
Sb04g021370.1	50396922	50403577	+	similar to Putative acetyl-CoA synthetase	Sb06g015180.1	42408869	42414202	+	similar to H0502B11.5 protein
Sb04g021400.1	50409224	50419299	-	similar to Putative uncharacterized protein	Sb06g015200.1	42436051	42445414	-	similar to H0502B11.6 protein
Sb04g021410.1	50469266	50474051	+	similar to ATP-dependent Clp protease ATP-binding subunit	Sb06g015220.1	42455575	42461448	+	similar to H0502B11.7 protein
Sb04g021420.1	50475022	50477358	-	similar to H0502B11.8 protein	Sb06g015230.1	42462593	42465968	-	similar to H0502B11.8 protein
Sb04g021450.1	50511621	50513003	-	similar to Putative uncharacterized protein P0458B05.15	Sb06g015250.1	42494341	42495519	-	similar to OSJNBa0042I15.1 protein
Sb04g021480.1	50531465	50532883	-	similar to Putative uncharacterized protein	Sb06g015290.1	42538817	42541738	-	similar to OSJNBa0042I15.6 protein
Sb04g021510.1	50569700	50571244	+	similar to Receptor protein kinase-like	Sb05g003000.1	3328767	3330650	+	similar to S-receptor kinase-like protein, putative
Sb04g021510.1	50569700	50571244	+	similar to Receptor protein kinase-like	Sb08g003020.1	3273456	3275534	+	similar to S-receptor kinase-like protein, putative
Sb04g021520.1	50573665	50575637	-	weakly similar to Putative uncharacterized protein P0475F05.13	Sb05g003050.1	3369562	3371933	-	similar to RING zinc finger protein, putative
Sb04g021530.1	50587600	50588777	-	similar to Putative uncharacterized protein P0475F05.14-1	Sb06g015330.1	42646454	42647562	-	similar to OSJNBa0042I15.15 protein
Sb04g021540.1	50589774	50601467	-	similar to 1,4-alpha-glucan-branching enzyme 2, chloroplast precursor	Sb06g015360.1	42665636	42675073	-	similar to Starch branching enzyme IIa
Sb04g021570.1	50641788	50643930	-	similar to Putative glycosyltransferase	Sb08g003080.1	3339648	3341195	+	similar to Glycosyltransferase 3, putative, expressed
Sb04g021620.1	50725428	50725760	+	similar to Os04g0411200 protein	Sb06g015480.1	42803438	42803752	+	similar to Os04g0411200 protein
Sb04g021650.1	50748843	50750394	-	similar to H0717B12.4 protein	Sb05g003200.1	3587453	3588295	-	similar to Cen-like protein FDR1
Sb04g021650.1	50748843	50750394	-	similar to H0717B12.4 protein	Sb06g015490.1	42880612	42881946	-	similar to H0717B12.4 protein
Sb04g021650.1	50748843	50750394	-	similar to H0717B12.4 protein	Sb08g003210.1	3572345	3573178	-	similar to Terminal flower 1
Sb04g021660.1	50788863	50794942	+	similar to Hydrolase, alpha/beta fold protein-like	Sb06g015540.1	43152544	43153367	+	similar to Hydrolase, alpha/beta fold protein-like
Sb04g021660.1	50788863	50794942	+	similar to Hydrolase, alpha/beta fold protein-like	Sb08g003220.1	3578692	3580558	+	similar to Os12g0152100 protein
Sb04g021680.1	50812947	50813648	+	weakly similar to Putative uncharacterized protein	Sb06g015560.1	43169234	43169863	+	weakly similar to H0717B12.8 protein
Sb04g021700.1	50829916	50832506	+	similar to Putative uncharacterized protein	Sb06g015590.1	43204946	43209761	+	similar to OSIGBa0134P10.1 protein
Sb04g021740.1	50857761	50860834	+	similar to Putative uncharacterized protein	Sb05g003270.1	3629947	3631191	+	similar to Eukaryotic-type carbonic anhydrase family protein, expressed
Sb04g021740.1	50857761	50860834	+	similar to Putative uncharacterized protein	Sb06g015600.1	43214975	43216657	+	similar to Putative uncharacterized protein
Sb04g021760.1	50887588	50888617	+	Predicted protein	Sb08g003280.1	3615132	3615863	-	similar to Putative uncharacterized protein
Sb04g021800.1	50908402	50909028	-	weakly similar to Putative uncharacterized protein	Sb05g003300.1	3677025	3677897	-	similar to Putative uncharacterized protein
Sb04g021860.1	51024331	51029159	+	similar to Putative uncharacterized protein	Sb06g016010.1	44399349	44416131	+	similar to OSIGBa0134P10.12 protein
Sb04g021870.1	51035338	51036575	-	similar to F-box protein-like	Sb05g003430.1	3852631	3853861	-	similar to F-box domain, putative
Sb04g021870.1	51035338	51036575	-	similar to F-box protein-like	Sb06g016080.1	44513148	44514098	-	similar to OSIGBa0137L20.6 protein
Sb04g021870.1	51035338	51036575	-	similar to F-box protein-like	Sb08g003520.1	3948037	3949226	-	similar to F-box domain, putative
Sb04g021890.1	51070284	51070718	+	similar to Putative uncharacterized protein	Sb06g016110.1	44543194	44544080	+	similar to H0622F05.5 protein
Sb04g021970.1	51191106	51194780	-	similar to Putative uncharacterized protein	Sb06g016190.1	44599587	44604145	-	weakly similar to OSIGBa0092M08.5 protein
Sb04g021970.1	51191106	51194780	-	similar to Putative uncharacterized protein	Sb08g003670.1	4204769	4209082	-	similar to E2F homolog
Sb04g022000.1	51220697	51223655	+	similar to Heat shock protein-related-like	Sb05g003570.1	4126047	4129021	+	similar to Transposon protein, putative, mutator sub-class
Sb04g022000.1	51220697	51223655	+	similar to Heat shock protein-related-like	Sb06g016210.1	44674436	44677836	+	similar to OSIGBa0092M08.7 protein
Sb04g022000.1	51220697	51223655	+	similar to Heat shock protein-related-like	Sb08g003680.1	4234043	4236644	-	weakly similar to Transposon protein, putative, mutator sub-class
Sb04g022010.1	51248698	51249647	-	similar to Harpin-induced protein-like	Sb05g003630.1	4231063	4232133	+	similar to Harpin-induced protein 1 (Hin1), putative
Sb04g022010.1	51248698	51249647	-	similar to Harpin-induced protein-like	Sb06g016230.1	44708205	44709467	-	similar to OSIGBa0092M08.8 protein
Sb04g022010.1	51248698	51249647	-	similar to Harpin-induced protein-like	Sb08g003720.1	4287679	4289075	-	similar to Harpin-induced protein 1 containing protein, expressed
Sb04g022040.1	51271065	51275707	+	similar to Putative digalactosyldiacylglycerol synthase	Sb05g003730.1	4300035	4304461	+	similar to Digalactosyldiacylglycerol synthase 1, putative, expressed
Sb04g022040.1	51271065	51275707	+	similar to Putative digalactosyldiacylglycerol synthase	Sb06g016250.1	44729722	44733966	+	similar to OSIGBa0092M08.9 protein
Sb04g022070.1	51302185	51303467	-	similar to Putative uncharacterized protein	Sb06g016280.1	44859661	44861014	-	similar to OSIGBa0092M08.11 protein
Sb04g022090.1	51360464	51361663	+	similar to Putative uncharacterized protein	Sb06g016290.1	44890116	44891111	+	similar to OSIGBa0092M08.12 protein
Sb04g022100.1	51381542	51384280	-	weakly similar to Rab11 binding protein-like	Sb06g016295.1	44897590	44903393	-	similar to OSIGBa0092M08.13 protein
[truncated: 738 more rows]
