# Supplementary material for: Genetic variation and expression diversity between grain and sweet sorghum lines
Source: BMC Genomics. 2013 Jan 16;14:18. doi: 10.1186/1471-2164-14-18 (PMC3616923; doi:10.1186/1471-2164-14-18)
Supplement: Additional file 13 — Genome-wide identification of full-length LTR-retrotransposons and related genes. [file 1471-2164-14-18-S13.xls]

## Sheet: Full-length LTR-retrotransposon
Supplementary Table S6. Genome-wide identification of full-length LRT-retrotransposons and related genes
Chromosome	From	To	Strand	Length (bp)
Chromosome 1	26994	32746	+	5753
Chromosome 1	53843	60498	+	6656
Chromosome 1	88759	101057	+	12299
Chromosome 1	108497	110230	+	1734
Chromosome 1	122554	132646	-	10093
Chromosome 1	125225	130420	+	5196
Chromosome 1	241283	243747	+	2465
Chromosome 1	348480	354738	-	6259
Chromosome 1	449677	456393	+	6717
Chromosome 1	471828	485777	-	13950
Chromosome 1	495668	509891	-	14224
Chromosome 1	602792	615118	-	12327
Chromosome 1	618068	630161	-	12094
Chromosome 1	618611	630328	+	11718
Chromosome 1	630529	642267	+	11739
Chromosome 1	650795	662827	+	12033
Chromosome 1	707911	709464	-	1554
Chromosome 1	796827	811205	-	14379
Chromosome 1	811215	823136	-	11922
Chromosome 1	896738	899829	-	3092
Chromosome 1	972317	994594	-	22278
Chromosome 1	978109	990539	-	12431
Chromosome 1	1048996	1051250	-	2255
Chromosome 1	1048996	1051535	-	2540
Chromosome 1	1049181	1051535	+	2355
Chromosome 1	1100428	1108508	+	8081
Chromosome 1	1141770	1154211	+	12442
Chromosome 1	1311738	1317376	+	5639
Chromosome 1	1312285	1317907	+	5623
Chromosome 1	1415929	1417635	-	1707
Chromosome 1	1460615	1472590	-	11976
Chromosome 1	1968727	1975507	+	6781
Chromosome 1	2120672	2127851	-	7180
Chromosome 1	2197722	2215918	+	18197
Chromosome 1	2216653	2228544	+	11892
Chromosome 1	2349500	2355317	+	5818
Chromosome 1	2482846	2488116	-	5271
Chromosome 1	2558054	2570091	+	12038
Chromosome 1	2804154	2808873	-	4720
Chromosome 1	3057019	3069186	-	12168
Chromosome 1	3116494	3118479	+	1986
Chromosome 1	3585129	3604825	+	19697
Chromosome 1	3591285	3603388	+	12104
Chromosome 1	3665901	3670646	+	4746
Chromosome 1	3670650	3675547	+	4898
Chromosome 1	3759882	3771958	-	12077
Chromosome 1	3840661	3843311	+	2651
Chromosome 1	3840954	3856547	+	15594
Chromosome 1	3939707	3942722	+	3016
Chromosome 1	4091503	4102538	+	11036
Chromosome 1	4169443	4176891	-	7449
Chromosome 1	4249575	4261526	+	11952
Chromosome 1	4293921	4309309	-	15389
Chromosome 1	4386069	4388638	+	2570
Chromosome 1	4478892	4485800	+	6909
Chromosome 1	4628518	4631592	-	3075
Chromosome 1	4641847	4654037	+	12191
Chromosome 1	4737141	4747580	+	10440
Chromosome 1	4737141	4750049	+	12909
Chromosome 1	4973052	4985740	+	12689
Chromosome 1	4973604	4986337	-	12734
Chromosome 1	4973642	4986337	-	12696
Chromosome 1	5182267	5187086	+	4820
Chromosome 1	5194922	5208373	+	13452
Chromosome 1	5322918	5331719	+	8802
Chromosome 1	5324507	5333935	-	9429
Chromosome 1	5324507	5335038	-	10532
Chromosome 1	5347032	5352868	+	5837
Chromosome 1	5347032	5353267	+	6236
Chromosome 1	5996029	6003952	+	7924
Chromosome 1	6000606	6003112	+	2507
Chromosome 1	6342701	6354721	+	12021
Chromosome 1	6387587	6399162	+	11576
Chromosome 1	6608594	6620693	+	12100
Chromosome 1	6641266	6646504	+	5239
Chromosome 1	6667812	6674548	+	6737
Chromosome 1	6677217	6684083	-	6867
Chromosome 1	7080642	7092967	+	12326
Chromosome 1	7324097	7329881	-	5785
Chromosome 1	7343277	7345902	-	2626
Chromosome 1	7598386	7613001	+	14616
Chromosome 1	7739417	7755052	+	15636
Chromosome 1	7740415	7748395	+	7981
Chromosome 1	7794915	7806445	-	11531
Chromosome 1	7915907	7921359	+	5453
Chromosome 1	7981828	7984597	+	2770
Chromosome 1	8129824	8134953	-	5130
Chromosome 1	8145779	8154042	-	8264
Chromosome 1	8252020	8265536	+	13517
Chromosome 1	8365464	8377434	-	11971
Chromosome 1	8498122	8500794	+	2673
Chromosome 1	8690276	8704516	-	14241
Chromosome 1	8690911	8704652	+	13742
Chromosome 1	8691146	8705011	+	13866
Chromosome 1	8695487	8703788	-	8302
Chromosome 1	8826449	8838546	-	12098
Chromosome 1	8957743	8959962	-	2220
Chromosome 1	9212992	9214440	+	1449
Chromosome 1	9286578	9303153	+	16576
Chromosome 1	9393578	9395206	+	1629
Chromosome 1	9393578	9395381	-	1804
Chromosome 1	9393634	9395381	-	1748
Chromosome 1	9525336	9535834	-	10499
Chromosome 1	9663179	9665177	-	1999
Chromosome 1	9778497	9789044	-	10548
Chromosome 1	9778700	9789150	-	10451
Chromosome 1	9802345	9813417	-	11073
Chromosome 1	9848897	9853926	-	5030
Chromosome 1	9891717	9893424	-	1708
Chromosome 1	9891877	9893424	-	1548
Chromosome 1	9999058	10012936	+	13879
Chromosome 1	10353806	10367689	+	13884
Chromosome 1	10416562	10422245	-	5684
Chromosome 1	10474162	10476772	+	2611
Chromosome 1	10530167	10535604	-	5438
Chromosome 1	10566892	10580288	-	13397
Chromosome 1	10739554	10751491	-	11938
Chromosome 1	10792242	10802238	+	9997
Chromosome 1	11017842	11029387	-	11546
Chromosome 1	11032172	11039056	-	6885
Chromosome 1	11062044	11069695	-	7652
Chromosome 1	11162536	11172655	+	10120
Chromosome 1	11305786	11315123	-	9338
Chromosome 1	11334327	11337358	+	3032
Chromosome 1	11349153	11351655	-	2503
Chromosome 1	11472510	11488753	+	16244
Chromosome 1	11819505	11824279	-	4775
Chromosome 1	11901093	11908686	+	7594
Chromosome 1	12089249	12093986	+	4738
Chromosome 1	12129174	12141732	+	12559
Chromosome 1	12473810	12482042	+	8233
Chromosome 1	12487658	12496315	+	8658
Chromosome 1	12496331	12517335	-	21005
Chromosome 1	12530036	12537468	-	7433
Chromosome 1	12542901	12557195	+	14295
Chromosome 1	12916181	12929697	-	13517
Chromosome 1	13064391	13069874	-	5484
Chromosome 1	13082835	13084690	-	1856
Chromosome 1	13192334	13197123	+	4790
Chromosome 1	13220237	13231842	+	11606
Chromosome 1	13498343	13510443	+	12101
Chromosome 1	13531394	13544759	-	13366
Chromosome 1	13652293	13666826	-	14534
Chromosome 1	13652465	13666700	-	14236
Chromosome 1	13668817	13682596	-	13780
Chromosome 1	13698751	13713035	+	14285
Chromosome 1	13809510	13823200	+	13691
Chromosome 1	13835069	13837614	-	2546
Chromosome 1	13883793	13897242	+	13450
Chromosome 1	13992458	13997984	-	5527
Chromosome 1	13997985	14003121	-	5137
Chromosome 1	14018803	14030730	+	11928
Chromosome 1	14147853	14155751	+	7899
Chromosome 1	14176517	14190100	-	13584
Chromosome 1	14505443	14516431	-	10989
Chromosome 1	14541570	14552734	-	11165
Chromosome 1	14578814	14589724	+	10911
Chromosome 1	14642912	14655431	+	12520
Chromosome 1	14671843	14682687	-	10845
Chromosome 1	14768737	14784173	+	15437
Chromosome 1	14808679	14816224	+	7546
Chromosome 1	15079759	15091993	+	12235
Chromosome 1	15100846	15115157	-	14312
Chromosome 1	15129408	15134375	+	4968
Chromosome 1	15153112	15165344	+	12233
Chromosome 1	15227275	15235778	-	8504
Chromosome 1	15312009	15313724	+	1716
Chromosome 1	15343972	15357177	+	13206
Chromosome 1	15344827	15357567	-	12741
Chromosome 1	15531916	15537928	-	6013
Chromosome 1	15551231	15568487	+	17257
Chromosome 1	15564080	15571591	-	7512
Chromosome 1	15575880	15586656	-	10777
Chromosome 1	15631262	15639301	+	8040
Chromosome 1	15683696	15691322	-	7627
Chromosome 1	15702948	15710510	+	7563
Chromosome 1	15808249	15813387	-	5139
Chromosome 1	15983575	16000141	-	16567
Chromosome 1	15987140	16000348	-	13209
Chromosome 1	15987140	16006468	-	19329
Chromosome 1	15987355	15995312	-	7958
Chromosome 1	15995297	16007601	-	12305
Chromosome 1	16014702	16022992	+	8291
Chromosome 1	16014702	16024444	+	9743
Chromosome 1	16021363	16024444	+	3082
Chromosome 1	16024451	16032343	-	7893
Chromosome 1	16032370	16043898	+	11529
Chromosome 1	16057244	16066450	-	9207
Chromosome 1	16078382	16092558	+	14177
Chromosome 1	16106859	16115142	+	8284
Chromosome 1	16131836	16141192	+	9357
Chromosome 1	16142797	16163043	+	20247
Chromosome 1	16148683	16158441	+	9759
Chromosome 1	16170331	16180581	+	10251
Chromosome 1	16201267	16221989	+	20723
Chromosome 1	16202064	16213877	+	11814
Chromosome 1	16247312	16264551	-	17240
Chromosome 1	16253860	16263162	+	9303
Chromosome 1	16274551	16282839	-	8289
Chromosome 1	16353119	16364233	+	11115
Chromosome 1	16358220	16372137	-	13918
Chromosome 1	16396472	16412684	-	16213
Chromosome 1	16541574	16549857	+	8284
Chromosome 1	16591142	16609940	-	18799
Chromosome 1	16610051	16623513	+	13463
Chromosome 1	16649402	16663675	-	14274
Chromosome 1	16697499	16702451	+	4953
Chromosome 1	16822038	16834011	-	11974
Chromosome 1	16860568	16875707	-	15140
Chromosome 1	16899878	16910193	+	10316
Chromosome 1	16935897	16951768	-	15872
Chromosome 1	17022340	17028065	+	5726
Chromosome 1	17158066	17173725	+	15660
Chromosome 1	17249997	17252560	-	2564
Chromosome 1	17343220	17363171	+	19952
Chromosome 1	17346203	17354382	+	8180
Chromosome 1	17378228	17387547	+	9320
Chromosome 1	17470822	17481709	-	10888
Chromosome 1	17491848	17507517	-	15670
Chromosome 1	17525570	17527987	+	2418
Chromosome 1	17611641	17621562	-	9922
Chromosome 1	17612991	17622223	-	9233
Chromosome 1	17612991	17622320	+	9330
Chromosome 1	17612991	17622323	+	9333
Chromosome 1	17718608	17725430	-	6823
Chromosome 1	17730754	17747051	-	16298
Chromosome 1	17764533	17771991	-	7459
Chromosome 1	17826085	17845618	+	19534
Chromosome 1	17862583	17867607	-	5025
Chromosome 1	17890353	17910439	+	20087
Chromosome 1	17955236	17963667	-	8432
Chromosome 1	17966584	17978613	-	12030
Chromosome 1	18027586	18037117	+	9532
Chromosome 1	18064451	18070357	+	5907
Chromosome 1	18168927	18181052	-	12126
Chromosome 1	18293613	18300454	+	6842
Chromosome 1	18328674	18335536	-	6863
Chromosome 1	18341266	18348756	+	7491
Chromosome 1	18403610	18416820	+	13211
Chromosome 1	18419803	18431825	-	12023
Chromosome 1	18541414	18551715	+	10302
Chromosome 1	18608295	18610826	+	2532
Chromosome 1	18619177	18624517	-	5341
Chromosome 1	18657200	18670446	-	13247
Chromosome 1	18708379	18716551	+	8173
Chromosome 1	18720316	18734617	+	14302
Chromosome 1	18770075	18778169	-	8095
Chromosome 1	18901294	18906788	-	5495
Chromosome 1	18937850	18945466	+	7617
Chromosome 1	18989718	18995264	-	5547
Chromosome 1	19009096	19021436	-	12341
Chromosome 1	19021704	19034909	-	13206
Chromosome 1	19075074	19094052	-	18979
Chromosome 1	19079258	19091088	+	11831
Chromosome 1	19220862	19232942	-	12081
Chromosome 1	19292188	19297678	+	5491
Chromosome 1	19306558	19316352	-	9795
Chromosome 1	19325143	19337642	+	12500
Chromosome 1	19366242	19376358	+	10117
Chromosome 1	19370907	19376702	-	5796
Chromosome 1	19376360	19381696	+	5337
Chromosome 1	19470234	19479558	+	9325
Chromosome 1	19680895	19686582	-	5688
Chromosome 1	19821543	19826768	-	5226
Chromosome 1	19849269	19858905	+	9637
Chromosome 1	19897358	19916272	+	18915
Chromosome 1	19897970	19910969	-	13000
Chromosome 1	19897970	19911744	+	13775
Chromosome 1	19898029	19911744	+	13716
Chromosome 1	19974755	19981540	+	6786
Chromosome 1	20002550	20007840	+	5291
Chromosome 1	20008297	20013593	-	5297
Chromosome 1	20030533	20042854	+	12322
Chromosome 1	20074892	20080081	+	5190
Chromosome 1	20085984	20098343	-	12360
Chromosome 1	20168465	20177890	-	9426
Chromosome 1	20169298	20178740	-	9443
Chromosome 1	20201414	20208120	+	6707
Chromosome 1	20212052	20225709	-	13658
Chromosome 1	20471302	20485461	+	14160
Chromosome 1	20585272	20605448	+	20177
Chromosome 1	20588768	20600912	+	12145
Chromosome 1	20640527	20654243	-	13717
Chromosome 1	20717849	20729908	-	12060
Chromosome 1	20905201	20913397	-	8197
Chromosome 1	20926669	20941023	+	14355
Chromosome 1	20955618	20964839	-	9222
Chromosome 1	20975448	20992977	+	17530
Chromosome 1	20978618	20990225	-	11608
Chromosome 1	21007483	21015919	-	8437
Chromosome 1	21039599	21047419	+	7821
Chromosome 1	21084911	21104754	+	19844
Chromosome 1	21093280	21103252	+	9973
Chromosome 1	21135797	21148155	+	12359
Chromosome 1	21158519	21168229	+	9711
Chromosome 1	21223651	21232950	+	9300
Chromosome 1	21271467	21276795	+	5329
Chromosome 1	21288347	21294097	+	5751
Chromosome 1	21336010	21348404	-	12395
Chromosome 1	21351853	21360085	+	8233
Chromosome 1	21418338	21432631	+	14294
Chromosome 1	21453250	21466332	+	13083
Chromosome 1	21479376	21490515	+	11140
Chromosome 1	21603627	21615297	-	11671
Chromosome 1	21622252	21631408	-	9157
Chromosome 1	21661059	21663206	-	2148
Chromosome 1	21689120	21701148	+	12029
Chromosome 1	21703721	21715488	+	11768
Chromosome 1	21716673	21728836	+	12164
Chromosome 1	21827362	21835351	+	7990
Chromosome 1	21838197	21840479	+	2283
Chromosome 1	21882485	21887783	+	5299
Chromosome 1	21888725	21894430	-	5706
Chromosome 1	21962012	21967997	+	5986
Chromosome 1	22037716	22050174	-	12459
Chromosome 1	22051996	22064351	+	12356
Chromosome 1	22096074	22108093	-	12020
Chromosome 1	22130534	22144849	+	14316
Chromosome 1	22163812	22171832	-	8021
Chromosome 1	22168308	22171025	-	2718
Chromosome 1	22188311	22189900	+	1590
Chromosome 1	22201430	22213785	-	12356
Chromosome 1	22254904	22257463	+	2560
Chromosome 1	22257474	22269559	-	12086
Chromosome 1	22370767	22387937	+	17171
Chromosome 1	22435632	22444893	+	9262
Chromosome 1	22465173	22473204	+	8032
Chromosome 1	22482274	22493791	+	11518
Chromosome 1	22565640	22576384	-	10745
Chromosome 1	22599135	22608498	-	9364
Chromosome 1	22611581	22625819	-	14239
Chromosome 1	22641814	22652917	-	11104
Chromosome 1	22675092	22683374	+	8283
Chromosome 1	22711253	22723907	+	12655
Chromosome 1	22725913	22732838	-	6926
Chromosome 1	22762326	22770368	-	8043
Chromosome 1	22794848	22799351	+	4504
Chromosome 1	22833158	22846378	+	13221
Chromosome 1	22914244	22923732	-	9489
Chromosome 1	22936884	22946123	+	9240
Chromosome 1	22947019	22953920	+	6902
Chromosome 1	22985535	22990792	+	5258
Chromosome 1	23001637	23017483	-	15847
Chromosome 1	23021434	23029153	-	7720
Chromosome 1	23040754	23042493	-	1740
Chromosome 1	23041005	23046316	-	5312
Chromosome 1	23041005	23056370	-	15366
Chromosome 1	23080764	23090813	+	10050
Chromosome 1	23212827	23235782	+	22956
Chromosome 1	23246950	23264405	-	17456
Chromosome 1	23250165	23259467	-	9303
Chromosome 1	23361477	23372942	+	11466
Chromosome 1	23387554	23401545	+	13992
Chromosome 1	23405805	23420102	+	14298
Chromosome 1	23422849	23434697	-	11849
Chromosome 1	23517068	23526324	+	9257
Chromosome 1	23526348	23534646	-	8299
Chromosome 1	23554044	23568382	-	14339
Chromosome 1	23588808	23598419	-	9612
Chromosome 1	23673238	23685553	-	12316
Chromosome 1	23673951	23685553	+	11603
Chromosome 1	23695207	23707496	+	12290
Chromosome 1	23716011	23730333	+	14323
Chromosome 1	23735219	23747364	-	12146
Chromosome 1	23759210	23771331	+	12122
Chromosome 1	23792753	23801834	-	9082
Chromosome 1	23792765	23801327	-	8563
Chromosome 1	23860623	23869447	+	8825
Chromosome 1	23886042	23892786	-	6745
Chromosome 1	23950798	23956719	+	5922
Chromosome 1	24062328	24070365	+	8038
Chromosome 1	24098001	24107213	-	9213
Chromosome 1	24119845	24134591	+	14747
Chromosome 1	24134621	24142040	+	7420
Chromosome 1	24134621	24148815	+	14195
Chromosome 1	24207092	24219449	+	12358
Chromosome 1	24225581	24235124	+	9544
Chromosome 1	24266562	24278758	+	12197
Chromosome 1	24289620	24300052	+	10433
Chromosome 1	24359827	24373087	-	13261
Chromosome 1	24381898	24391118	-	9221
Chromosome 1	24416761	24426033	+	9273
Chromosome 1	24435556	24451103	-	15548
Chromosome 1	24436322	24451561	-	15240
Chromosome 1	24437342	24445585	+	8244
Chromosome 1	24468780	24483086	+	14307
Chromosome 1	24491440	24503496	-	12057
Chromosome 1	24504480	24518215	-	13736
Chromosome 1	24557778	24565751	-	7974
Chromosome 1	24572799	24583496	+	10698
Chromosome 1	24613076	24624047	-	10972
Chromosome 1	24640600	24648656	-	8057
Chromosome 1	24921860	24930124	-	8265
Chromosome 1	24943197	24955176	+	11980
Chromosome 1	25002504	25023830	+	21327
Chromosome 1	25032918	25041227	-	8310
Chromosome 1	25068727	25092635	-	23909
Chromosome 1	25077881	25089971	-	12091
Chromosome 1	25129425	25143682	+	14258
Chromosome 1	25160457	25162139	+	1683
Chromosome 1	25171397	25176367	-	4971
Chromosome 1	25229187	25243948	+	14762
Chromosome 1	25288980	25300900	+	11921
Chromosome 1	25308890	25318124	+	9235
Chromosome 1	25327631	25337465	-	9835
Chromosome 1	25337610	25345227	+	7618
Chromosome 1	25518553	25526192	+	7640
Chromosome 1	25540010	25551989	+	11980
Chromosome 1	25560764	25563368	-	2605
Chromosome 1	25567831	25577164	-	9334
Chromosome 1	25639170	25641771	-	2602
Chromosome 1	25657327	25663823	-	6497
Chromosome 1	25657945	25665099	-	7155
Chromosome 1	25679760	25692826	+	13067
Chromosome 1	25679794	25693610	+	13817
Chromosome 1	25694554	25706717	+	12164
Chromosome 1	25723756	25728804	+	5049
Chromosome 1	25723756	25732832	+	9077
Chromosome 1	25805905	25814046	+	8142
Chromosome 1	25829339	25841703	+	12365
Chromosome 1	25845061	25849919	-	4859
Chromosome 1	25851504	25862729	-	11226
Chromosome 1	25851801	25861860	+	10060
Chromosome 1	25905869	25923501	-	17633
Chromosome 1	25910590	25931498	+	20909
Chromosome 1	25915212	25923501	-	8290
Chromosome 1	25970506	25982540	-	12035
Chromosome 1	26044945	26057330	+	12386
Chromosome 1	26074190	26086520	-	12331
Chromosome 1	26099253	26112755	-	13503
Chromosome 1	26114643	26121320	-	6678
Chromosome 1	26136838	26141898	-	5061
Chromosome 1	26154885	26170252	-	15368
Chromosome 1	26157924	26166208	+	8285
Chromosome 1	26181887	26189861	-	7975
Chromosome 1	26208727	26211313	-	2587
Chromosome 1	26208727	26219630	-	10904
Chromosome 1	26237704	26245855	-	8152
Chromosome 1	26266780	26275764	-	8985
Chromosome 1	26275772	26289840	+	14069
Chromosome 1	26293113	26301498	-	8386
Chromosome 1	26304656	26317423	-	12768
Chromosome 1	26335636	26338342	+	2707
Chromosome 1	26349764	26364936	+	15173
Chromosome 1	26409288	26418606	+	9319
Chromosome 1	26477710	26491880	+	14171
Chromosome 1	26510233	26530686	+	20454
Chromosome 1	26551388	26565564	+	14177
Chromosome 1	26551498	26566732	-	15235
Chromosome 1	26554197	26562086	+	7890
Chromosome 1	26567067	26579303	+	12237
Chromosome 1	26580947	26592970	+	12024
Chromosome 1	26619491	26640093	+	20603
Chromosome 1	26620543	26629875	+	9333
Chromosome 1	26655805	26674419	+	18615
Chromosome 1	26659753	26671686	+	11934
Chromosome 1	26691964	26697361	+	5398
Chromosome 1	26756575	26766063	+	9489
Chromosome 1	26758236	26766588	+	8353
Chromosome 1	26777734	26787214	+	9481
Chromosome 1	26786253	26804929	+	18677
Chromosome 1	26794407	26801955	-	7549
Chromosome 1	26812528	26820821	-	8294
Chromosome 1	26825674	26838046	+	12373
Chromosome 1	26856957	26865295	+	8339
Chromosome 1	26898749	26914067	-	15319
Chromosome 1	26902417	26909688	-	7272
Chromosome 1	26930501	26942923	+	12423
Chromosome 1	26942218	26954759	-	12542
Chromosome 1	26954051	26966489	+	12439
Chromosome 1	27022401	27027345	+	4945
Chromosome 1	27029004	27036484	-	7481
Chromosome 1	27056475	27065490	-	9016
Chromosome 1	27094273	27106409	-	12137
Chromosome 1	27112918	27125486	+	12569
Chromosome 1	27172076	27180589	+	8514
Chromosome 1	27188359	27197684	+	9326
Chromosome 1	27242248	27254641	+	12394
Chromosome 1	27363717	27369029	+	5313
Chromosome 1	27366284	27382438	+	16155
Chromosome 1	27369517	27387199	+	17683
Chromosome 1	27431246	27446907	-	15662
Chromosome 1	27431256	27439927	-	8672
Chromosome 1	27439938	27446907	-	6970
Chromosome 1	27448269	27456401	+	8133
Chromosome 1	27460388	27470328	-	9941
Chromosome 1	27470330	27488243	-	17914
Chromosome 1	27475689	27484243	+	8555
Chromosome 1	27538504	27559652	+	21149
Chromosome 1	27541112	27548737	+	7626
Chromosome 1	27575461	27580379	+	4919
Chromosome 1	27593543	27608804	+	15262
Chromosome 1	27597682	27609860	-	12179
Chromosome 1	27626504	27634722	+	8219
Chromosome 1	27647455	27650032	+	2578
Chromosome 1	27653141	27665414	-	12274
Chromosome 1	27674659	27676956	-	2298
Chromosome 1	27683027	27697304	-	14278
Chromosome 1	27709511	27715575	-	6065
Chromosome 1	27719336	27734034	-	14699
Chromosome 1	27724366	27730831	+	6466
Chromosome 1	27784420	27807495	+	23076
Chromosome 1	27787862	27799791	+	11930
Chromosome 1	27814555	27835217	-	20663
Chromosome 1	27817838	27830197	+	12360
Chromosome 1	27841679	27854033	-	12355
Chromosome 1	27874346	27883645	+	9300
Chromosome 1	27889251	27900681	+	11431
Chromosome 1	27909835	27929951	+	20117
Chromosome 1	27913857	27926268	+	12412
Chromosome 1	27928681	27943467	+	14787
Chromosome 1	27928681	27944165	+	15485
Chromosome 1	27939254	27955011	+	15758
Chromosome 1	27942901	27949981	-	7081
Chromosome 1	27943748	27950385	+	6638
Chromosome 1	27946757	27952847	-	6091
Chromosome 1	27970975	27985776	-	14802
Chromosome 1	28008224	28024408	-	16185
Chromosome 1	28009080	28024369	+	15290
Chromosome 1	28011094	28018002	-	6909
Chromosome 1	28027920	28037136	-	9217
Chromosome 1	28055532	28077023	-	21492
Chromosome 1	28087704	28095906	+	8203
Chromosome 1	28135147	28148742	+	13596
Chromosome 1	28148733	28161118	-	12386
Chromosome 1	28247806	28260209	-	12404
Chromosome 1	28265535	28273353	-	7819
Chromosome 1	28316675	28336934	+	20260
Chromosome 1	28321784	28329902	+	8119
Chromosome 1	28395334	28407194	+	11861
Chromosome 1	28407722	28410398	+	2677
Chromosome 1	28412520	28421845	+	9326
Chromosome 1	28421854	28433742	+	11889
Chromosome 1	28444814	28457214	-	12401
Chromosome 1	28506678	28514822	+	8145
Chromosome 1	28516722	28523456	-	6735
Chromosome 1	28516722	28524916	-	8195
Chromosome 1	28516900	28524913	-	8014
Chromosome 1	28533621	28542919	-	9299
Chromosome 1	28585278	28592845	+	7568
Chromosome 1	28597884	28607198	+	9315
Chromosome 1	28614734	28618120	-	3387
Chromosome 1	28614734	28627572	-	12839
Chromosome 1	28622488	28630531	+	8044
Chromosome 1	28629319	28637236	-	7918
Chromosome 1	28636003	28641424	-	5422
Chromosome 1	28641390	28649501	+	8112
Chromosome 1	28641393	28651846	+	10454
Chromosome 1	28648181	28650779	+	2599
Chromosome 1	28648542	28651853	-	3312
Chromosome 1	28678488	28685588	-	7101
Chromosome 1	28688922	28690799	-	1878
Chromosome 1	28690510	28698842	+	8333
Chromosome 1	28719176	28722525	+	3350
Chromosome 1	28719176	28730182	+	11007
Chromosome 1	28719176	28735765	+	16590
Chromosome 1	28721856	28730182	+	8327
Chromosome 1	28721859	28735765	+	13907
Chromosome 1	28744301	28756669	-	12369
Chromosome 1	28783131	28790762	+	7632
Chromosome 1	28793531	28801838	-	8308
Chromosome 1	28868365	28876098	+	7734
Chromosome 1	28907252	28919611	+	12360
Chromosome 1	28932517	28946784	-	14268
Chromosome 1	28956953	28965407	+	8455
Chromosome 1	28971691	28983324	+	11634
Chromosome 1	28994622	29002617	+	7996
Chromosome 1	29001581	29013358	-	11778
Chromosome 1	29033890	29039869	+	5980
Chromosome 1	29034563	29041934	-	7372
Chromosome 1	29047905	29055493	+	7589
Chromosome 1	29073310	29093218	-	19909
Chromosome 1	29082324	29090389	+	8066
Chromosome 1	29115520	29125029	+	9510
Chromosome 1	29116614	29119531	-	2918
Chromosome 1	29131268	29143233	+	11966
Chromosome 1	29184660	29197248	+	12589
Chromosome 1	29206183	29213864	+	7682
Chromosome 1	29271797	29292405	-	20609
Chromosome 1	29276224	29288566	-	12343
Chromosome 1	29303798	29317986	-	14189
Chromosome 1	29325220	29334479	+	9260
Chromosome 1	29337200	29356105	+	18906
Chromosome 1	29337393	29356648	+	19256
Chromosome 1	29340243	29347322	-	7080
Chromosome 1	29344157	29362608	+	18452
Chromosome 1	29384789	29391764	-	6976
Chromosome 1	29444372	29449410	-	5039
Chromosome 1	29455678	29460821	-	5144
Chromosome 1	29463055	29471135	+	8081
Chromosome 1	29474790	29492531	-	17742
Chromosome 1	29479809	29487397	+	7589
Chromosome 1	29501450	29511372	+	9923
Chromosome 1	29502772	29522915	-	20144
Chromosome 1	29511386	29521672	+	10287
Chromosome 1	29545714	29554928	-	9215
Chromosome 1	29601446	29613831	-	12386
Chromosome 1	29617856	29627062	-	9207
Chromosome 1	29629699	29637815	-	8117
Chromosome 1	29638449	29646155	+	7707
Chromosome 1	29653591	29667857	-	14267
Chromosome 1	29669747	29681837	+	12091
Chromosome 1	29681843	29689718	-	7876
Chromosome 1	29696320	29699035	+	2716
Chromosome 1	29713226	29720975	+	7750
Chromosome 1	29717100	29734766	-	17667
Chromosome 1	29720984	29729162	-	8179
Chromosome 1	29750866	29760641	+	9776
Chromosome 1	29763306	29771852	+	8547
Chromosome 1	29788812	29791339	-	2528
Chromosome 1	29794450	29801996	+	7547
Chromosome 1	29807360	29817244	+	9885
Chromosome 1	29832293	29841748	-	9456
Chromosome 1	29850236	29862664	-	12429
Chromosome 1	29892857	29901256	-	8400
Chromosome 1	29917803	29922910	-	5108
Chromosome 1	29988840	29997111	-	8272
Chromosome 1	30027058	30039436	+	12379
Chromosome 1	30047813	30055599	+	7787
Chromosome 1	30079713	30090933	+	11221
Chromosome 1	30092116	30100818	-	8703
Chromosome 1	30109734	30130578	+	20845
Chromosome 1	30110179	30130578	+	20400
Chromosome 1	30116123	30122156	+	6034
Chromosome 1	30122160	30130578	+	8419
Chromosome 1	30129236	30146558	+	17323
Chromosome 1	30129296	30140237	+	10942
Chromosome 1	30129296	30149136	+	19841
Chromosome 1	30138975	30146556	+	7582
Chromosome 1	30138975	30155370	+	16396
Chromosome 1	30142901	30147857	+	4957
Chromosome 1	30145294	30149136	+	3843
Chromosome 1	30147859	30155370	+	7512
Chromosome 1	30148474	30169436	-	20963
Chromosome 1	30151891	30157738	-	5848
Chromosome 1	30154708	30169309	+	14602
Chromosome 1	30163572	30179806	-	16235
Chromosome 1	30168014	30176434	+	8421
Chromosome 1	30183554	30191660	+	8107
Chromosome 1	30240933	30250152	-	9220
Chromosome 1	30253252	30260834	+	7583
Chromosome 1	30279346	30288701	+	9356
Chromosome 1	30292314	30310955	+	18642
Chromosome 1	30342422	30349778	+	7357
Chromosome 1	30343277	30350099	+	6823
Chromosome 1	30350117	30358883	+	8767
Chromosome 1	30370676	30380696	-	10021
Chromosome 1	30372057	30390187	-	18131
Chromosome 1	30380707	30390029	+	9323
Chromosome 1	30448390	30460669	-	12280
Chromosome 1	30494063	30514265	+	20203
Chromosome 1	30503473	30510825	+	7353
Chromosome 1	30510297	30524633	+	14337
Chromosome 1	30519153	30536660	-	17508
Chromosome 1	30523352	30532989	-	9638
Chromosome 1	30552983	30558197	-	5215
Chromosome 1	30577980	30583746	-	5767
Chromosome 1	30588625	30593697	+	5073
Chromosome 1	30597571	30602389	-	4819
Chromosome 1	30608239	30613220	-	4982
Chromosome 1	30639222	30647317	+	8096
Chromosome 1	30668468	30690152	-	21685
Chromosome 1	30689201	30701758	-	12558
Chromosome 1	30689201	30709515	-	20315
Chromosome 1	30691783	30699969	-	8187
Chromosome 1	30700243	30709518	-	9276
Chromosome 1	30719055	30721670	-	2616
Chromosome 1	30730618	30739227	-	8610
Chromosome 1	30776483	30784495	+	8013
Chromosome 1	30821919	30837097	+	15179
Chromosome 1	30843636	30851628	+	7993
Chromosome 1	30861725	30871426	-	9702
Chromosome 1	30886013	30894293	-	8281
Chromosome 1	30951812	30966090	-	14279
Chromosome 1	30977209	30991386	-	14178
Chromosome 1	31009444	31018723	-	9280
Chromosome 1	31039422	31051751	+	12330
Chromosome 1	31057908	31063059	-	5152
Chromosome 1	31063949	31073907	+	9959
Chromosome 1	31064460	31076583	+	12124
Chromosome 1	31077331	31085152	-	7822
Chromosome 1	31085269	31093780	+	8512
Chromosome 1	31156066	31170370	+	14305
Chromosome 1	31181931	31190390	-	8460
Chromosome 1	31190378	31198192	-	7815
Chromosome 1	31206774	31221039	-	14266
Chromosome 1	31229277	31243568	+	14292
Chromosome 1	31245697	31259897	-	14201
Chromosome 1	31265827	31269090	+	3264
Chromosome 1	31277280	31291489	+	14210
Chromosome 1	31304380	31312200	-	7821
Chromosome 1	31318056	31330057	-	12002
Chromosome 1	31342244	31354338	-	12095
Chromosome 1	31357720	31366698	+	8979
Chromosome 1	31369241	31377405	-	8165
Chromosome 1	31395111	31409399	-	14289
Chromosome 1	31409412	31420478	+	11067
Chromosome 1	31424633	31435550	+	10918
Chromosome 1	31456316	31458139	-	1824
Chromosome 1	31467204	31477707	-	10504
Chromosome 1	31486591	31492182	-	5592
Chromosome 1	31524281	31544369	+	20089
Chromosome 1	31543911	31555950	-	12040
Chromosome 1	31575188	31589465	+	14278
Chromosome 1	31595272	31609481	+	14210
Chromosome 1	31618363	31630145	+	11783
Chromosome 1	31638729	31656226	+	17498
Chromosome 1	31639265	31657175	-	17911
Chromosome 1	31646660	31655872	+	9213
Chromosome 1	31652896	31667879	-	14984
Chromosome 1	31654288	31659765	+	5478
Chromosome 1	31658176	31667879	+	9704
Chromosome 1	31693324	31707660	-	14337
Chromosome 1	31709512	31723731	-	14220
Chromosome 1	31731009	31742128	-	11120
Chromosome 1	31766172	31777354	-	11183
Chromosome 1	31780749	31793064	-	12316
Chromosome 1	31794708	31806797	+	12090
Chromosome 1	31852137	31863162	-	11026
Chromosome 1	31852865	31866276	+	13412
Chromosome 1	31853234	31865507	+	12274
Chromosome 1	31853603	31865138	+	11536
Chromosome 1	31853726	31865015	+	11290
Chromosome 1	31853972	31864769	+	10798
Chromosome 1	31854643	31868653	+	14011
Chromosome 1	31863007	31864769	+	1763
Chromosome 1	31863932	31867316	-	3385
Chromosome 1	31884020	31898349	+	14330
Chromosome 1	31915097	31925611	-	10515
Chromosome 1	31916504	31925611	-	9108
Chromosome 1	31916510	31938202	-	21693
Chromosome 1	31917806	31925928	-	8123
Chromosome 1	31948648	31969182	-	20535
Chromosome 1	31953648	31961901	-	8254
Chromosome 1	31983096	31995592	-	12497
Chromosome 1	32005801	32012574	+	6774
Chromosome 1	32019505	32034254	-	14750
Chromosome 1	32035464	32043701	+	8238
Chromosome 1	32059008	32073069	+	14062
Chromosome 1	32078154	32085753	-	7600
Chromosome 1	32121311	32144562	+	23252
Chromosome 1	32128119	32142410	+	14292
Chromosome 1	32170674	32184852	-	14179
Chromosome 1	32224034	32238309	+	14276
Chromosome 1	32256620	32282199	+	25580
Chromosome 1	32259780	32272159	-	12380
Chromosome 1	32297681	32311963	-	14283
Chromosome 1	32350321	32368898	-	18578
Chromosome 1	32351916	32359783	+	7868
Chromosome 1	32351916	32367220	+	15305
Chromosome 1	32380018	32394380	+	14363
Chromosome 1	32418844	32433125	+	14282
Chromosome 1	32440614	32449826	+	9213
Chromosome 1	32518560	32527771	-	9212
Chromosome 1	32551215	32559126	+	7912
Chromosome 1	32559446	32570503	-	11058
Chromosome 1	32570513	32573251	+	2739
Chromosome 1	32600509	32609830	-	9322
Chromosome 1	32611025	32618871	+	7847
Chromosome 1	32627867	32636064	+	8198
Chromosome 1	32644541	32652446	-	7906
Chromosome 1	32661195	32669027	-	7833
Chromosome 1	32676730	32690982	-	14253
Chromosome 1	32695374	32709657	-	14284
Chromosome 1	32713575	32728962	-	15388
Chromosome 1	32714228	32722751	+	8524
Chromosome 1	32746283	32763578	-	17296
Chromosome 1	32766547	32780466	+	13920
Chromosome 1	32780469	32789626	-	9158
Chromosome 1	32805618	32821885	+	16268
Chromosome 1	32830575	32849219	-	18645
Chromosome 1	32854600	32856738	-	2139
Chromosome 1	32857788	32872041	+	14254
Chromosome 1	32872065	32880626	-	8562
Chromosome 1	32931600	32940323	-	8724
Chromosome 1	32931948	32939421	-	7474
Chromosome 1	32942029	32952665	-	10637
Chromosome 1	32971109	32979284	-	8176
Chromosome 1	32999667	33015162	-	15496
Chromosome 1	33007654	33015085	-	7432
Chromosome 1	33010784	33019749	+	8966
Chromosome 1	33020276	33032238	-	11963
Chromosome 1	33071106	33079187	-	8082
Chromosome 1	33092272	33106624	+	14353
Chromosome 1	33125068	33135473	-	10406
Chromosome 1	33149789	33164069	+	14281
Chromosome 1	33191866	33199512	+	7647
Chromosome 1	33203599	33225523	-	21925
Chromosome 1	33208372	33223306	+	14935
Chromosome 1	33241285	33255447	+	14163
Chromosome 1	33266447	33274747	+	8301
Chromosome 1	33276400	33294030	+	17631
Chromosome 1	33281364	33290719	+	9356
Chromosome 1	33302320	33318190	+	15871
Chromosome 1	33303321	33318537	-	15217
Chromosome 1	33304846	33312761	+	7916
Chromosome 1	33329816	33350780	-	20965
Chromosome 1	33335382	33345176	-	9795
Chromosome 1	33339373	33348697	-	9325
Chromosome 1	33353581	33367504	+	13924
Chromosome 1	33367938	33382169	+	14232
Chromosome 1	33382292	33400583	-	18292
Chromosome 1	33413301	33427591	+	14291
Chromosome 1	33414166	33428222	+	14057
Chromosome 1	33440432	33449837	-	9406
Chromosome 1	33452755	33467020	+	14266
Chromosome 1	33477676	33491984	+	14309
Chromosome 1	33502499	33511720	+	9222
Chromosome 1	33521977	33531462	-	9486
Chromosome 1	33530207	33538521	+	8315
Chromosome 1	33530207	33542975	+	12769
Chromosome 1	33549135	33553432	-	4298
Chromosome 1	33565457	33586217	+	20761
Chromosome 1	33577161	33585495	-	8335
Chromosome 1	33592331	33598541	-	6211
Chromosome 1	33601559	33613944	+	12386
Chromosome 1	33627629	33635515	-	7887
Chromosome 1	33647743	33667787	+	20045
Chromosome 1	33649272	33656945	-	7674
Chromosome 1	33657966	33666274	+	8309
Chromosome 1	33693562	33711399	-	17838
Chromosome 1	33698539	33707882	+	9344
Chromosome 1	33712211	33716272	+	4062
Chromosome 1	33738609	33752871	+	14263
Chromosome 1	33757149	33769415	+	12267
Chromosome 1	38571834	38578733	+	6900
Chromosome 1	38624711	38636668	-	11958
Chromosome 1	38648423	38656838	-	8416
Chromosome 1	38670802	38683149	+	12348
Chromosome 1	38684757	38693014	-	8258
Chromosome 1	38697804	38705185	+	7382
Chromosome 1	38705910	38713628	+	7719
Chromosome 1	38713673	38721324	+	7652
Chromosome 1	38720061	38731484	-	11424
Chromosome 1	38735088	38752902	+	17815
Chromosome 1	38735530	38744862	-	9333
Chromosome 1	38744870	38753694	-	8825
Chromosome 1	38773419	38781808	+	8390
Chromosome 1	38774340	38779708	-	5369
Chromosome 1	38775276	38782126	+	6851
Chromosome 1	38792634	38805034	-	12401
Chromosome 1	38842140	38850815	-	8676
Chromosome 1	38872360	38887390	+	15031
Chromosome 1	38877377	38884295	+	6919
Chromosome 1	38889114	38901529	+	12416
Chromosome 1	38907144	38911929	-	4786
Chromosome 1	38997520	39009842	+	12323
Chromosome 1	39052772	39060638	+	7867
Chromosome 1	39160885	39172169	-	11285
Chromosome 1	39217465	39225117	-	7653
Chromosome 1	39218655	39237275	+	18621
Chromosome 1	39218655	39239791	+	21137
Chromosome 1	39219217	39239791	-	20575
Chromosome 1	39225143	39226805	+	1663
Chromosome 1	39233081	39237239	+	4159
Chromosome 1	39233081	39244176	+	11096
Chromosome 1	39236045	39243082	-	7038
Chromosome 1	39236045	39244176	-	8132
Chromosome 1	39240504	39251717	+	11214
Chromosome 1	39240504	39251720	+	11217
Chromosome 1	39245829	39253985	-	8157
Chromosome 1	39245829	39262728	-	16900
Chromosome 1	39252773	39262728	-	9956
Chromosome 1	39255995	39271722	+	15728
Chromosome 1	39256096	39271722	+	15627
Chromosome 1	39307475	39327670	+	20196
Chromosome 1	39335007	39348184	+	13178
Chromosome 1	39355272	39363543	-	8272
Chromosome 1	39365774	39387451	+	21678
Chromosome 1	39396538	39412222	+	15685
Chromosome 1	39398718	39406742	+	8025
Chromosome 1	39405518	39427430	+	21913
Chromosome 1	39439461	39454414	+	14954
Chromosome 1	39450628	39454414	+	3787
Chromosome 1	39463970	39473562	-	9593
Chromosome 1	39497693	39503230	+	5538
Chromosome 1	39511753	39526694	+	14942
Chromosome 1	39513105	39526694	+	13590
Chromosome 1	39519289	39524321	-	5033
Chromosome 1	39531515	39533233	+	1719
Chromosome 1	39550523	39569226	+	18704
Chromosome 1	39550523	39570183	+	19661
Chromosome 1	39550962	39570183	+	19222
Chromosome 1	39554381	39569226	+	14846
Chromosome 1	39554381	39570183	+	15803
Chromosome 1	39554820	39570183	+	15364
Chromosome 1	39560084	39567735	+	7652
Chromosome 1	39565561	39577228	+	11668
Chromosome 1	39570465	39578387	+	7923
Chromosome 1	39581523	39598423	-	16901
Chromosome 1	39604717	39609053	-	4337
Chromosome 1	39633321	39647396	+	14076
Chromosome 1	39649391	39657703	-	8313
Chromosome 1	39661032	39675333	+	14302
Chromosome 1	39675787	39683347	-	7561
Chromosome 1	39689900	39704078	-	14179
Chromosome 1	39711240	39719923	+	8684
Chromosome 1	39721027	39728108	-	7082
Chromosome 1	39732509	39740643	-	8135
Chromosome 1	39761881	39776178	-	14298
Chromosome 1	39810635	39819988	-	9354
Chromosome 1	39820962	39829022	+	8061
Chromosome 1	39829938	39837933	+	7996
Chromosome 1	39843062	39863952	-	20891
Chromosome 1	39847878	39866008	+	18131
Chromosome 1	39850385	39859738	+	9354
Chromosome 1	39937578	39944178	+	6601
Chromosome 1	39976041	39996792	-	20752
Chromosome 1	39981952	39990172	+	8221
Chromosome 1	40000010	40007269	+	7260
Chromosome 1	40023754	40032759	-	9006
Chromosome 1	40065067	40079234	+	14168
Chromosome 1	40108505	40118292	+	9788
Chromosome 1	40118296	40131933	+	13638
Chromosome 1	40170897	40183488	+	12592
Chromosome 1	40184034	40189555	-	5522
Chromosome 1	40210805	40214999	-	4195
Chromosome 1	40223868	40239349	-	15482
Chromosome 1	40224021	40232290	-	8270
Chromosome 1	40232256	40240960	+	8705
Chromosome 1	40254100	40258096	-	3997
Chromosome 1	40312485	40334636	-	22152
Chromosome 1	40317070	40331325	+	14256
Chromosome 1	40343205	40352311	+	9107
Chromosome 1	40353119	40361433	-	8315
Chromosome 1	40369772	40377638	+	7867
Chromosome 1	40387755	40397158	+	9404
Chromosome 1	40387772	40394664	-	6893
Chromosome 1	40405768	40414005	-	8238
Chromosome 1	40417810	40436651	-	18842
Chromosome 1	40423825	40432968	+	9144
Chromosome 1	40424742	40435566	+	10825
Chromosome 1	40442142	40450328	+	8187
Chromosome 1	40477736	40486892	+	9157
Chromosome 1	40511586	40531251	-	19666
Chromosome 1	40512892	40522257	+	9366
Chromosome 1	40568349	40590766	+	22418
Chromosome 1	40571369	40585051	-	13683
Chromosome 1	40640869	40650318	+	9450
Chromosome 1	40670110	40682177	+	12068
Chromosome 1	40686584	40694456	+	7873
Chromosome 1	40707305	40719515	+	12211
Chromosome 1	40712917	40719526	-	6610
Chromosome 1	40720629	40732982	+	12354
Chromosome 1	40733926	40746375	+	12450
Chromosome 1	40750374	40764536	-	14163
Chromosome 1	40774718	40782898	-	8181
Chromosome 1	40788046	40797797	-	9752
Chromosome 1	40856236	40863663	-	7428
Chromosome 1	40867526	40876783	-	9258
Chromosome 1	40883410	40892951	-	9542
Chromosome 1	40938529	40947336	+	8808
Chromosome 1	40939253	40947818	+	8566
Chromosome 1	40959877	40972234	-	12358
Chromosome 1	40974935	40983222	+	8288
Chromosome 1	40993691	41010423	+	16733
Chromosome 1	40997315	41004711	+	7397
Chromosome 1	41023880	41032164	-	8285
Chromosome 1	41042292	41050723	+	8432
Chromosome 1	41053315	41060011	+	6697
Chromosome 1	41067856	41076147	+	8292
Chromosome 1	41138959	41145610	+	6652
Chromosome 1	41167329	41190008	+	22680
Chromosome 1	41203429	41210827	-	7399
Chromosome 1	41217776	41228614	-	10839
Chromosome 1	41235418	41244710	+	9293
Chromosome 1	41293354	41307571	-	14218
Chromosome 1	41364576	41378887	-	14312
Chromosome 1	41382764	41403944	-	21181
Chromosome 1	41403977	41423236	+	19260
Chromosome 1	41406971	41415249	-	8279
Chromosome 1	41426585	41439049	+	12465
Chromosome 1	41461159	41475477	-	14319
Chromosome 1	41529407	41532080	+	2674
Chromosome 1	41543281	41565391	+	22111
Chromosome 1	41572411	41583210	-	10800
Chromosome 1	41615129	41622675	+	7547
Chromosome 1	41633903	41654466	-	20564
Chromosome 1	41635120	41647335	-	12216
Chromosome 1	41647349	41654596	-	7248
Chromosome 1	41650440	41666415	-	15976
Chromosome 1	41660495	41668511	-	8017
Chromosome 1	41670833	41678723	+	7891
Chromosome 1	41684307	41708147	-	23841
Chromosome 1	41690606	41702985	+	12380
Chromosome 1	41713849	41722213	-	8365
Chromosome 1	41736905	41745152	+	8248
Chromosome 1	41750370	41760646	-	10277
Chromosome 1	41772895	41781060	+	8166
Chromosome 1	41783699	41791283	+	7585
Chromosome 1	41807554	41815508	+	7955
Chromosome 1	41834045	41845595	+	11551
Chromosome 1	41863320	41877619	+	14300
Chromosome 1	41883121	41894279	+	11159
Chromosome 1	41907318	41925779	+	18462
Chromosome 1	41913100	41922364	-	9265
Chromosome 1	41936146	41942669	-	6524
Chromosome 1	41943992	41952282	+	8291
Chromosome 1	41944783	41954850	-	10068
Chromosome 1	42024278	42040095	-	15818
Chromosome 1	42055700	42069884	-	14185
Chromosome 1	42093559	42106515	-	12957
Chromosome 1	42110422	42118885	+	8464
Chromosome 1	42132910	42137795	+	4886
Chromosome 1	42140588	42148573	+	7986
Chromosome 1	42182362	42195115	-	12754
Chromosome 1	42221056	42229849	+	8794
Chromosome 1	42293952	42302099	+	8148
Chromosome 1	42313495	42327789	-	14295
Chromosome 1	42346210	42362181	+	15972
Chromosome 1	42348489	42363002	-	14514
Chromosome 1	42369979	42380405	+	10427
Chromosome 1	42387455	42392327	-	4873
Chromosome 1	42418202	42439074	-	20873
Chromosome 1	42423189	42431694	+	8506
Chromosome 1	42568201	42580405	-	12205
Chromosome 1	42584908	42594226	-	9319
Chromosome 1	42595023	42602719	+	7697
Chromosome 1	42628330	42648675	-	20346
Chromosome 1	42634785	42643999	+	9215
Chromosome 1	42659645	42667671	+	8027
Chromosome 1	42699287	42701882	-	2596
Chromosome 1	42718574	42728293	+	9720
Chromosome 1	42731051	42742998	+	11948
Chromosome 1	42748388	42756031	+	7644
Chromosome 1	42761210	42770487	-	9278
Chromosome 1	42782155	42790445	-	8291
Chromosome 1	42820221	42825236	-	5016
Chromosome 1	42855363	42865572	-	10210
Chromosome 1	42866863	42874380	+	7518
Chromosome 1	42910680	42918281	-	7602
Chromosome 1	42931389	42940700	-	9312
Chromosome 1	42952248	42970403	+	18156
Chromosome 1	42956174	42968524	-	12351
Chromosome 1	42977018	42984194	+	7177
Chromosome 1	42986499	43006610	-	20112
Chromosome 1	42988799	43001593	+	12795
Chromosome 1	43033054	43042297	+	9244
Chromosome 1	43041070	43059596	+	18527
Chromosome 1	43058374	43067618	+	9245
Chromosome 1	43094253	43096839	-	2587
Chromosome 1	43126347	43136772	+	10426
Chromosome 1	43130840	43137344	+	6505
Chromosome 1	43143064	43153113	+	10050
Chromosome 1	43155746	43167370	+	11625
Chromosome 1	43166142	43172098	+	5957
Chromosome 1	43166142	43179990	+	13849
Chromosome 1	43166973	43181229	-	14257
Chromosome 1	43171893	43181229	-	9337
Chromosome 1	43181349	43187374	+	6026
Chromosome 1	43205867	43208414	-	2548
Chromosome 1	43212310	43217946	-	5637
Chromosome 1	43228418	43235821	-	7404
Chromosome 1	43275143	43284557	+	9415
Chromosome 1	43320806	43328705	+	7900
Chromosome 1	43345070	43359366	-	14297
Chromosome 1	43378860	43387182	-	8323
Chromosome 1	43428992	43436913	-	7922
Chromosome 1	43443883	43455728	-	11846
Chromosome 1	43444096	43460165	+	16070
Chromosome 1	43460913	43468905	+	7993
Chromosome 1	43468915	43476237	-	7323
Chromosome 1	43480342	43496095	+	15754
Chromosome 1	43547590	43555438	+	7849
Chromosome 1	43568970	43577229	-	8260
Chromosome 1	43588930	43599645	-	10716
Chromosome 1	43641020	43649211	-	8192
Chromosome 1	43681268	43688850	+	7583
Chromosome 1	43695784	43712366	+	16583
Chromosome 1	43696780	43717300	+	20521
Chromosome 1	43697675	43706942	-	9268
Chromosome 1	43706953	43712791	+	5839
Chromosome 1	43724141	43731046	-	6906
Chromosome 1	43757971	43765485	-	7515
Chromosome 1	43777095	43788421	-	11327
Chromosome 1	43836765	43848728	+	11964
Chromosome 1	43916186	43936200	-	20015
Chromosome 1	43922654	43936310	-	13657
Chromosome 1	43927691	43944550	+	16860
Chromosome 1	43934660	43942907	-	8248
Chromosome 1	43944537	43958827	+	14291
Chromosome 1	43973207	43983079	-	9873
Chromosome 1	44008380	44015506	+	7127
Chromosome 1	44023710	44032097	-	8388
Chromosome 1	44044947	44056041	+	11095
Chromosome 1	44063053	44069287	+	6235
Chromosome 1	44069290	44077229	+	7940
Chromosome 1	44095848	44102645	-	6798
Chromosome 1	44108558	44125234	-	16677
Chromosome 1	44212047	44226328	-	14282
Chromosome 1	44309289	44321273	-	11985
Chromosome 1	44347298	44354975	-	7678
Chromosome 1	44367797	44369814	+	2018
Chromosome 1	44367797	44381380	+	13584
Chromosome 1	44367988	44381661	+	13674
Chromosome 1	44388639	44399489	+	10851
Chromosome 1	44390753	44393367	+	2615
Chromosome 1	44423286	44435231	+	11946
Chromosome 1	44468482	44478606	+	10125
Chromosome 1	44469288	44478603	+	9316
Chromosome 1	44484660	44493407	+	8748
Chromosome 1	44567184	44576431	+	9248
Chromosome 1	44624787	44633086	+	8300
Chromosome 1	44644995	44658966	+	13972
Chromosome 1	44646956	44660605	-	13650
Chromosome 1	44690582	44702996	+	12415
Chromosome 1	44744426	44756911	+	12486
Chromosome 1	44771026	44782910	+	11885
Chromosome 1	44790160	44802106	-	11947
Chromosome 1	44822974	44824551	-	1578
Chromosome 1	44835047	44852456	+	17410
Chromosome 1	44836077	44852852	+	16776
Chromosome 1	44836286	44843592	-	7307
Chromosome 1	44876832	44887898	-	11067
Chromosome 1	44900916	44910279	+	9364
Chromosome 1	44913815	44925684	+	11870
Chromosome 1	44926062	44934343	-	8282
Chromosome 1	44938038	44947251	-	9214
Chromosome 1	44974766	44987104	-	12339
Chromosome 1	44987147	44991702	-	4556
Chromosome 1	44996277	45013166	+	16890
Chromosome 1	45016957	45031180	+	14224
Chromosome 1	45017613	45024092	-	6480
Chromosome 1	45025073	45031772	+	6700
Chromosome 1	45040063	45049425	-	9363
Chromosome 1	45105209	45117198	-	11990
Chromosome 1	45136676	45148142	+	11467
Chromosome 1	45152705	45163954	-	11250
Chromosome 1	45204725	45216892	+	12168
Chromosome 1	45273583	45285909	+	12327
Chromosome 1	45325553	45341815	+	16263
Chromosome 1	45329667	45337614	+	7948
Chromosome 1	45347860	45358000	+	10141
Chromosome 1	45397316	45405373	-	8058
Chromosome 1	45398201	45412844	+	14644
Chromosome 1	45398201	45413074	-	14874
Chromosome 1	45401015	45417126	+	16112
Chromosome 1	45411004	45418548	-	7545
Chromosome 1	45423683	45431359	+	7677
Chromosome 1	45437631	45446871	-	9241
Chromosome 1	45447856	45454744	+	6889
Chromosome 1	45464901	45472787	-	7887
Chromosome 1	45511526	45522663	-	11138
Chromosome 1	45536196	45548338	+	12143
Chromosome 1	45563919	45575088	-	11170
Chromosome 1	45625323	45637219	-	11897
Chromosome 1	45637227	45651443	+	14217
Chromosome 1	45672197	45680434	-	8238
Chromosome 1	45751209	45770984	+	19776
Chromosome 1	45795277	45807507	-	12231
Chromosome 1	45815001	45826669	-	11669
Chromosome 1	45815253	45828778	-	13526
Chromosome 1	45891222	45903595	-	12374
Chromosome 1	45907264	45915001	+	7738
Chromosome 1	45907264	45926205	+	18942
Chromosome 1	45913721	45919724	+	6004
Chromosome 1	45918446	45926205	+	7760
Chromosome 1	45979703	45991427	+	11725
Chromosome 1	46145594	46151545	+	5952
Chromosome 1	46177723	46180217	+	2495
Chromosome 1	46186984	46209072	-	22089
Chromosome 1	46194827	46206862	+	12036
Chromosome 1	46217207	46225005	-	7799
Chromosome 1	46225171	46234069	-	8899
Chromosome 1	46234079	46246341	-	12263
Chromosome 1	46256999	46279658	-	22660
Chromosome 1	46260179	46274323	-	14145
Chromosome 1	46279667	46292747	+	13081
Chromosome 1	46286171	46297954	-	11784
Chromosome 1	46313992	46330338	+	16347
Chromosome 1	46316633	46323820	+	7188
Chromosome 1	46317094	46324869	+	7776
Chromosome 1	46363819	46377292	-	13474
Chromosome 1	46394294	46397011	-	2718
Chromosome 1	46427657	46441723	-	14067
Chromosome 1	46431760	46440019	-	8260
Chromosome 1	46444445	46461156	+	16712
Chromosome 1	46445195	46456353	+	11159
Chromosome 1	46461854	46474022	+	12169
Chromosome 1	46474000	46491830	+	17831
Chromosome 1	46480109	46489337	+	9229
Chromosome 1	46490605	46512363	+	21759
Chromosome 1	46498164	46511125	-	12962
Chromosome 1	46511132	46520419	-	9288
Chromosome 1	46552014	46564147	+	12134
Chromosome 1	46648350	46655706	+	7357
Chromosome 1	46661909	46671194	+	9286
Chromosome 1	46669966	46689898	-	19933
Chromosome 1	46674530	46685312	+	10783
Chromosome 1	46811433	46823709	-	12277
Chromosome 1	46824834	46828183	-	3350
Chromosome 1	46893561	46899256	+	5696
Chromosome 1	46894037	46903215	-	9179
Chromosome 1	46944816	46954694	+	9879
Chromosome 1	46971738	46976693	-	4956
Chromosome 1	47009731	47018004	+	8274
Chromosome 1	47041294	47053224	+	11931
Chromosome 1	47091246	47099513	+	8268
Chromosome 1	47118113	47123865	-	5753
Chromosome 1	47165545	47170748	+	5204
Chromosome 1	47173406	47181065	+	7660
Chromosome 1	47173547	47181062	+	7516
Chromosome 1	47303531	47310938	+	7408
Chromosome 1	47312336	47324788	+	12453
Chromosome 1	47348001	47355504	-	7504
Chromosome 1	47387326	47396421	-	9096
Chromosome 1	47409106	47425406	-	16301
Chromosome 1	47461487	47470853	+	9367
Chromosome 1	47485453	47493473	+	8021
Chromosome 1	47527533	47539068	-	11536
Chromosome 1	47544458	47556055	+	11598
Chromosome 1	47601694	47611985	+	10292
Chromosome 1	47639449	47646652	-	7204
Chromosome 1	47646944	47653907	+	6964
Chromosome 1	47696541	47704165	-	7625
Chromosome 1	47707325	47720054	+	12730
Chromosome 1	47709683	47716887	+	7205
Chromosome 1	47709683	47721024	-	11342
Chromosome 1	47722962	47735253	-	12292
Chromosome 1	47748761	47761178	+	12418
Chromosome 1	47770493	47778690	+	8198
Chromosome 1	47804429	47816564	+	12136
Chromosome 1	47844978	47855226	+	10249
Chromosome 1	47867047	47878319	+	11273
Chromosome 1	47923792	47938164	+	14373
Chromosome 1	47952497	47964875	+	12379
Chromosome 1	47970073	47982432	+	12360
Chromosome 1	48081968	48092632	+	10665
Chromosome 1	48133020	48147195	-	14176
Chromosome 1	48175741	48198036	+	22296
Chromosome 1	48186114	48195333	+	9220
Chromosome 1	48210134	48224365	+	14232
Chromosome 1	48281668	48289828	+	8161
Chromosome 1	48285142	48297852	-	12711
Chromosome 1	48298846	48308667	+	9822
Chromosome 1	48309745	48317285	+	7541
Chromosome 1	48346326	48355517	-	9192
Chromosome 1	48362455	48376583	+	14129
Chromosome 1	48383239	48394485	-	11247
Chromosome 1	48488300	48508347	+	20048
Chromosome 1	48543868	48557530	+	13663
Chromosome 1	48560831	48566101	-	5271
Chromosome 1	48604105	48616095	-	11991
Chromosome 1	48636295	48648763	+	12469
Chromosome 1	48654250	48658599	-	4350
Chromosome 1	48671697	48685915	+	14219
Chromosome 1	48695498	48709705	+	14208
Chromosome 1	48864695	48882605	+	17911
Chromosome 1	48888438	48896128	-	7691
Chromosome 1	48929001	48941292	-	12292
Chromosome 1	48929542	48941706	+	12165
Chromosome 1	48961313	48977320	-	16008
Chromosome 1	48998942	49006984	-	8043
Chromosome 1	49016664	49025283	+	8620
Chromosome 1	49023897	49037928	-	14032
Chromosome 1	49027349	49036508	+	9160
Chromosome 1	49059178	49061766	+	2589
Chromosome 1	49182329	49194726	+	12398
Chromosome 1	49255990	49264228	+	8239
Chromosome 1	49265781	49278824	+	13044
Chromosome 1	49265811	49268345	-	2535
Chromosome 1	49265814	49280948	-	15135
Chromosome 1	49266299	49280937	+	14639
Chromosome 1	49267940	49278743	+	10804
Chromosome 1	49273726	49284231	-	10506
Chromosome 1	49278338	49280937	-	2600
Chromosome 1	49307682	49318714	-	11033
Chromosome 1	49361128	49368397	+	7270
Chromosome 1	49380114	49392228	-	12115
Chromosome 1	49393599	49400147	+	6549
Chromosome 1	49518474	49530978	-	12505
Chromosome 1	49544270	49546652	+	2383
Chromosome 1	49552342	49561749	+	9408
Chromosome 1	49561751	49568894	-	7144
Chromosome 1	49667573	49672151	-	4579
Chromosome 1	49716146	49718800	+	2655
Chromosome 1	49781061	49790011	-	8951
Chromosome 1	49782790	49791865	-	9076
Chromosome 1	49858857	49870904	+	12048
Chromosome 1	49939208	49953417	-	14210
Chromosome 1	49970849	49978883	+	8035
Chromosome 1	50061095	50064844	+	3750
Chromosome 1	50137335	50150293	+	12959
Chromosome 1	50186131	50192472	+	6342
Chromosome 1	50194514	50208811	-	14298
Chromosome 1	50316963	50329249	-	12287
Chromosome 1	50351462	50363808	+	12347
Chromosome 1	50408941	50416466	-	7526
Chromosome 1	50437431	50451088	-	13658
Chromosome 1	50437431	50451150	+	13720
Chromosome 1	50462811	50468142	-	5332
Chromosome 1	50486952	50491760	+	4809
Chromosome 1	50504680	50523337	-	18658
Chromosome 1	50505275	50513203	-	7929
Chromosome 1	50505558	50515560	+	10003
Chromosome 1	50540487	50551079	+	10593
Chromosome 1	50592767	50601307	-	8541
Chromosome 1	50678765	50688650	+	9886
Chromosome 1	50692255	50704612	+	12358
Chromosome 1	50863982	50870392	-	6411
Chromosome 1	50894466	50903655	+	9190
Chromosome 1	50896280	50904277	-	7998
Chromosome 1	50903650	50918738	-	15089
Chromosome 1	50916364	50926232	-	9869
Chromosome 1	51016032	51025956	+	9925
Chromosome 1	51016035	51019091	-	3057
Chromosome 1	51017531	51020030	-	2500
Chromosome 1	51017531	51025956	-	8426
Chromosome 1	51017858	51025956	-	8099
Chromosome 1	51028145	51042034	+	13890
Chromosome 1	51030128	51042402	+	12275
Chromosome 1	51149494	51159925	+	10432
Chromosome 1	51212596	51220842	+	8247
Chromosome 1	51286897	51293546	+	6650
Chromosome 1	51321079	51332823	+	11745
Chromosome 1	51321079	51341768	-	20690
Chromosome 1	51347988	51362275	+	14288
Chromosome 1	51382637	51387266	+	4630
Chromosome 1	51398508	51410372	-	11865
Chromosome 1	51489723	51503232	-	13510
Chromosome 1	51539881	51548703	+	8823
Chromosome 1	51540638	51548700	+	8063
Chromosome 1	51560421	51569613	-	9193
Chromosome 1	51564845	51568564	+	3720
Chromosome 1	51582319	51591708	-	9390
Chromosome 1	51608238	51616291	+	8054
Chromosome 1	51617467	51631731	-	14265
Chromosome 1	51666840	51676131	+	9292
Chromosome 1	51831504	51844674	+	13171
Chromosome 1	51865618	51874410	+	8793
Chromosome 1	51901290	51914292	+	13003
Chromosome 1	51902108	51914682	-	12575
Chromosome 1	51903979	51915632	+	11654
Chromosome 1	51945113	51957424	+	12312
Chromosome 1	51968744	51980693	+	11950
Chromosome 1	51986935	52000785	+	13851
Chromosome 1	51987205	52003098	+	15894
Chromosome 1	51990736	51998946	-	8211
Chromosome 1	52070651	52079996	+	9346
Chromosome 1	52103132	52111417	-	8286
Chromosome 1	52131368	52146639	-	15272
Chromosome 1	52148775	52156960	-	8186
Chromosome 1	52288360	52301336	+	12977
Chromosome 1	52291444	52301893	-	10450
Chromosome 1	52395151	52408165	+	13015
Chromosome 1	52459346	52467416	-	8071
Chromosome 1	52472160	52491110	-	18951
Chromosome 1	52473183	52490335	-	17153
Chromosome 1	52479138	52486997	+	7860
Chromosome 1	52491134	52505349	-	14216
Chromosome 1	52505336	52507218	+	1883
Chromosome 1	52505602	52519478	-	13877
Chromosome 1	52507222	52517855	-	10634
Chromosome 1	52521163	52533473	+	12311
Chromosome 1	52534756	52543274	+	8519
Chromosome 1	52564947	52570584	-	5638
Chromosome 1	52618781	52626831	+	8051
Chromosome 1	52657618	52665910	-	8293
Chromosome 1	52693442	52703114	+	9673
Chromosome 1	52793483	52796966	+	3484
Chromosome 1	52893149	52903230	+	10082
Chromosome 1	52926573	52936179	+	9607
Chromosome 1	52998808	53007768	-	8961
Chromosome 1	53090090	53099476	+	9387
Chromosome 1	53116361	53124352	+	7992
Chromosome 1	53140984	53143558	+	2575
Chromosome 1	53157879	53170384	+	12506
Chromosome 1	53206113	53214129	-	8017
Chromosome 1	53306718	53316966	+	10249
Chromosome 1	53547494	53557588	-	10095
Chromosome 1	53622752	53641110	+	18359
Chromosome 1	53825143	53827120	-	1978
Chromosome 1	53890123	53894636	-	4514
Chromosome 1	53932108	53944517	+	12410
Chromosome 1	53980973	53986540	-	5568
Chromosome 1	53980973	53986612	-	5640
Chromosome 1	53981236	53986612	-	5377
Chromosome 1	53981441	53987031	-	5591
Chromosome 1	54077202	54081519	+	4318
Chromosome 1	54162018	54170836	+	8819
Chromosome 1	54277400	54286929	+	9530
Chromosome 1	54311942	54317622	+	5681
Chromosome 1	54311942	54322821	+	10880
Chromosome 1	54345205	54347659	-	2455
Chromosome 1	54353843	54368093	+	14251
Chromosome 1	54371232	54383307	-	12076
Chromosome 1	54390815	54401031	+	10217
Chromosome 1	54436371	54447250	+	10880
Chromosome 1	54438330	54451784	-	13455
Chromosome 1	54492400	54499180	-	6781
Chromosome 1	54529391	54531360	-	1970
Chromosome 1	54565093	54581452	+	16360
Chromosome 1	54619762	54628193	-	8432
Chromosome 1	54623185	54628193	+	5009
Chromosome 1	54681589	54687734	-	6146
Chromosome 1	54691166	54696190	-	5025
Chromosome 1	54812925	54827222	+	14298
Chromosome 1	54862010	54879809	+	17800
Chromosome 1	54908002	54915880	+	7879
Chromosome 1	55011498	55021542	+	10045
Chromosome 1	55051186	55061112	-	9927
Chromosome 1	55067082	55081362	-	14281
Chromosome 1	55205033	55207625	-	2593
Chromosome 1	55507343	55509196	-	1854
Chromosome 1	55538219	55540694	+	2476
Chromosome 1	55715238	55720116	+	4879
Chromosome 1	55992260	56000891	+	8632
Chromosome 1	56021553	56032582	-	11030
Chromosome 1	56035630	56044409	-	8780
Chromosome 1	56121019	56135305	-	14287
Chromosome 1	56205180	56210404	+	5225
Chromosome 1	56281609	56298474	-	16866
Chromosome 1	56285881	56297775	-	11895
Chromosome 1	56330585	56342647	-	12063
Chromosome 1	56381537	56392447	+	10911
Chromosome 1	56568783	56570318	-	1536
Chromosome 1	56643271	56651500	-	8230
Chromosome 1	56667679	56680870	+	13192
Chromosome 1	56706711	56714517	+	7807
Chromosome 1	56713820	56724539	-	10720
Chromosome 1	56784745	56800729	+	15985
Chromosome 1	56796104	56798706	-	2603
Chromosome 1	56876854	56885198	-	8345
Chromosome 1	57069497	57081508	-	12012
Chromosome 1	57095690	57113389	-	17700
Chromosome 1	57099844	57107747	+	7904
Chromosome 1	57178685	57192925	-	14241
Chromosome 1	57263928	57269169	-	5242
Chromosome 1	57277714	57292392	+	14679
Chromosome 1	57542448	57554853	+	12406
Chromosome 1	57802021	57807559	-	5539
Chromosome 1	57852785	57860796	-	8012
Chromosome 1	57872660	57884560	+	11901
Chromosome 1	58169784	58182755	+	12972
Chromosome 1	58188700	58197864	-	9165
Chromosome 1	58411717	58416983	+	5267
Chromosome 1	58586454	58599405	+	12952
Chromosome 1	58664263	58672383	+	8121
Chromosome 1	58686859	58691865	+	5007
Chromosome 1	58764009	58776951	-	12943
Chromosome 1	58764016	58776951	-	12936
Chromosome 1	58851065	58860029	-	8965
Chromosome 1	58911160	58915958	-	4799
Chromosome 1	58911160	58923808	-	12649
Chromosome 1	58912895	58926561	-	13667
Chromosome 1	58914473	58927964	+	13492
Chromosome 1	58916158	58926553	-	10396
Chromosome 1	58917300	58928948	-	11649
Chromosome 1	58924685	58926502	-	1818
Chromosome 1	59020383	59034269	-	13887
Chromosome 1	59352202	59357716	-	5515
Chromosome 1	59465028	59477901	+	12874
Chromosome 1	59467449	59475216	+	7768
Chromosome 1	59468318	59473497	+	5180
Chromosome 1	59571322	59585529	-	14208
Chromosome 1	59615963	59629408	+	13446
Chromosome 1	59748216	59767366	-	19151
Chromosome 1	59792777	59805183	+	12407
Chromosome 1	59832368	59838078	+	5711
Chromosome 1	60117930	60119476	-	1547
Chromosome 1	60276042	60278644	+	2603
Chromosome 1	60608231	60612982	-	4752
Chromosome 1	60740594	60748655	-	8062
Chromosome 1	60817146	60819712	+	2567
Chromosome 1	60833298	60837269	-	3972
Chromosome 1	60922123	60930091	-	7969
Chromosome 1	61040371	61045516	+	5146
Chromosome 1	61148780	61162229	-	13450
Chromosome 1	61228838	61236219	+	7382
Chromosome 1	61334502	61348792	-	14291
Chromosome 1	61483798	61485797	-	2000
Chromosome 1	61497437	61502358	+	4922
Chromosome 1	61520909	61533344	-	12436
Chromosome 1	61554039	61559780	+	5742
Chromosome 1	61899374	61902284	+	2911
Chromosome 1	62370843	62384817	+	13975
Chromosome 1	62710457	62715778	+	5322
Chromosome 1	62721175	62726780	+	5606
Chromosome 1	62981325	62992930	-	11606
Chromosome 1	63013902	63026457	-	12556
Chromosome 1	63664241	63666808	+	2568
Chromosome 1	63672132	63685819	+	13688
Chromosome 1	63784202	63786421	-	2220
Chromosome 1	64107875	64109828	+	1954
Chromosome 1	64118190	64120856	+	2667
Chromosome 1	64327547	64347091	-	19545
Chromosome 1	64406527	64415973	-	9447
Chromosome 1	64518242	64530245	+	12004
Chromosome 1	64530452	64535632	+	5181
Chromosome 1	64719451	64732643	-	13193
Chromosome 1	64720185	64732643	-	12459
Chromosome 1	64876366	64882303	-	5938
Chromosome 1	64876984	64882834	-	5851
Chromosome 1	65183736	65196070	-	12335
Chromosome 1	65277146	65282328	-	5183
Chromosome 1	65283905	65289295	+	5391
Chromosome 1	65432611	65437914	+	5304
Chromosome 1	65848074	65849649	+	1576
Chromosome 1	65850995	65860262	-	9268
Chromosome 1	65939871	65945507	+	5637
Chromosome 1	65961616	65966871	+	5256
Chromosome 1	66260773	66268942	-	8170
Chromosome 1	67055338	67071960	+	16623
Chromosome 1	67127985	67132996	-	5012
Chromosome 1	67305389	67313987	+	8599
Chromosome 1	67476879	67487835	-	10957
Chromosome 1	67632190	67637501	-	5312
Chromosome 1	67761580	67774765	+	13186
Chromosome 1	68103994	68112349	-	8356
Chromosome 1	68168872	68182968	+	14097
Chromosome 1	68430320	68435211	+	4892
Chromosome 1	68576017	68581337	-	5321
Chromosome 1	68585665	68592327	+	6663
Chromosome 1	68648747	68662986	-	14240
Chromosome 1	68687978	68698920	-	10943
Chromosome 1	68725454	68737111	+	11658
Chromosome 1	68815855	68829287	-	13433
Chromosome 1	68872451	68880703	+	8253
Chromosome 1	68946316	68958417	+	12102
Chromosome 1	68992844	69002184	-	9341
Chromosome 1	69053026	69065135	+	12110
Chromosome 1	69180712	69187608	-	6897
Chromosome 1	69287058	69300316	-	13259
Chromosome 1	69369754	69383081	+	13328
Chromosome 1	69460944	69472591	-	11648
Chromosome 1	69504502	69518740	+	14239
Chromosome 1	69521801	69529623	+	7823
Chromosome 1	69684296	69690091	-	5796
Chromosome 1	69719570	69727782	+	8213
Chromosome 1	69946348	69949471	+	3124
Chromosome 1	70088598	70094077	-	5480
Chromosome 1	70341365	70344029	+	2665
Chromosome 1	70380739	70387674	-	6936
Chromosome 1	70617051	70627555	-	10505
Chromosome 1	70632374	70638930	+	6557
Chromosome 1	70859711	70867817	+	8107
Chromosome 1	70956991	70964984	-	7994
Chromosome 1	71131654	71139961	-	8308
Chromosome 1	71740474	71751544	-	11071
Chromosome 1	71754672	71762615	+	7944
Chromosome 1	71849624	71853025	+	3402
Chromosome 1	72070438	72076482	-	6045
Chromosome 1	72150007	72154776	-	4770
Chromosome 1	72179843	72185295	-	5453
Chromosome 1	72344121	72350871	+	6751
Chromosome 1	72414591	72434512	+	19922
Chromosome 1	72716365	72728413	-	12049
Chromosome 1	72780531	72787280	+	6750
Chromosome 1	72833610	72841934	-	8325
Chromosome 1	72934758	72941697	+	6940
Chromosome 1	72951572	72954554	-	2983
Chromosome 1	73031916	73045456	+	13541
Chromosome 1	73122784	73134790	+	12007
Chromosome 1	73158274	73170276	+	12003
Chromosome 1	73179584	73191974	+	12391
Chromosome 1	73179584	73192903	+	13320
Chromosome 1	73282658	73285415	-	2758
Chromosome 1	73359312	73373184	+	13873
Chromosome 1	73374310	73388472	+	14163
Chromosome 1	73401108	73405248	+	4141
Chromosome 1	73441600	73456568	-	14969
Chromosome 1	73459738	73471893	+	12156
Chromosome 1	73621506	73623475	-	1970
Chromosome 1	73638929	73647144	-	8216
Chromosome 1	73663237	73675686	-	12450
Chromosome 1	73704848	73712888	+	8041
Chromosome 1	73721591	73728282	-	6692
Chromosome 1	73729578	73741614	+	12037
Chromosome 1	73754712	73767065	-	12354
Chromosome 1	73815471	73820430	-	4960
Chromosome 2	21	3413	-	3393
Chromosome 2	21	6631	-	6611
Chromosome 2	21	14801	-	14781
Chromosome 2	21	14801	-	14781
Chromosome 2	72	3972	-	3901
Chromosome 2	72	6631	-	6560
Chromosome 2	126	3297	+	3172
Chromosome 2	126	6334	+	6209
Chromosome 2	126	7682	+	7557
Chromosome 2	1004	6631	-	5628
Chromosome 2	1004	6631	-	5628
Chromosome 2	1004	6631	-	5628
Chromosome 2	1004	6631	-	5628
Chromosome 2	1004	11789	-	10786
Chromosome 2	1004	14783	-	13780
Chromosome 2	1004	14783	-	13780
Chromosome 2	1004	14783	-	13780
Chromosome 2	1004	14783	-	13780
Chromosome 2	1004	14783	+	13780
Chromosome 2	1004	14783	+	13780
Chromosome 2	1004	14783	+	13780
Chromosome 2	1004	14783	-	13780
Chromosome 2	1004	14783	+	13780
Chromosome 2	1004	14783	-	13780
Chromosome 2	1004	14783	-	13780
Chromosome 2	1004	14783	+	13780
Chromosome 2	1004	14783	+	13780
Chromosome 2	1004	14783	-	13780
Chromosome 2	1004	14783	+	13780
Chromosome 2	1004	14783	-	13780
Chromosome 2	6759	14801	-	8043
Chromosome 2	46335	54783	-	8449
Chromosome 2	51346	62448	-	11103
Chromosome 2	52325	54783	-	2459
Chromosome 2	52707	55362	-	2656
Chromosome 2	53285	54783	-	1499
Chromosome 2	54627	56343	-	1717
Chromosome 2	54627	56923	-	2297
Chromosome 2	54627	61908	-	7282
Chromosome 2	54627	62545	-	7919
Chromosome 2	54627	66330	-	11704
Chromosome 2	54627	68818	-	14192
Chromosome 2	55206	62448	-	7243
Chromosome 2	94629	96724	-	2096
Chromosome 2	95209	96724	-	1516
Chromosome 2	96568	98842	-	2275
Chromosome 2	96568	99221	-	2654
Chromosome 2	96568	101699	-	5132
Chromosome 2	171640	178464	+	6825
Chromosome 2	179432	184580	+	5149
Chromosome 2	284339	296749	-	12411
Chromosome 2	336487	346676	-	10190
Chromosome 2	638719	651135	-	12417
Chromosome 2	864127	877323	+	13197
Chromosome 2	907400	919644	-	12245
Chromosome 2	989336	999660	-	10325
Chromosome 2	1084129	1087906	+	3778
Chromosome 2	1140057	1151098	+	11042
Chromosome 2	1186749	1194413	+	7665
Chromosome 2	1305127	1311401	-	6275
Chromosome 2	1622578	1633173	-	10596
Chromosome 2	1622578	1633364	-	10787
Chromosome 2	1626663	1632266	-	5604
Chromosome 2	1634857	1649136	+	14280
Chromosome 2	1651189	1671873	-	20685
Chromosome 2	1722991	1728522	+	5532
Chromosome 2	1970995	1972997	-	2003
Chromosome 2	2033529	2036128	+	2600
Chromosome 2	2136206	2148402	+	12197
Chromosome 2	2311067	2319125	+	8059
Chromosome 2	2325758	2328019	+	2262
Chromosome 2	2336682	2350037	+	13356
Chromosome 2	2358342	2363546	-	5205
Chromosome 2	2464676	2471075	-	6400
Chromosome 2	2503165	2511073	-	7909
Chromosome 2	2549462	2552056	+	2595
Chromosome 2	2742747	2756126	+	13380
Chromosome 2	2970458	2973049	+	2592
Chromosome 2	3125505	3133586	+	8082
Chromosome 2	3239502	3251160	-	11659
Chromosome 2	3315498	3328684	-	13187
Chromosome 2	3453335	3474391	+	21057
Chromosome 2	3462383	3470340	+	7958
Chromosome 2	3547456	3556122	-	8667
Chromosome 2	3547987	3558100	-	10114
Chromosome 2	3573305	3583214	+	9910
Chromosome 2	3583513	3591682	+	8170
Chromosome 2	3675737	3680484	+	4748
Chromosome 2	3882845	3888006	-	5162
Chromosome 2	3920763	3926608	+	5846
Chromosome 2	3974890	3992711	-	17822
Chromosome 2	4195622	4209050	+	13429
Chromosome 2	4480447	4485090	-	4644
Chromosome 2	4542330	4554712	+	12383
Chromosome 2	4555691	4567849	-	12159
Chromosome 2	4567388	4581588	+	14201
Chromosome 2	4581131	4593320	-	12190
Chromosome 2	4630627	4632584	+	1958
Chromosome 2	4807573	4818069	-	10497
Chromosome 2	4808148	4818528	-	10381
Chromosome 2	4865588	4872575	+	6988
Chromosome 2	4869117	4872100	+	2984
Chromosome 2	4871714	4883008	-	11295
Chromosome 2	4872984	4875623	+	2640
Chromosome 2	5169668	5190206	-	20539
Chromosome 2	5181457	5186634	+	5178
Chromosome 2	5191556	5212949	-	21394
Chromosome 2	5204878	5212949	+	8072
Chromosome 2	5345451	5369756	-	24306
Chromosome 2	5349892	5363065	+	13174
Chromosome 2	5439764	5442371	-	2608
Chromosome 2	5458564	5466789	-	8226
Chromosome 2	5586120	5591050	+	4931
Chromosome 2	5586168	5591050	+	4883
Chromosome 2	5691852	5706002	+	14151
Chromosome 2	5705745	5729478	-	23734
Chromosome 2	5737682	5742996	+	5315
Chromosome 2	5794323	5799654	+	5332
Chromosome 2	5825754	5836696	-	10943
Chromosome 2	5965799	5967707	+	1909
Chromosome 2	6067330	6069963	+	2634
Chromosome 2	6179642	6188958	-	9317
Chromosome 2	6288467	6305254	-	16788
Chromosome 2	6350386	6364663	+	14278
Chromosome 2	6351161	6358565	+	7405
Chromosome 2	6388373	6393623	+	5251
Chromosome 2	6440379	6444757	-	4379
Chromosome 2	6456916	6462389	+	5474
Chromosome 2	6513145	6523914	-	10770
Chromosome 2	6524618	6531361	+	6744
Chromosome 2	6700391	6703382	+	2992
Chromosome 2	6726642	6728011	-	1370
Chromosome 2	6726642	6744821	-	18180
Chromosome 2	6726642	6744849	-	18208
Chromosome 2	6726792	6742373	-	15582
Chromosome 2	6819829	6824073	-	4245
Chromosome 2	6832396	6837993	+	5598
Chromosome 2	6906617	6917609	-	10993
Chromosome 2	6947885	6954687	-	6803
Chromosome 2	7019606	7024773	+	5168
Chromosome 2	7180294	7185302	+	5009
Chromosome 2	7195645	7217034	+	21390
Chromosome 2	7264568	7269829	+	5262
Chromosome 2	7366930	7369638	+	2709
Chromosome 2	7795150	7800859	+	5710
Chromosome 2	7809749	7822094	+	12346
Chromosome 2	7875210	7878298	+	3089
Chromosome 2	7875210	7879216	-	4007
Chromosome 2	7877383	7890798	+	13416
Chromosome 2	7878730	7890798	+	12069
Chromosome 2	7945838	7953983	-	8146
Chromosome 2	8206547	8227812	+	21266
Chromosome 2	8214061	8226018	+	11958
Chromosome 2	8342250	8350347	+	8098
Chromosome 2	8467659	8474115	-	6457
Chromosome 2	8564332	8575858	+	11527
Chromosome 2	8611979	8617156	+	5178
Chromosome 2	8619163	8624222	-	5060
Chromosome 2	8658388	8668818	+	10431
Chromosome 2	8712303	8722538	-	10236
Chromosome 2	8780201	8795205	-	15005
Chromosome 2	8785987	8788681	+	2695
Chromosome 2	8820274	8838981	-	18708
Chromosome 2	8821267	8840280	+	19014
Chromosome 2	8885088	8897116	+	12029
Chromosome 2	8912823	8925228	-	12406
Chromosome 2	9010351	9021974	+	11624
Chromosome 2	9138988	9141263	-	2276
Chromosome 2	9146043	9153384	+	7342
Chromosome 2	9253790	9268452	-	14663
Chromosome 2	9257971	9265897	+	7927
Chromosome 2	9268955	9282699	+	13745
Chromosome 2	9351325	9364841	-	13517
Chromosome 2	9438228	9443671	-	5444
Chromosome 2	9456453	9461647	+	5195
Chromosome 2	9500723	9508331	-	7609
Chromosome 2	9505989	9508820	-	2832
Chromosome 2	9725390	9733374	-	7985
Chromosome 2	9766021	9782499	+	16479
Chromosome 2	9766889	9783519	-	16631
Chromosome 2	9772422	9780675	-	8254
Chromosome 2	9788845	9793766	+	4922
Chromosome 2	9910761	9913524	+	2764
Chromosome 2	9987027	10001266	-	14240
Chromosome 2	9992894	9997934	-	5041
Chromosome 2	10039628	10044230	+	4603
Chromosome 2	10078069	10089717	-	11649
Chromosome 2	10128711	10139027	-	10317
Chromosome 2	10174751	10188649	-	13899
Chromosome 2	10254084	10266118	-	12035
Chromosome 2	10324784	10329863	-	5080
Chromosome 2	10360684	10372907	-	12224
Chromosome 2	10382461	10402321	-	19861
Chromosome 2	10420502	10424844	+	4343
Chromosome 2	10462409	10474146	+	11738
Chromosome 2	10482060	10501338	-	19279
Chromosome 2	10501377	10515210	-	13834
Chromosome 2	10502508	10511550	+	9043
Chromosome 2	10542190	10549851	+	7662
Chromosome 2	10605554	10617694	-	12141
Chromosome 2	10627797	10638501	+	10705
Chromosome 2	10667980	10680002	-	12023
Chromosome 2	10689529	10691192	+	1664
Chromosome 2	10735483	10743543	-	8061
Chromosome 2	10745194	10747866	-	2673
Chromosome 2	10765874	10780478	+	14605
Chromosome 2	10768245	10777653	+	9409
Chromosome 2	10828823	10842066	+	13244
Chromosome 2	10830662	10838669	-	8008
Chromosome 2	10835433	10838262	-	2830
Chromosome 2	10871882	10877036	+	5155
Chromosome 2	10950008	10964595	-	14588
Chromosome 2	11020946	11027139	-	6194
Chromosome 2	11020946	11027666	-	6721
Chromosome 2	11171149	11176641	-	5493
Chromosome 2	11273727	11283504	-	9778
Chromosome 2	11291727	11303882	-	12156
Chromosome 2	11313725	11325788	+	12064
Chromosome 2	11352239	11364600	-	12362
Chromosome 2	11424409	11429933	-	5525
Chromosome 2	11487443	11499020	+	11578
Chromosome 2	11519736	11533052	-	13317
Chromosome 2	11520698	11533527	-	12830
Chromosome 2	11521383	11534198	+	12816
Chromosome 2	11537453	11550973	-	13521
Chromosome 2	11537453	11555298	-	17846
Chromosome 2	11540555	11553901	+	13347
Chromosome 2	11542489	11563541	+	21053
Chromosome 2	11551125	11558275	-	7151
Chromosome 2	11553493	11570460	+	16968
Chromosome 2	11557858	11570460	+	12603
Chromosome 2	11564486	11581874	+	17389
Chromosome 2	11570492	11572000	-	1509
Chromosome 2	11570492	11572680	-	2189
Chromosome 2	11628916	11636938	-	8023
Chromosome 2	11636474	11649221	+	12748
Chromosome 2	11648015	11655783	-	7769
Chromosome 2	11671147	11678926	-	7780
Chromosome 2	11683004	11702962	-	19959
Chromosome 2	11686509	11695785	-	9277
Chromosome 2	11720388	11739352	-	18965
Chromosome 2	11720793	11740203	-	19411
Chromosome 2	11732094	11742164	+	10071
Chromosome 2	11732377	11753943	-	21567
Chromosome 2	11741768	11745609	-	3842
Chromosome 2	11743922	11755238	-	11317
Chromosome 2	11745547	11753943	-	8397
Chromosome 2	11780741	11783348	-	2608
Chromosome 2	11798247	11810116	-	11870
Chromosome 2	11839576	11853103	-	13528
Chromosome 2	11889871	11903384	+	13514
Chromosome 2	11921660	11928055	-	6396
Chromosome 2	11921660	11929458	-	7799
Chromosome 2	11925209	11934071	+	8863
Chromosome 2	11944470	11957317	-	12848
Chromosome 2	11965327	11970524	-	5198
Chromosome 2	12040603	12049751	-	9149
Chromosome 2	12095304	12100241	+	4938
Chromosome 2	12118769	12123640	-	4872
Chromosome 2	12197122	12210696	+	13575
Chromosome 2	12240899	12253431	-	12533
Chromosome 2	12271937	12282305	+	10369
Chromosome 2	12305920	12312691	+	6772
Chromosome 2	12316120	12325460	-	9341
Chromosome 2	12448720	12461152	-	12433
Chromosome 2	12474591	12483259	-	8669
Chromosome 2	12548548	12559078	+	10531
Chromosome 2	12581110	12588864	-	7755
Chromosome 2	12598725	12612110	-	13386
Chromosome 2	12612198	12619161	+	6964
Chromosome 2	12679304	12687428	-	8125
Chromosome 2	12756198	12773068	+	16871
Chromosome 2	12757579	12775039	-	17461
Chromosome 2	12759248	12766688	-	7441
Chromosome 2	12781121	12785941	+	4821
Chromosome 2	12819628	12828133	-	8506
Chromosome 2	12831250	12843250	-	12001
Chromosome 2	12870940	12891691	+	20752
Chromosome 2	12876126	12888625	-	12500
Chromosome 2	12916185	12922123	-	5939
Chromosome 2	12916185	12922126	-	5942
Chromosome 2	12916560	12922123	-	5564
Chromosome 2	12922137	12936333	-	14197
Chromosome 2	12926303	12935547	+	9245
Chromosome 2	12955284	12960584	+	5301
Chromosome 2	12969450	12981360	+	11911
Chromosome 2	13085516	13088922	+	3407
Chromosome 2	13100647	13108469	+	7823
Chromosome 2	13136578	13142710	+	6133
Chromosome 2	13136578	13144781	+	8204
Chromosome 2	13136971	13153500	-	16530
Chromosome 2	13142318	13144848	+	2531
Chromosome 2	13209834	13219360	-	9527
Chromosome 2	13265020	13277370	-	12351
Chromosome 2	13297267	13306473	+	9207
Chromosome 2	13367477	13381194	+	13718
Chromosome 2	13413308	13422080	-	8773
Chromosome 2	13462673	13476145	+	13473
Chromosome 2	13465919	13487334	+	21416
Chromosome 2	13476168	13486354	-	10187
Chromosome 2	13606386	13611254	-	4869
Chromosome 2	13613062	13614986	+	1925
Chromosome 2	13632722	13654585	+	21864
Chromosome 2	13670772	13677514	+	6743
Chromosome 2	13766205	13774341	+	8137
Chromosome 2	13819572	13824501	-	4930
Chromosome 2	13840382	13851955	-	11574
Chromosome 2	14017379	14022604	-	5226
Chromosome 2	14038136	14055232	+	17097
Chromosome 2	14050466	14053694	+	3229
Chromosome 2	14064107	14069812	-	5706
Chromosome 2	14103792	14116171	-	12380
Chromosome 2	14147819	14163770	+	15952
Chromosome 2	14207892	14212871	+	4980
Chromosome 2	14332891	14334663	+	1773
Chromosome 2	14338721	14347624	+	8904
Chromosome 2	14354544	14373918	-	19375
Chromosome 2	14404172	14416311	+	12140
Chromosome 2	14444896	14452755	+	7860
Chromosome 2	14462349	14474624	-	12276
Chromosome 2	14619728	14630552	+	10825
Chromosome 2	14631524	14640980	+	9457
Chromosome 2	14642063	14647161	+	5099
Chromosome 2	14660869	14673268	+	12400
Chromosome 2	14687829	14693406	-	5578
Chromosome 2	14698399	14703644	-	5246
Chromosome 2	14722184	14727520	-	5337
Chromosome 2	14758258	14772972	-	14715
Chromosome 2	14891410	14897761	+	6352
Chromosome 2	14906177	14919736	+	13560
Chromosome 2	14925146	14937391	+	12246
Chromosome 2	14977338	14994981	-	17644
Chromosome 2	14980845	14990116	-	9272
Chromosome 2	15045753	15054767	-	9015
Chromosome 2	15066038	15078426	-	12389
Chromosome 2	15117593	15130002	-	12410
Chromosome 2	15202360	15209991	+	7632
Chromosome 2	15231696	15244121	+	12426
Chromosome 2	15283687	15291991	+	8305
Chromosome 2	15299316	15306929	+	7614
Chromosome 2	15309068	15317152	+	8085
Chromosome 2	15348668	15367815	+	19148
Chromosome 2	15380212	15389419	+	9208
Chromosome 2	15408495	15429730	-	21236
Chromosome 2	15412421	15427936	+	15516
Chromosome 2	15416457	15423539	-	7083
Chromosome 2	15434782	15445564	-	10783
Chromosome 2	15534334	15546756	+	12423
Chromosome 2	15550547	15558770	-	8224
Chromosome 2	15559106	15568982	-	9877
Chromosome 2	15581493	15588831	+	7339
Chromosome 2	15589409	15597306	+	7898
Chromosome 2	15621259	15633608	-	12350
Chromosome 2	15656766	15672613	-	15848
Chromosome 2	15658074	15666136	-	8063
Chromosome 2	15720665	15729960	+	9296
Chromosome 2	15744946	15749491	+	4546
Chromosome 2	15751983	15759513	+	7531
Chromosome 2	15753501	15756029	+	2529
Chromosome 2	15786446	15794704	+	8259
Chromosome 2	15816522	15828820	+	12299
Chromosome 2	15855866	15868219	+	12354
Chromosome 2	15874416	15882697	-	8282
Chromosome 2	15889947	15897466	+	7520
Chromosome 2	15907206	15916966	-	9761
Chromosome 2	15922750	15930307	-	7558
Chromosome 2	15933167	15945447	-	12281
Chromosome 2	15959330	15961983	+	2654
Chromosome 2	15981127	15993255	-	12129
Chromosome 2	16068892	16081341	+	12450
Chromosome 2	16106460	16127881	-	21422
Chromosome 2	16174521	16187836	-	13316
Chromosome 2	16174535	16185108	-	10574
Chromosome 2	16184448	16187821	-	3374
Chromosome 2	16202106	16206620	+	4515
Chromosome 2	16241100	16248385	-	7286
Chromosome 2	16264592	16270827	-	6236
Chromosome 2	16265443	16272360	-	6918
Chromosome 2	16288675	16297969	+	9295
Chromosome 2	16341723	16346745	+	5023
Chromosome 2	16369291	16381709	+	12419
Chromosome 2	16372856	16375212	-	2357
Chromosome 2	16421756	16429543	+	7788
Chromosome 2	16422027	16429209	+	7183
Chromosome 2	16458241	16463946	+	5706
Chromosome 2	16488415	16491154	-	2740
Chromosome 2	16491128	16505414	-	14287
Chromosome 2	16516080	16523716	+	7637
Chromosome 2	16572335	16584705	-	12371
Chromosome 2	16612275	16629665	-	17391
Chromosome 2	16612284	16621538	-	9255
Chromosome 2	16674993	16682110	+	7118
Chromosome 2	16675757	16683069	+	7313
Chromosome 2	16732233	16739925	-	7693
Chromosome 2	16740859	16749905	-	9047
Chromosome 2	16749916	16764874	+	14959
Chromosome 2	16776497	16790744	+	14248
Chromosome 2	16791193	16802160	+	10968
Chromosome 2	16791743	16803150	+	11408
Chromosome 2	16817146	16838321	-	21176
Chromosome 2	16821457	16834980	-	13524
Chromosome 2	16836670	16859275	+	22606
Chromosome 2	16852991	16855594	-	2604
Chromosome 2	16857630	16864551	+	6922
Chromosome 2	16886791	16894701	-	7911
Chromosome 2	16920492	16934542	+	14051
Chromosome 2	16923055	16925629	+	2575
Chromosome 2	16998058	17006274	+	8217
Chromosome 2	17007094	17014689	-	7596
Chromosome 2	17020086	17029418	-	9333
Chromosome 2	17060589	17081324	-	20736
Chromosome 2	17061978	17069922	-	7945
Chromosome 2	17112600	17117945	-	5346
Chromosome 2	17135374	17146743	+	11370
Chromosome 2	17147847	17159453	+	11607
Chromosome 2	17165773	17178135	+	12363
Chromosome 2	17220624	17241640	+	21017
Chromosome 2	17221374	17235991	-	14618
Chromosome 2	17283586	17290426	+	6841
Chromosome 2	17301716	17309972	+	8257
Chromosome 2	17309988	17317263	-	7276
Chromosome 2	17367058	17372669	+	5612
Chromosome 2	17423932	17435045	+	11114
Chromosome 2	17453334	17465687	-	12354
Chromosome 2	17473927	17480588	+	6662
Chromosome 2	17477285	17490005	+	12721
Chromosome 2	17502220	17509937	-	7718
Chromosome 2	17518060	17534534	+	16475
[truncated: 21,917 more rows]

## Sheet: LTR-related genes
Additional data file 13. Genome-wide identification of full-length LRT-retrotransposons and related genes
Locus name	From	To	Strand	Annotation
Sb01g000220.1	24840	42442	-	similar to PDR-like ABC transporter
Sb01g000255.1	82098	107334	+	similar to Putative uncharacterized protein
Sb01g000280.1	116303	136465	-	similar to Expressed protein
Sb01g002595.1	2122614	2125714	+	similar to 50S ribosomal protein L18, chloroplast precursor
Sb01g002860.1	2352378	2353909	+	similar to Os03g0824600 protein
Sb01g003090.1	2481196	2488825	-	similar to FtsJ-like methyltransferase family protein, putative, expressed
Sb01g003860.1	3114774	3124068	-	similar to Chloroplast Mg-chelatase subunit XANTHA-G precursor
Sb01g004500.1	3589472	3591257	-	weakly similar to Os04g0208500 protein
Sb01g004505.1	3603357	3604099	-	weakly similar to OSJNBa0035O13.10 protein
Sb01g004770.1	3846987	3848600	-	similar to H0201G08.10 protein
Sb01g004780.1	3850186	3852366	-	similar to Putative uncharacterized protein OSJNBa0087C10.18
Sb01g005015.1	4098426	4101440	-	similar to Putative prpol
Sb01g005190.1	4299735	4302038	-	similar to Uncharacterized plant-specific domain TIGR01615 family protein, expressed
Sb01g005660.1	4640916	4655862	-	weakly similar to Os06g0484800 protein
Sb01g006185.1	5182728	5184398	-	similar to OSJNBa0061G20.2 protein
Sb01g007720.1	6639517	6655181	-	similar to Putative serine/ threonine kinase
Sb01g008800.1	7601414	7606511	+	similar to CBS domain containing protein, expressed
Sb01g008810.1	7607682	7608839	-	similar to Putative uncharacterized protein 110K5.12
Sb01g009170.1	7911787	7925701	-	similar to Putative leishmanolysin-like protein
Sb01g009436.1	8130115	8134580	+	similar to OSJNBa0059D20.8 protein
Sb01g009590.1	8369354	8371829	+	similar to Putative uncharacterized protein
Sb01g009600.1	8373763	8377040	-	similar to Putative uncharacterized protein
Sb01g010400.1	9208468	9216528	+	similar to Chromosome chr6 scaffold_3, whole genome shotgun sequence
Sb01g010480.1	9287455	9290053	+	similar to Tat binding protein 1(TBP-1)-interacting protein (TBPIP), putative
Sb01g010490.1	9293833	9295424	-	similar to Putative uncharacterized protein
Sb01g010650.1	9389669	9402483	+	similar to Chloroplast protein-translocon-like protein
Sb01g010900.1	9780441	9781820	-	similar to Putative uncharacterized protein
Sb01g010910.1	9785518	9788960	+	similar to Expressed protein
Sb01g011150.1	10009063	10012269	-	similar to Zinc finger C-x8-C-x5-C-x3-H type family protein, expressed
Sb01g011595.1	10416882	10422041	+	Predicted protein
Sb01g012090.1	11028496	11028864	-	weakly similar to Putative uncharacterized protein
Sb01g012275.1	11335958	11336542	+	weakly similar to Putative uncharacterized protein
Sb01g012430.1	11475422	11479874	+	similar to Iron regulated metal transporter
Sb01g012440.1	11482662	11483872	+	similar to Iron regulated transporter-like protein
Sb01g013100.1	12135530	12140561	+	similar to Putative cationic amino acid transporter
Sb01g014680.1	13989001	14004814	-	similar to Oxidoreductase, aldo/keto reductase family protein, expressed
Sb01g014710.1	14016470	14033606	-	similar to Oxidoreductase, aldo/keto reductase family protein, expressed
Sb01g015180.1	14679585	14681645	-	similar to Putative uncharacterized protein
Sb01g015930.1	15551708	15554338	-	similar to OSIGBa0138E08-OSIGBa0161L23.6 protein
Sb01g015940.1	15568066	15571073	-	similar to OSIGBa0139I12.2 protein
Sb01g016830.1	17017381	17030546	+	similar to Uknown protein
Sb01g016970.1	17166890	17168661	+	similar to Os10g0519300 protein
Sb01g017105.1	17345689	17346084	+	similar to Zinc knuckle family protein, expressed
Sb01g017113.1	17494146	17494325	+	Predicted protein
Sb01g017116.1	17498334	17498471	+	Predicted protein
Sb01g017120.1	17499869	17503184	+	similar to Putative uncharacterized protein
Sb01g017320.1	17832734	17838352	+	similar to Os10g0510700 protein
Sb01g017380.1	17890657	17893054	-	similar to Actin-1
Sb01g017390.1	17893972	17894751	+	similar to Putative uncharacterized protein
Sb01g017400.1	17896131	17896973	-	weakly similar to Putative uncharacterized protein
Sb01g017410.1	17898231	17900914	-	similar to B0808H03.2 protein
Sb01g017420.1	17902285	17902839	-	similar to Putative uncharacterized protein
Sb01g017445.1	17961413	17961655	+	similar to Putative uncharacterized protein
Sb01g017550.1	18061238	18073641	-	similar to Methionine aminopeptidase
Sb01g017753.1	18330245	18330592	-	similar to Os02g0222900 protein
Sb01g017970.1	18618112	18625948	+	similar to Putative DNA-binding protein
Sb01g018220.1	18896073	18909360	-	weakly similar to Putative uncharacterized protein
Sb01g018370.1	19077257	19077838	-	weakly similar to Putative uncharacterized protein
Sb01g018895.1	19821552	19821716	+	Predicted protein
Sb01g019312.1	20723097	20728050	-	similar to Putative polyprotein
Sb01g019480.1	21001846	21019401	+	similar to GMC oxidoreductase family protein, expressed
Sb01g019500.1	21035218	21049145	-	weakly similar to Putative uncharacterized protein
Sb01g019560.1	21267707	21278975	+	similar to TPR Domain containing protein, expressed
Sb01g019765.1	21623385	21625363	-	similar to Putative uncharacterized protein
Sb01g019970.1	21879003	21900246	+	similar to Uncharacterized conserved protein, putative, expressed
Sb01g020093.1	22097890	22103029	-	similar to Putative GAG-POL-orf2 protein
Sb01g020096.1	22136252	22136590	+	similar to Putative gag-pol-orf2
Sb01g020480.1	22983319	22998330	-	similar to Os10g0446200 protein
Sb01g020870.1	23885258	23893967	-	Predicted protein
Sb01g021106.1	24576190	24576787	+	Predicted protein
Sb01g021392.1	25011983	25014977	-	Predicted protein
Sb01g021395.1	25020342	25021070	-	similar to OSIGBa0130O15.12 protein
Sb01g021445.1	25156797	25169332	+	similar to Putative uncharacterized protein
Sb01g021840.1	26184345	26185427	+	similar to Putative copia polyprotein
Sb01g021943.1	26657159	26657287	+	Predicted protein
Sb01g021946.1	26661762	26661929	+	Predicted protein
Sb01g021970.1	26691424	26712447	-	similar to Prolyl oligopeptidase family protein, expressed
Sb01g022360.1	27673003	27682653	-	similar to Os10g0406200 protein
Sb01g022405.1	28065465	28065839	+	similar to transposon protein, putative, CACTA, En/Spm sub-class
Sb01g022410.1	28071120	28074022	+	weakly similar to Os08g0473300 protein
Sb01g023160.1	30584661	30595852	+	similar to Myosin-like protein
Sb01g023481.1	31535204	31535728	+	weakly similar to Os10g0391300 protein
Sb01g023591.1	31855203	31855394	+	similar to Cytochrome P450 like_TBP
Sb01g023641.1	31856929	31857204	+	similar to Putative uncharacterized protein P0459B01.18
Sb01g023691.1	31857849	31857971	+	similar to Putative uncharacterized protein
Sb01g024150.1	32799639	32888885	+	Predicted protein
Sb01g024620.1	39375756	39376378	-	similar to Putative uncharacterized protein
Sb01g024856.1	40228668	40229039	-	weakly similar to Putative uncharacterized protein OSJNBa0006O14.11
Sb01g024860.1	40252596	40260946	-	similar to Endonuclease/exonuclease/phosphatase family protein, putative, expressed
Sb01g025940.1	43169413	43170540	-	similar to Putative uncharacterized protein SB35P03.20
Sb01g026245.1	43973228	43974020	+	weakly similar to Ubiquitin C variant
Sb01g026477.1	44648484	44648669	+	Predicted protein
Sb01g026480.1	44654848	44655999	+	Predicted protein
Sb01g026543.1	44987151	44987306	-	similar to Integral membrane protein DUF6 containing protein, expressed
Sb01g026740.1	45752829	45753455	+	weakly similar to Putative uncharacterized protein
Sb01g026750.1	45759039	45762702	-	similar to Putative membrane protein
Sb01g027000.1	46286695	46287370	-	similar to NADH-dependent oxidoreductase 2, putative, expressed
Sb01g027078.1	46493934	46494506	+	weakly similar to POT family protein, expressed
Sb01g027410.1	47158159	47172056	+	similar to Os10g0104700 protein
Sb01g027756.1	48293840	48295123	-	Predicted protein
Sb01g027910.1	48556131	48570884	-	similar to Glycerol-3-phosphate acyltransferase
Sb01g028130.1	49003312	49004352	-	similar to OSJNBa0065J03.16 protein
Sb01g028505.1	49717901	49718532	-	similar to Putative uncharacterized protein
Sb01g028545.1	49787897	49788618	+	Predicted protein
Sb01g028683.1	50056256	50080224	+	similar to Putative uncharacterized protein
Sb01g028940.1	50459412	50476196	+	similar to Palmitoyl protein thioesterase containing protein, expressed
Sb01g028950.1	50484426	50498942	-	similar to Protein ARABIDILLO-1
Sb01g029130.1	50905862	50907648	+	similar to Oxidoreductase, 2OG-Fe oxygenase family protein, expressed
Sb01g029363.1	51288156	51288362	-	similar to P0041A24.2 protein
Sb01g029366.1	51291161	51292132	-	similar to P0041A24.2 protein
Sb01g029530.1	51565192	51568140	-	similar to Os05g0304100 protein
Sb01g029820.1	51906570	51907992	-	similar to Expansin-B1 precursor
Sb01g029830.1	51913434	51914337	+	similar to U-box domain containing protein, expressed
Sb01g029855.1	51943340	51959182	+	Predicted protein
Sb01g030324.1	52657267	52666427	+	similar to Putative uncharacterized protein
Sb01g030445.1	52898718	52898945	+	Predicted protein
Sb01g031070.1	53629480	53631914	+	similar to Os06g0484800 protein
Sb01g031260.1	53822659	53833404	-	similar to Putative Oxa1 protein
Sb01g031705.1	54309747	54325348	+	similar to Expressed protein,3'-partial
Sb01g031795.1	54496760	54497701	-	similar to P0041A24.2 protein
Sb01g031810.1	54522698	54535371	+	Predicted protein
Sb01g032593.1	55505733	55511346	-	weakly similar to Expressed protein
Sb01g034950.1	58407726	58421951	-	similar to Putative uncharacterized protein
Sb01g035325.1	58850913	58860951	+	similar to Os05g0164900 protein
Sb01g035375.1	58917392	58917835	+	similar to Putative uncharacterized protein 131L1.4
Sb01g036130.1	59748795	59749223	-	similar to Transcription factor RF2b
Sb01g036140.1	59752140	59754723	+	similar to Cupin family protein, expressed
Sb01g036150.1	59754835	59756966	-	similar to Expressed protein
Sb01g036160.1	59762876	59766629	-	similar to Leucine-rich repeat transmembrane protein kinase, putative, expressed
Sb01g036500.1	60115569	60122228	-	Predicted protein
Sb01g037250.1	60824825	60837739	-	similar to HAD-superfamily hydrolase, subfamily IA, variant 3 containing protein, expressed
Sb01g037483.1	61034780	61051052	-	similar to Prolyl oligopeptidase family protein, expressed
Sb01g037960.1	61558490	61559469	-	similar to Pathogenesis-related protein 10a
Sb01g038890.1	62375260	62378185	+	similar to Os10g0378100 protein
Sb01g038900.1	62380120	62382324	+	similar to IN2-1 protein
Sb01g039290.1	62720899	62727600	+	similar to RNA-binding protein, putative, expressed
Sb01g039570.1	63014191	63021571	-	similar to Putative uncharacterized protein
Sb01g040310.1	63675162	63676389	-	similar to Harpin-induced protein 1 containing protein, expressed
Sb01g040320.1	63680478	63684064	+	similar to Translation initiation factor nCBP
Sb01g040425.1	63785214	63785477	+	similar to OSIGBa0099L20.2 protein
Sb01g041065.1	64334375	64336017	-	similar to Immature colon carcinoma transcript 1 protein, putative, expressed
Sb01g041205.1	64518679	64521897	+	similar to Putative GAG-POL-orf1 protein
Sb01g041990.1	65274894	65290856	-	similar to Maf family protein, putative, expressed
Sb01g042100.1	65423793	65438741	-	similar to DNA-directed RNA polymerase
Sb01g042600.1	65856938	65859341	+	similar to Very-long-chain fatty acid condensing enzyme, putative, expressed
Sb01g045490.1	68578361	68579999	-	similar to Mitochondrial carrier, putative, expressed
Sb01g045570.1	68649376	68653707	-	similar to Os03g0174100 protein
Sb01g045580.1	68655568	68659666	-	similar to Zinc finger, C3HC4 type family protein, expressed
Sb01g045775.1	68878330	68878488	-	Predicted protein
Sb01g045777.1	68879872	68880551	-	similar to Putative uncharacterized protein
Sb01g046340.1	69519181	69531691	+	Predicted protein
Sb01g046540.1	69725964	69727339	-	Predicted protein
Sb01g048770.1	71749256	71750379	+	weakly similar to Putative uncharacterized protein
Sb01g049430.1	72414730	72417310	-	similar to Os04g0177400 protein
Sb01g049440.1	72419383	72420711	-	weakly similar to Putative uncharacterized protein
Sb01g049450.1	72421113	72423342	+	similar to Peroxisomal membrane protein PEX11-1, putative, expressed
Sb01g049460.1	72425937	72426974	+	Predicted protein
Sb01g049470.1	72432374	72434169	-	similar to Os03g0116900 protein
Sb01g049840.1	72831112	72842613	+	similar to FolC bifunctional protein, expressed
Sb01g049973.1	72938272	72940148	+	similar to Putative heme binding protein cemA
Sb01g050166.1	73158715	73162325	-	similar to Putative uncharacterized protein
Sb01g050170.1	73163512	73169116	+	similar to Putative uncharacterized protein
Sb01g050190.1	73186587	73187858	+	similar to Expansin-B11 precursor
Sb01g050200.1	73188172	73188828	+	similar to Expansin-B11 precursor
Sb01g050400.1	73461831	73466924	+	similar to Putative uncharacterized protein
Sb01g050410.1	73467227	73469825	-	similar to Nitrate/chlorate transporter, putative, expressed
Sb01g050510.1	73620463	73625181	-	similar to Formyl transferase family protein, expressed
Sb01g050660.1	73805334	73826731	+	similar to RNA methyltransferase, TrmH family protein, expressed
Sb02g000200.1	63779	113506	-	similar to Cyclic nucleotide-gated ion channel 14, putative, expressed
Sb02g001213.1	1087032	1087349	+	weakly similar to Putative uncharacterized protein
Sb02g001310.1	1140318	1140746	-	similar to Putative uncharacterized protein
Sb02g001320.1	1147747	1148175	-	similar to Putative uncharacterized protein
Sb02g001330.1	1150652	1151043	-	similar to Os07g0120300 protein
Sb02g001725.1	1621981	1666822	+	similar to Tetratricopeptide repeat-containing protein-like
Sb02g001776.1	1723343	1724137	-	similar to Putative uncharacterized protein
Sb02g001780.1	1727466	1727990	-	Predicted protein
Sb02g002270.1	2324721	2328617	-	similar to 23 kDa jasmonate-induced protein
Sb02g004040.1	4574033	4575004	-	similar to Os05g0511800 protein
Sb02g004300.1	4866587	4869925	+	similar to Putative uncharacterized protein
Sb02g004300.1	4866587	4869744	+	similar to Putative uncharacterized protein
Sb02g004305.1	4876166	4876589	-	similar to Putative uncharacterized protein
Sb02g004520.1	5169697	5171295	-	similar to Protein Rf1, mitochondrial precursor
Sb02g004525.1	5183638	5186244	+	similar to Os07g0434200 protein
Sb02g004940.1	5692501	5694547	-	Predicted protein
Sb02g004950.1	5697945	5699093	-	Predicted protein
Sb02g004960.1	5706383	5707606	-	Predicted protein
Sb02g004970.1	5711291	5712017	+	similar to Histone H2A
Sb02g004980.1	5713263	5715541	-	similar to Putative uncharacterized protein
Sb02g004990.1	5727604	5728761	-	Predicted protein
Sb02g005050.1	5826923	5828108	-	Predicted protein
Sb02g005864.1	7019351	7026503	-	Predicted protein
Sb02g005983.1	7202714	7203100	-	Predicted protein
Sb02g005986.1	7211954	7212349	-	weakly similar to transposon protein, putative, CACTA, En/Spm sub-class
Sb02g006010.1	7260998	7273461	-	similar to Os07g0203700 protein
Sb02g006010.1	7260998	7273461	-	similar to Os07g0203700 protein
Sb02g006260.1	7796644	7799883	+	similar to Putative uncharacterized protein P0009G03.26
Sb02g006840.1	8705629	8726652	-	similar to NB-ARC domain containing protein, expressed
Sb02g006886.1	8822977	8826508	+	Predicted protein
Sb02g006950.1	8913910	8917295	+	similar to Cation-transporting ATPase
Sb02g006960.1	8920008	8922469	-	similar to Putative uncharacterized protein
Sb02g007215.1	9255388	9255828	-	similar to Putative small nuclear ribonucleoprotein
Sb02g007217.1	9271748	9273757	+	weakly similar to Putative far-red impaired response protein
Sb02g007220.1	9277655	9280771	+	Predicted protein
Sb02g007516.1	9501742	9501882	+	similar to Putative uncharacterized protein
Sb02g007520.1	9505094	9505648	-	similar to Putative uncharacterized protein
Sb02g008075.1	10498360	10499736	+	Predicted protein
Sb02g008088.1	10545868	10546263	-	weakly similar to transposon protein, putative, CACTA, En/Spm sub-class
Sb02g008720.1	11965718	11968338	-	similar to Os07g0434200 protein
Sb02g008965.1	12550986	12552217	-	weakly similar to OSIGBa0103I21.5 protein
Sb02g008970.1	12556326	12556835	+	similar to Pathogenesis related protein-1
Sb02g009290.1	13282764	13315710	+	similar to Chromosome chr9 scaffold_49, whole genome shotgun sequence
Sb02g009370.1	13417051	13417944	-	similar to Putative uncharacterized protein
Sb02g009380.1	13420891	13421784	-	similar to Putative uncharacterized protein
Sb02g009620.1	13766661	13767949	+	Predicted protein
Sb02g009782.1	14038272	14039652	-	similar to Barley B recombinant
Sb02g009785.1	14041772	14041954	+	similar to Os10g0148800 protein
Sb02g009790.1	14062232	14076032	-	similar to Calcium-dependent protein kinase
Sb02g009835.1	14203578	14215397	+	similar to Putative uncharacterized protein
Sb02g010470.1	15742282	15762745	+	similar to Tyrosine decarboxylase 1
Sb02g010500.1	15958622	15967517	+	similar to Serine carboxypeptidase family protein
Sb02g010530.1	16116287	16122169	+	Predicted protein
Sb02g010640.1	16454028	16464919	-	similar to Os07g0452400 protein
Sb02g010820.1	16996062	17017070	-	Predicted protein
Sb02g010955.1	17487365	17487502	+	Predicted protein
Sb02g011000.1	17642792	17673469	+	similar to Putative uncharacterized protein
Sb02g011160.1	18173176	18201996	+	similar to Putative ATP-binding cassette, sub-family B, member 10
Sb02g011160.1	18173201	18202361	+	similar to Putative ATP-binding cassette, sub-family B, member 10
Sb02g011546.1	19233975	19236257	-	weakly similar to Putative non-LTR retroelement reverse transcriptase
Sb02g011690.1	19561336	19575795	-	similar to Os09g0566500 protein
Sb02g011920.1	19847910	19856438	+	similar to Fatty acyl coA reductase
Sb02g011932.1	19867617	19867985	+	similar to Protein HIRA
Sb02g011935.1	19867986	19868264	+	similar to Protein HIRA
Sb02g012320.1	20582813	20592033	+	similar to Putative uncharacterized protein
Sb02g012440.1	20994539	21061738	+	weakly similar to Putative uncharacterized protein
Sb02g012600.1	21676909	21703787	-	similar to Putative replication protein A2
Sb02g012863.1	22404960	22405778	-	Predicted protein
Sb02g012866.1	22406797	22408845	-	weakly similar to Putative uncharacterized protein P0565A07.109
Sb02g012950.1	22500353	22512559	+	similar to Putative uncharacterized protein
Sb02g012975.1	22708215	22708712	-	similar to Zinc knuckle family protein
Sb02g012990.1	22782447	22794567	+	similar to Os09g0132200 protein
Sb02g013050.1	23112868	23164902	+	similar to Similarity to Na+/H+ antiporter
Sb02g013090.1	23199819	23215261	-	similar to transposon protein, putative, Mutator sub-class
Sb02g013136.1	23448733	23450119	+	Predicted protein
Sb02g013140.1	23536337	23549229	-	Predicted protein
Sb02g013256.1	24652295	24653020	+	weakly similar to Putative transposon protein
Sb02g013291.1	24658030	24661762	+	Predicted protein
Sb02g013390.1	25302304	25357373	+	similar to Sulfate transporter
Sb02g014000.1	26277698	26310297	+	similar to Putative defective chloroplasts and leaves (DCL) protein
Sb02g014900.1	29016484	29018532	+	similar to Putative uncharacterized protein
Sb02g015330.1	29902514	29922054	-	similar to Integral membrane protein-like
Sb02g015750.1	31900568	31902828	+	Predicted protein
Sb02g015755.1	31903710	31904924	+	Predicted protein
Sb02g015760.1	31905476	31905742	-	similar to RIRE gag/pol protein
Sb02g015762.1	31906031	31906303	-	similar to Putative prpol
Sb02g015765.1	31908973	31910369	-	similar to Putative gag-pol-orf1
Sb02g015821.1	33057960	33059324	+	Predicted protein
Sb02g015861.1	33059768	33063025	+	similar to Putative uncharacterized protein
Sb02g015901.1	36027280	36028131	-	similar to Putative reverse transcriptase
Sb02g015941.1	36033623	36034480	-	similar to Putative reverse transcriptase
Sb02g016190.1	37104301	37104771	+	weakly similar to Os02g0513700 protein
Sb02g016600.1	37820526	37844247	+	similar to Putative uncharacterized protein
Sb02g016701.1	38303894	38304280	-	similar to Putative uncharacterized protein
Sb02g017799.1	41911634	41928325	-	similar to DNA-directed RNA polymerase subunit beta
Sb02g017976.1	43498758	43499132	+	similar to Putative uncharacterized protein
Sb02g018570.1	45150333	45162448	-	similar to R-interacting factor 1
Sb02g018910.1	45979897	45995131	-	similar to Thyroid hormone receptor-associated protein complex component TRAP170- like protein
Sb02g019325.1	46717175	46718059	-	weakly similar to Putative DNA-binding protein
Sb02g019360.1	46798439	46834129	-	similar to SMC6 protein
Sb02g019484.1	47277211	47280101	+	Predicted protein
Sb02g019486.1	47281526	47281837	+	Predicted protein
Sb02g019931.1	48497237	48498097	+	weakly similar to Putative uncharacterized protein OJ1325D05.18
Sb02g019981.1	48654077	48692640	+	Predicted protein
Sb02g020230.1	48986534	49004283	-	Predicted protein
Sb02g020290.1	49235739	49256871	+	similar to Putative uncharacterized protein
Sb02g020320.1	49273445	49283984	+	similar to Ferrochelatase
Sb02g020330.1	49306932	49313956	+	weakly similar to Putative uncharacterized protein OJ1119_A04.111
Sb02g020360.1	49427516	49437267	-	similar to Phosphate/phosphoenolpyruvate translocator
Sb02g020420.1	49565552	49579409	-	weakly similar to DNA binding protein-like
Sb02g020800.1	50992096	51027212	-	similar to EMF-like
Sb02g020848.1	51359280	51379920	-	Predicted protein
Sb02g020950.1	51716460	51717182	-	similar to Putative uncharacterized protein
Sb02g020960.1	51768526	51784213	+	Predicted protein
Sb02g021215.1	52643192	52643438	-	similar to Putative gag-pol-orf2
Sb02g021510.1	53449379	53452517	+	Predicted protein
Sb02g021820.1	53994545	54014672	+	weakly similar to 163k15.5
Sb02g022084.1	54485129	54494295	+	Predicted protein
Sb02g022197.1	54644729	54653551	+	weakly similar to Nodulation receptor kinase-like protein
Sb02g023053.1	56411273	56412544	-	Predicted protein
Sb02g024025.1	57991219	57993057	+	Predicted protein
Sb02g024410.1	58703572	58704119	-	similar to RAMOSA1 C2H2 zinc-finger transcription factor
Sb02g024427.1	58739810	58745158	+	weakly similar to Os08g0176000 protein
Sb02g024785.1	59389392	59389529	+	Predicted protein
Sb02g024930.1	59614373	59616409	-	Predicted protein
Sb02g024940.1	59618385	59618975	+	similar to Os08g0419800 protein
Sb02g024950.1	59623376	59623777	+	similar to Putative uncharacterized protein
Sb02g025310.1	60079134	60086393	-	similar to Putative uncharacterized protein
Sb02g026075.1	61103777	61104478	+	similar to Putative uncharacterized protein
Sb02g026570.1	61720269	61724186	+	similar to Putative uncharacterized protein
Sb02g026580.1	61730966	61732204	-	similar to Putative uncharacterized protein B1342C04.33
Sb02g026720.1	61904674	61919868	+	similar to Putative uncharacterized protein
Sb02g026805.1	61984820	61985023	-	Predicted protein
Sb02g027170.1	62370020	62373078	+	similar to Putative ripening regulated protein DDTFR18
Sb02g027180.1	62377454	62379794	+	similar to Putative ripening regulated protein DDTFR18
Sb02g027600.1	62888881	62892419	+	similar to Putative serine carboxypeptidase
Sb02g027810.1	63084798	63095584	+	similar to Subtilisin-like protease
Sb02g028090.1	63302779	63312394	+	similar to Putative uncharacterized protein
Sb02g028090.1	63303061	63312394	+	similar to Putative uncharacterized protein
Sb02g028600.1	63788156	63794275	-	similar to Putative uncharacterized protein
Sb02g028935.1	64048135	64069090	+	similar to Cation-transporting ATPase
Sb02g029000.1	64180250	64194965	+	similar to DNA topoisomerase
Sb02g029510.1	64608590	64610859	-	similar to Os09g0510000 protein
Sb02g029512.1	64614089	64614319	-	similar to Os09g0325700 protein
Sb02g029515.1	64614347	64614655	-	similar to Os09g0325700 protein
Sb02g029780.1	64842989	64851857	+	similar to Putative uncharacterized protein
Sb02g029990.1	65107698	65108168	-	similar to Putative uncharacterized protein
Sb02g030000.1	65117866	65121362	+	similar to Diaphanous protein-like
Sb02g030010.1	65121711	65125107	-	similar to Acyl-CoA thioester hydrolase-like
Sb02g030020.1	65125928	65128065	+	similar to Putative indole-3-acetate beta-glucosyltransferase
Sb02g030030.1	65129879	65131442	-	similar to Putative uncharacterized protein
Sb02g030996.1	66013654	66013818	-	similar to Putative uncharacterized protein
Sb02g031220.1	66205714	66210434	-	similar to Putative uncharacterized protein
Sb02g031730.1	66616928	66617649	+	similar to Putative uncharacterized protein
Sb02g031740.1	66618719	66619443	-	similar to Auxin induced protein
Sb02g031750.1	66620569	66622241	-	weakly similar to Putative uncharacterized protein
Sb02g031755.1	66622311	66622859	-	weakly similar to Chromosome chr14 scaffold_27, whole genome shotgun sequence
Sb02g031940.1	66734806	66737621	-	similar to Flavin containing monooxygenase 3-like
Sb02g031950.1	66738370	66740028	-	similar to Flavin-containing monooxygenase 3-like
Sb02g031960.1	66741755	66743771	+	weakly similar to Putative uncharacterized protein OJ1210_A07.18
Sb02g032250.1	67012994	67020086	+	similar to UTP--glucose-1-phosphate uridylyltransferase
Sb02g033840.1	68381416	68398030	-	similar to Putative uncharacterized protein
Sb02g034320.1	68851980	68853044	+	similar to Putative Dof zinc finger protein
Sb02g034380.1	68936151	68947790	+	similar to Methionine aminopeptidase
Sb02g034480.1	69066757	69069147	+	similar to Os05g0310600 protein
Sb02g034480.1	69066811	69068835	+	similar to Os05g0310600 protein
Sb02g034490.1	69068354	69073043	-	similar to Cathepsin B-like cysteine protease
Sb02g034490.1	69068354	69073144	-	similar to Cathepsin B-like cysteine protease
Sb02g034490.1	69068354	69073144	-	similar to Cathepsin B-like cysteine protease
Sb02g036020.1	70395852	70405992	+	similar to Putative cellulose synthase-like protein OsCslF1
Sb02g036990.1	71418895	71423340	+	similar to Putative uncharacterized protein
Sb02g037170.1	71548930	71549256	+	similar to Putative uncharacterized protein OJ1699_E05.35
Sb02g038365.1	72641869	72644344	-	similar to 40S ribosomal protein S3a
Sb02g038370.1	72655582	72657756	-	similar to 40S ribosomal protein S3a
Sb02g038710.1	72909532	72920126	+	similar to Probable 6-phosphogluconolactonase 2
Sb02g039130.1	73255405	73277570	+	similar to ABC transporter permease protein-like protein
Sb02g039430.1	73526167	73526484	+	similar to Os07g0619200 protein
Sb02g039433.1	73531020	73531925	+	similar to Os07g0619200 protein
Sb02g039660.1	73709915	73714819	-	similar to Phospho-2-dehydro-3-deoxyheptonate aldolase 2, chloroplast precursor
Sb02g039720.1	73775330	73777684	+	similar to Chromosome undetermined scaffold_1427, whole genome shotgun sequence
Sb02g039730.1	73778097	73780738	+	weakly similar to Metal-transporting P-type ATPase-like protein
Sb02g040080.1	74154026	74156802	-	similar to 40S ribosomal protein S9, putative, expressed
Sb02g040090.1	74157119	74158611	+	similar to Putative uncharacterized protein
Sb02g040095.1	74160420	74160572	-	similar to Putative uncharacterized protein
Sb02g040100.1	74160624	74161285	-	weakly similar to Putative uncharacterized protein OJ1448_G06.12
Sb02g040500.1	74436542	74438611	-	similar to Cytochrome P450 CYP709C1
Sb02g040690.1	74589797	74596348	-	similar to Putative uncharacterized protein
Sb02g041320.1	75172747	75180192	+	similar to Putative uncharacterized protein OJ1316_A04.107
Sb02g041530.1	75322210	75325042	-	similar to Putative uncharacterized protein
Sb02g041690.1	75443433	75451056	-	similar to Os07g0658100 protein
Sb02g041750.1	75511923	75514344	-	Predicted protein
Sb02g042720.1	76390403	76392751	-	similar to Pentatricopeptide (PPR) repeat-containing protein-like
Sb02g042765.1	76471212	76486261	-	Predicted protein
Sb02g043180.1	76937595	76940453	-	similar to Os07g0682400 protein
Sb02g043390.1	77213539	77215014	-	similar to Zinc finger (C3HC4-type RING finger) protein family-like
Sb02g043490.1	77301475	77310467	-	similar to Peptidyl-prolyl cis-trans isomerase-like protein
Sb02g044100.1	77924496	77927413	-	similar to Proliferating cell nuclear antigen
Sb03g000240.1	65767	68080	-	similar to WRKY transcription factor 1
Sb03g000490.1	337024	349211	-	similar to Nodule inception protein-like
Sb03g000775.1	582451	583158	-	weakly similar to Putative RIRE2 orf3
Sb03g000900.1	734114	735071	-	similar to PHD finger transcription factor-like
Sb03g001445.1	1304569	1305330	+	weakly similar to Os08g0438400 protein
Sb03g001570.1	1426867	1434383	-	similar to Putative uncharacterized protein
Sb03g001940.1	1770651	1773329	+	similar to Transcription factor PCF5
Sb03g002030.1	1878538	1890206	-	similar to Putative DEAH (Asp-Glu-Ala-His) box polypeptide 35
Sb03g003130.1	3229111	3233250	+	similar to Aurora kinase
Sb03g003140.1	3233374	3237141	-	similar to Putative uncharacterized protein
Sb03g003305.1	3489535	3490620	-	similar to Putative copia polyprotein
Sb03g003690.1	3923602	3925278	-	similar to Putative uncharacterized protein
Sb03g003727.1	3975567	3985685	+	weakly similar to Protein kinase family protein
Sb03g003980.1	4214861	4223047	+	similar to Putative uncharacterized protein
Sb03g004130.1	4396670	4399093	-	similar to Putative UDP-glucose: flavonoid 7-O-glucosyltransferase
Sb03g004140.1	4404122	4406053	-	similar to Putative UDP-glucose: flavonoid 7-O-glucosyltransferase
Sb03g004420.1	4674079	4680235	+	similar to DEAD-box ATP-dependent RNA helicase 14
Sb03g004580.1	4837541	4852212	+	similar to Putative RST1
Sb03g005020.1	5239151	5243426	+	similar to Putative cytochrome P450
Sb03g005100.1	5304862	5324229	+	similar to OSJNBa0065H10.9 protein
Sb03g005853.1	5910967	5912184	-	Predicted protein
Sb03g005856.1	5912984	5914916	-	Predicted protein
Sb03g006790.1	7038868	7046932	-	similar to Transcription factor HBP-1b
Sb03g007020.1	7234495	7237147	+	similar to Putative uncharacterized protein
Sb03g007200.1	7444770	7446758	-	similar to Putative uncharacterized protein
Sb03g008131.1	8619764	8621163	+	weakly similar to transposon protein, putative, Mutator sub-class
Sb03g008135.1	8622562	8622735	-	Predicted protein
Sb03g008370.1	8870684	8883423	+	similar to Putative uncharacterized protein
Sb03g008670.1	9310379	9319344	-	similar to Putative uncharacterized protein
Sb03g008680.1	9326211	9364745	-	similar to Os01g0106700 protein
Sb03g008755.1	9410929	9412022	+	Predicted protein
Sb03g009570.1	10303695	10304946	-	similar to Putative uncharacterized protein
Sb03g009620.1	10365407	10371565	-	similar to Phosphatidylinositolglycan class O, putative, expressed
Sb03g009630.1	10373367	10378432	-	weakly similar to Chromosome chr7 scaffold_42, whole genome shotgun sequence
Sb03g009935.1	10723978	10724310	-	Predicted protein
Sb03g010340.1	11199021	11200358	+	similar to Putative geranylgeranyl hydrogenase
Sb03g010350.1	11200837	11204296	-	similar to Putative uncharacterized protein
Sb03g010360.1	11208171	11211449	-	similar to Putative peroxisomal Ca-dependent solute carrier
Sb03g010370.1	11212885	11216375	-	similar to Putative uncharacterized protein
Sb03g010410.1	11248747	11249181	+	similar to Putative uncharacterized protein
Sb03g010900.1	11915919	11923833	+	weakly similar to Putative uncharacterized protein
Sb03g012030.1	13808037	13819548	-	similar to Glycoprotease family protein, expressed
Sb03g012680.1	15183089	15195230	-	similar to Putative uncharacterized protein
Sb03g013300.1	16270599	16284323	-	similar to Putative UDP-Gal:betaGlcNAc beta 1,3-galactosyltransferase-I
Sb03g013315.1	16373845	16375241	+	Predicted protein
Sb03g013540.1	17006847	17017981	+	similar to Dihydrolipoyl dehydrogenase
Sb03g013540.1	17006847	17017981	+	similar to Dihydrolipoyl dehydrogenase
Sb03g013560.1	17077594	17079556	-	similar to Os02g0236500 protein
Sb03g013685.1	17586248	17600014	+	similar to Putative non-LTR retroelement reverse transcriptase
Sb03g013735.1	17800930	17801490	+	weakly similar to Putative DNA-binding protein
Sb03g014460.1	19484723	19502625	-	similar to Putative HASTY
Sb03g014770.1	20370959	20374770	-	Predicted protein
Sb03g014785.1	20424389	20425765	+	similar to Zinc finger protein-like
Sb03g015000.1	20808055	20830559	+	similar to CUL1
Sb03g016080.1	25702727	25740940	+	similar to Dehydrogenase-like protein
Sb03g016290.1	26160924	26161966	+	similar to Putative uncharacterized protein
Sb03g016771.1	27340350	27341393	-	similar to Putative copia polyprotein
Sb03g018040.1	29394870	29432724	+	similar to Os01g0375200 protein
Sb03g018260.1	30217410	30218060	+	Predicted protein
Sb03g018270.1	30318226	30349895	+	similar to ATP-dependent Clp protease proteolytic subunit
Sb03g018490.1	30886383	30887406	-	similar to Expressed protein
Sb03g018791.1	31584854	31588393	-	similar to H0112G12.6 protein
Sb03g019606.1	36795302	36795787	+	similar to OSIGBa0112G01.3 protein
Sb03g019673.1	36798223	36798942	+	similar to Putative transposase protein
Sb03g020630.1	39396731	39423999	-	similar to STAM binding protein-like protein
Sb03g022060.1	42445235	42446072	+	similar to RNA-dependent RNA polymerase
Sb03g022063.1	42446073	42446285	+	similar to RNA-dependent RNA polymerase
Sb03g022066.1	42488270	42488413	+	Predicted protein
Sb03g022360.1	43785025	43794167	-	Predicted protein
Sb03g022370.1	43819850	43822026	-	Predicted protein
Sb03g022372.1	43831178	43833495	+	weakly similar to Os01g0722800 protein
Sb03g022820.1	44982816	44984429	+	similar to Putative uncharacterized protein
Sb03g023051.1	45922182	45925379	-	similar to Putative uncharacterized protein
Sb03g023091.1	45925551	45927191	-	Predicted protein
Sb03g023450.1	46770017	46774787	-	Predicted protein
Sb03g023780.1	47602457	47615309	+	Predicted protein
Sb03g023913.1	47712762	47732348	+	Predicted protein
Sb03g024835.1	49673255	49673383	-	similar to Putative uncharacterized protein S126P21.5
Sb03g025110.1	50339522	50344167	+	similar to Putative uncharacterized protein
Sb03g025190.1	50576498	50580236	-	similar to Putative sialin
Sb03g025250.1	50680009	50699443	+	similar to Putative uncharacterized protein
Sb03g025720.1	51675981	51680871	+	similar to Putative carbamoyl phosphate synthase large subunit
Sb03g025730.1	51689396	51691689	-	similar to Putative calmodulin-binding protein
Sb03g025865.1	52022850	52022981	+	similar to Serine carboxypeptidase II-2 precursor (EC 3.4.16.6) (CP-MII.2)
Sb03g026320.1	53027441	53030686	-	similar to Os01g0587300 protein
Sb03g026380.1	53171669	53173449	+	weakly similar to Putative uncharacterized protein
Sb03g026420.1	53207074	53208096	-	weakly similar to Putative copia polyprotein
Sb03g026680.1	53524970	53553230	+	similar to Zinc finger-like
Sb03g027130.1	54463416	54484838	-	weakly similar to Putative uncharacterized protein
Sb03g027380.1	54875575	54890945	-	similar to Os01g0607400 protein
Sb03g027495.1	55118040	55120138	+	similar to H0112G12.6 protein
Sb03g027500.1	55131732	55136005	-	similar to Pleiotropic drug resistance protein 3
Sb03g028500.1	56424512	56437882	+	similar to Beta adaptin-like
Sb03g028970.1	57135378	57149675	+	similar to MRNA-associated protein mrnp41-like
Sb03g029170.1	57310079	57320518	+	similar to Carbonic anhydrase
Sb03g029170.1	57310079	57320518	+	similar to Carbonic anhydrase
Sb03g029170.1	57310079	57320518	+	similar to Carbonic anhydrase
Sb03g029890.1	58159076	58171623	+	similar to Protein phosphatase 2C-like
Sb03g030320.1	58564153	58564836	-	similar to Putative copia polyprotein
Sb03g030325.1	58565948	58566097	+	Predicted protein
Sb03g030380.1	58617473	58622390	+	similar to D1 protease-like protein precursor
Sb03g031895.1	60259866	60269847	+	weakly similar to Bacterial blight resistance protein XA26
Sb03g032732.1	61175042	61176412	-	weakly similar to Putative transposon protein
Sb03g032735.1	61179456	61179857	-	similar to OSIGBa0103I21.5 protein
Sb03g033760.1	62017913	62020243	+	similar to Putative uncharacterized protein
Sb03g034670.1	62841197	62843114	-	similar to WRKY transcription factor-like
Sb03g035430.1	63537603	63537983	+	Predicted protein
Sb03g035440.1	63540734	63543279	+	similar to Putative uncharacterized protein
Sb03g035450.1	63544264	63544904	-	Predicted protein
Sb03g036080.1	64106027	64124437	+	similar to Os01g0773600 protein
Sb03g038320.1	66253966	66254463	-	similar to Os01g0823500 protein
Sb03g039350.1	67044508	67051454	+	similar to Os07g0568400 protein
Sb03g039695.1	67371448	67373404	-	Predicted protein
Sb03g039840.1	67475942	67479886	-	similar to Putative homeodomain protein
Sb03g039940.1	67577115	67588947	-	similar to Zinc finger protein-like
Sb03g040780.1	68290711	68291241	+	weakly similar to Os01g0864200 protein
Sb03g040841.1	68334566	68335987	+	similar to Os04g0480600 protein
Sb03g040844.1	68345613	68348492	+	weakly similar to Putative retroelement
Sb03g041030.1	68558577	68559913	+	similar to Putative uncharacterized protein
Sb03g041150.1	68688912	68699153	+	similar to Putative lung alpha/beta hydrolase protein 1
Sb03g041160.1	68707309	68714260	+	similar to Putative lung alpha/beta hydrolase protein 1
Sb03g042665.1	70021460	70021693	+	similar to Cytochrome P450-like protein
Sb03g043230.1	70604831	70608309	+	similar to Protein terminal ear1
Sb03g044750.1	72091331	72092705	-	similar to Os01g0929500 protein
Sb03g045335.1	72580633	72581587	+	similar to Putative uncharacterized protein
Sb03g045340.1	72581636	72587512	+	similar to Putative uncharacterized protein
Sb03g045340.1	72581652	72587811	+	similar to Putative uncharacterized protein
Sb03g045350.1	72589580	72590179	-	Predicted protein
Sb03g045360.1	72592744	72597427	-	similar to Hydroxyproline-rich glycoprotein-like
Sb04g000200.1	8909	9743	-	similar to Os06g0271400 protein
Sb04g000205.1	10238	11089	-	weakly similar to Os06g0271400 protein
Sb04g000570.1	394064	406016	+	similar to Putative uncharacterized protein
Sb04g000700.1	505130	507523	-	similar to Os10g0474300 protein
Sb04g000700.1	505148	507523	-	similar to Os10g0474300 protein
Sb04g000790.1	612487	617835	+	similar to Putative uncharacterized protein
Sb04g000800.1	619923	621568	-	Predicted protein
Sb04g001760.1	1503538	1506346	+	similar to Terpene synthase 2
Sb04g002060.1	1863229	1876993	+	similar to Putative uncharacterized protein
Sb04g002075.1	1905688	1908394	-	similar to Putative uncharacterized protein
Sb04g002345.1	2097805	2098890	-	similar to Putative copia polyprotein
Sb04g003280.1	3125105	3127914	-	weakly similar to Os09g0473900 protein
Sb04g005130.1	4956445	4976039	-	similar to Cation-transporting ATPase
Sb04g006636.1	6644200	6644469	-	similar to Protein MONOCULM 1
Sb04g006640.1	6657036	6657337	-	similar to Putative uncharacterized protein
Sb04g007200.1	7355504	7356495	+	similar to ATP synthase subunit beta
Sb04g007340.1	7542963	7557836	-	similar to Coatomer subunit beta'-2
Sb04g007340.1	7542976	7558105	-	similar to Coatomer subunit beta'-2
Sb04g007410.1	7651927	7654300	-	Predicted protein
Sb04g007420.1	7659348	7662382	-	Predicted protein
Sb04g007853.1	8327772	8338882	+	similar to Cell division-associated protein BIMB-like
Sb04g008000.1	8666172	8675910	-	similar to Putative uncharacterized protein
Sb04g008362.1	9526775	9527713	-	Predicted protein
Sb04g008515.1	9872055	9872471	+	Predicted protein
Sb04g008520.1	9879991	9881384	-	similar to Pentatricopeptide (PPR) repeat-containing protein-like
Sb04g008530.1	9886829	9888743	+	similar to 60S ribosomal protein L11-1
Sb04g008547.1	9918299	9921285	+	similar to Putative uncharacterized protein
Sb04g008850.1	10445502	10462382	+	similar to Os02g0247800 protein
Sb04g009057.1	10970545	10970763	+	Predicted protein
Sb04g009135.1	11138034	11140667	-	similar to Os06g0478200 protein
Sb04g010030.1	13168230	13171373	-	similar to Putative uncharacterized protein
Sb04g010196.1	13681488	13681952	+	similar to Putative uncharacterized protein hypro4
Sb04g010280.1	13888588	13896893	-	Predicted protein
Sb04g010430.1	14398198	14410115	-	similar to Putative galactoside 2-alpha-L-fucosyltransferase
Sb04g010650.1	14803411	14813643	-	similar to Isochorismatase hydrolase-like
Sb04g010660.1	14815064	14840197	-	similar to Probable tocopherol cyclase, chloroplast precursor
Sb04g010990.1	15713948	15758647	+	similar to Putative uncharacterized protein
Sb04g010995.1	15841517	15843302	-	weakly similar to Putative uncharacterized protein
Sb04g011093.1	16273764	16273934	-	similar to TNP2-like protein
Sb04g011190.1	16477264	16537016	-	similar to Os02g0153200 protein
Sb04g011320.1	16944500	16955340	+	similar to Putative GDSL-lipase
Sb04g012175.1	18897759	18898049	+	similar to OSIGBa0102I15.8 protein
Sb04g012200.1	18962315	18978792	-	similar to Putative uncharacterized protein OSJNBa0073G17.48-1
Sb04g012210.1	19132841	19136321	+	similar to Os01g0146700 protein
Sb04g012430.1	19625330	19646639	-	similar to Cysteine desulfurase, putative, expressed
Sb04g012650.1	20123024	20157870	+	weakly similar to Calmodulin-binding protein-like
Sb04g013160.1	22007463	22021515	-	similar to Putative guanylate binding protein
Sb04g013790.1	24574794	24595965	+	similar to Protein DEHYDRATION-INDUCED 19 homolog 4
Sb04g013790.1	24574794	24596184	+	similar to Protein DEHYDRATION-INDUCED 19 homolog 4
Sb04g014390.1	32241612	32257255	+	similar to Putative uncharacterized protein OJ1521_G01.18
Sb04g014810.1	33528897	33573182	+	similar to PREDICTED: hypothetical protein, partial
Sb04g015010.1	34146042	34205308	-	similar to Probable protein transport Sec1a
Sb04g015440.1	35281164	35283068	+	Predicted protein
Sb04g017407.1	40307648	40308088	-	weakly similar to HAT family dimerisation domain containing protein
Sb04g017410.1	40308245	40309321	-	Predicted protein
Sb04g017540.1	41075842	41114004	+	similar to Os02g0469200 protein
Sb04g017540.1	41075842	41114004	+	similar to Os02g0469200 protein
Sb04g018050.1	42155845	42171075	-	similar to Vacuolar protein sorting 13C protein-like
Sb04g019330.1	45289168	45306751	-	Predicted protein
Sb04g019421.1	45437204	45437446	-	Predicted protein
Sb04g019840.1	46506867	46518324	+	similar to P0696G06.8 protein
Sb04g020040.1	46807335	46810469	+	similar to Putative uncharacterized protein P0040H05.31
Sb04g020110.1	47247945	47248541	+	similar to Putative uncharacterized protein
Sb04g020720.1	48763629	48770175	+	similar to Class III peroxidase 66
Sb04g021050.1	49374981	49382776	-	similar to Putative uncharacterized protein
Sb04g021340.1	50324735	50326493	-	weakly similar to Os09g0291000 protein
Sb04g022280.1	51716848	51718071	-	similar to Os02g0548700 protein
Sb04g024700.1	54445502	54446682	+	Predicted protein
Sb04g025230.1	55062168	55063901	-	similar to Os02g0603000 protein
Sb04g025240.1	55066660	55068668	-	similar to Fasciated ear2
Sb04g025245.1	55069994	55071295	+	Predicted protein
Sb04g025590.1	55358438	55369221	+	similar to Os09g0436400 protein
Sb04g025625.1	55405494	55410522	+	similar to Putative iron-stress related protein
Sb04g025810.1	55595602	55597215	+	similar to Putative GAG-POL-orf2 protein
Sb04g026970.1	56900116	56900784	+	similar to TCP family transcription factor-like
Sb04g027070.1	56975294	56976722	+	Predicted protein
Sb04g027360.1	57250275	57251472	-	similar to Putative uncharacterized protein
Sb04g027990.1	57930105	57937298	-	similar to Sterol desaturase-like
Sb04g028510.1	58568303	58583263	+	similar to Os02g0738900 protein
Sb04g029400.1	59489966	59491684	-	similar to Putative uncharacterized protein
Sb04g029640.1	59730691	59731550	-	Predicted protein
Sb04g030120.1	60154720	60155172	+	similar to Putative uncharacterized protein
Sb04g030130.1	60157928	60158344	+	similar to Putative uncharacterized protein
Sb04g030340.1	60345898	60346443	-	similar to Histone H2B.5
Sb04g030630.1	60590491	60606677	+	similar to Putative uncharacterized protein
Sb04g030720.1	60716231	60719397	-	similar to Putative pectin acetylesterase
Sb04g031610.1	61572392	61577986	-	similar to Putative uncharacterized protein
Sb04g031610.1	61573972	61577986	-	similar to Putative uncharacterized protein
Sb04g031620.1	61579203	61579734	+	similar to Histone H4
Sb04g032580.1	62541162	62544687	-	similar to OSJNBb0012E24.2 protein
Sb04g032660.1	62680045	62680413	-	similar to RCc3 protein
Sb04g032670.1	62686594	62686962	-	similar to RCc3 protein
Sb04g032750.1	62738706	62740044	+	Predicted protein
Sb04g032780.1	62758184	62759843	+	weakly similar to Putative uncharacterized protein
Sb04g033210.1	63118551	63123635	+	similar to Ribosomal protein L19
Sb04g034133.1	63982992	63991125	-	weakly similar to OSIGBa0093K19.10 protein
Sb04g037110.1	66794263	66796549	-	similar to Os02g0816100 protein
Sb04g038230.1	67708131	67713953	-	weakly similar to Expressed protein
Sb04g038240.1	67715714	67718025	-	similar to Putative sexual differentiation process protein isp4
Sb04g038510.1	67875331	67898850	+	similar to Putative callose synthase 1 catalytic subunit
Sb04g038590.1	67950488	67951405	-	weakly similar to Putative circadian clock coupling factor ZGT
Sb05g000845.1	700158	709547	-	Predicted protein
Sb05g000910.1	848281	849163	+	Predicted protein
Sb05g000915.1	861149	861271	-	Predicted protein
Sb05g000983.1	976836	979709	+	Predicted protein
Sb05g001670.1	1810718	1812093	-	Predicted protein
Sb05g002215.1	2382348	2382729	-	Predicted protein
Sb05g002320.1	2454310	2455685	+	similar to PPR protein
Sb05g002330.1	2459297	2461692	+	similar to Protein Rf1, mitochondrial precursor
Sb05g002360.1	2525727	2528404	-	similar to Protein Rf1, mitochondrial precursor
Sb05g002510.1	2666132	2670744	+	Predicted protein
Sb05g002676.1	2825829	2826137	+	similar to Os11g0143500 protein
Sb05g002680.1	2831712	2833370	-	weakly similar to Putative uncharacterized protein
Sb05g003060.1	3378920	3383194	+	similar to Second messenger-dependent protein kinase, putative
Sb05g003170.1	3549122	3550355	+	similar to Sialyltransferase-like protein
Sb05g004200.1	5118414	5125818	+	weakly similar to H0311C03.6 protein
Sb05g004235.1	5294975	5295925	-	similar to Putative transposase protein
Sb05g004320.1	5424590	5425696	+	weakly similar to Putative uncharacterized protein
Sb05g004330.1	5443808	5445511	+	weakly similar to Putative uncharacterized protein
Sb05g004335.1	5453948	5454430	+	similar to Hydroperoxide lyase
Sb05g004345.1	5469873	5470280	+	similar to Putative uncharacterized protein
Sb05g004350.1	5487149	5489618	-	Predicted protein
Sb05g004410.1	5541061	5542824	+	weakly similar to Putative uncharacterized protein
Sb05g004420.1	5546460	5549149	+	similar to Putative uncharacterized protein
Sb05g005250.1	6902087	6903127	-	similar to OSJNBa0065J03.16 protein
Sb05g005620.1	7705673	7706251	+	similar to Aluminum-induced protein
Sb05g005630.1	7709985	7710797	+	similar to Aluminum-induced protein
Sb05g005640.1	7723866	7724643	+	similar to Aluminum-induced protein
Sb05g005866.1	8556474	8557799	-	similar to Os06g0613800 protein
Sb05g006110.1	9120357	9121446	-	Predicted protein
Sb05g006115.1	9123259	9124377	-	similar to OSJNBb0014D23.8 protein
Sb05g006355.1	9942964	9944169	+	weakly similar to Os08g0125300 protein
Sb05g006410.1	10256189	10271134	-	Predicted protein
Sb05g006770.1	11453480	11453752	+	similar to Putative uncharacterized protein
Sb05g006780.1	11454736	11455008	+	similar to Putative uncharacterized protein
Sb05g006790.1	11455993	11456265	+	similar to Putative uncharacterized protein
Sb05g006800.1	11457249	11457521	+	similar to Putative uncharacterized protein
Sb05g006810.1	11458487	11458759	+	similar to Putative uncharacterized protein
Sb05g006820.1	11459725	11459997	+	similar to Putative uncharacterized protein
Sb05g006830.1	11460982	11461254	+	similar to Putative uncharacterized protein
Sb05g006848.1	11505333	11505719	+	similar to Putative uncharacterized protein
Sb05g006890.1	11626538	11643195	+	similar to At2g43970/F6E13.10
Sb05g006940.1	11775902	11797843	-	similar to transposon protein, putative, CACTA, En/Spm sub-class, expressed
Sb05g006955.1	11853456	11853851	-	similar to Zinc knuckle family protein, expressed
Sb05g007092.1	12448134	12448325	-	Predicted protein
Sb05g007140.1	12548445	12549526	+	similar to Putative copia polyprotein
Sb05g007990.1	14294137	14309511	+	similar to transposon protein, putative, CACTA, En/Spm sub-class
Sb05g008400.1	15502678	15509413	+	similar to Serpin
Sb05g008466.1	15846798	15851386	-	similar to OSIGBa0114M03.4 protein
Sb05g008640.1	16916558	16929488	+	similar to RNA polymerase Rpb3/Rpb11 dimerisation domain containing protein, expressed
Sb05g009415.1	18855948	18856304	-	similar to Putative uncharacterized protein
Sb05g009700.1	19480201	19482063	+	similar to Os06g0271400 protein
Sb05g010010.1	20193413	20211741	+	similar to Putative uncharacterized protein
Sb05g010030.1	20228218	20229627	-	similar to Putative uncharacterized protein
Sb05g010321.1	21063044	21065332	-	similar to T29M8.13 protein
Sb05g010340.1	21186281	21203041	-	similar to hypothetical protein Haso02002276
Sb05g010350.1	21294702	21295520	+	Predicted protein
Sb05g011121.1	23054828	23109376	-	weakly similar to transposon protein, putative, CACTA, En/Spm sub-class
Sb05g012386.1	25789275	25789636	-	weakly similar to Putative uncharacterized protein
Sb05g012530.1	25948384	25970465	-	similar to Receptor-like kinase RHG4
Sb05g013170.1	27166690	27211521	+	similar to FHA domain containing protein, expressed
Sb05g013190.1	27354787	27382604	-	similar to Zinc finger CCCH type domain containing protein ZFN, putative, expressed
Sb05g013630.1	28473807	28475174	+	weakly similar to Putative uncharacterized protein
Sb05g014050.1	29434063	29435480	-	similar to Putative uncharacterized protein
Sb05g015080.1	31915691	31958558	-	similar to Putative uncharacterized protein At2g26470
Sb05g015080.1	31915691	31958305	-	similar to Putative uncharacterized protein At2g26470
Sb05g015080.1	31915691	31958558	-	similar to Putative uncharacterized protein At2g26470
Sb05g015570.1	33608386	33608646	+	similar to Putative uncharacterized protein OJ1723_B06.130
Sb05g015575.1	33608647	33608883	+	similar to Putative uncharacterized protein
Sb05g015590.1	33735587	33757957	-	similar to Plant protein family protein, expressed
Sb05g015666.1	33774569	33775453	-	similar to Putative DNA-binding protein
Sb05g015800.1	34319797	34320515	+	similar to Eukaryotic translation initiation factor 5A
Sb05g016005.1	34647996	34661967	-	similar to Polyprotein
Sb05g016440.1	35940700	35940936	+	similar to Putative uncharacterized protein
Sb05g016465.1	35974684	35975001	-	similar to Cytochrome P450 like_TBP
Sb05g016470.1	35975144	35975311	+	similar to Zgc:165536 protein
Sb05g016556.1	37192609	37193682	+	Predicted protein
Sb05g016690.1	40932496	40933713	+	Predicted protein
Sb05g016700.1	40946832	40948007	+	Predicted protein
Sb05g016710.1	40955888	40959555	+	Predicted protein
Sb05g016730.1	41087968	41100752	+	similar to Bifunctional dihydrofolate reductase-thymidylate synthase (DHFR-TS)
Sb05g016826.1	41529911	41530167	-	similar to OSIGBa0160I04.6 protein
Sb05g017252.1	42544214	42622863	-	Predicted protein
Sb05g018376.1	44953699	44964581	+	similar to Os11g0514000 protein
Sb05g018905.1	45753237	45754643	-	weakly similar to Os08g0176000 protein
Sb05g018930.1	45798961	45800932	+	similar to Os02g0133500 protein
Sb05g018936.1	45814283	45835954	-	Predicted protein
Sb05g019110.1	46621483	46623279	+	Predicted protein
Sb05g019120.1	46623932	46625197	+	Predicted protein
Sb05g019123.1	46628318	46628998	+	weakly similar to Putative transposon protein
Sb05g019135.1	46730625	46731595	+	similar to P0041A24.2 protein
Sb05g019523.1	47756594	47771408	-	Predicted protein
Sb05g020190.1	49402563	49404240	-	similar to Chalcone synthase WHP1
Sb05g020220.1	49473660	49475309	-	similar to Chalcone synthase WHP1
Sb05g020710.1	50633842	50666619	+	similar to OSJNBa0042N22.17 protein
Sb05g021263.1	51851630	51852064	-	weakly similar to Plant integral membrane protein TIGR01569 containing protein
Sb05g021290.1	51964791	51965452	-	weakly similar to Putative proline-rich protein
Sb05g021330.1	52114612	52122601	+	Predicted protein
Sb05g021343.1	52195843	52201658	-	Predicted protein
Sb05g021418.1	52363473	52364315	+	weakly similar to Putative proline-rich protein
Sb05g021420.1	52375553	52377466	-	similar to UDP-sugar pyrophosphorylase
Sb05g021423.1	52378718	52379326	-	similar to Putative uncharacterized protein
Sb05g021426.1	52379367	52380790	-	similar to AT5g24810/F6A4_20
Sb05g021525.1	52597454	52599747	+	Predicted protein
Sb05g021746.1	53128681	53128944	-	similar to Putative uncharacterized protein
Sb05g021748.1	53129361	53129836	+	similar to Putative uncharacterized protein
Sb05g021750.1	53132695	53134092	-	similar to Putative uncharacterized protein
Sb05g021760.1	53145034	53145520	+	weakly similar to Phytosulfokine protein containing protein
Sb05g021770.1	53148600	53152495	-	similar to Os11g0557300 protein
Sb05g022265.1	53913145	53913300	+	similar to Putative gag-pol
Sb05g022325.1	54127924	54128100	-	Predicted protein
Sb05g022340.1	54181020	54183424	+	similar to Cytochrome P450 CYP51H11
Sb05g022350.1	54189407	54191803	+	similar to Cytochrome P450 CYP51H11
Sb05g023100.1	55522623	55523972	+	weakly similar to F-box domain containing protein
Sb05g023105.1	55528264	55529553	-	weakly similar to F-box domain containing protein
Sb05g023160.1	55610342	55611121	-	Predicted protein
Sb05g023480.1	56100916	56102988	+	Predicted protein
Sb05g023670.1	56409881	56410497	-	Predicted protein
Sb05g023915.1	56799533	56800084	-	weakly similar to Putative MADS-box protein AGL35
Sb05g024400.1	57586213	57586479	-	similar to Kafirin PSKR2 precursor
Sb05g024410.1	57588854	57589036	-	similar to Kafirin PSKR2 precursor
Sb05g024420.1	57589103	57589657	-	similar to Kafirin PSKR2 precursor
Sb05g024475.1	57660216	57660581	+	similar to Polyprotein
Sb05g024490.1	57712369	57719932	+	similar to Lipin, N-terminal conserved region family protein, expressed
Sb05g024500.1	57724107	57727050	+	similar to Expressed protein
Sb05g024695.1	57941815	57945133	+	weakly similar to Os02g0671800 protein
Sb05g024820.1	58008182	58009850	+	similar to Putative uncharacterized protein SB234M12.9
Sb05g025000.1	58154175	58155503	-	similar to Putative stripe rust resistance protein Yr10
Sb05g025210.1	58412845	58414169	-	Predicted protein
Sb05g025475.1	58751633	58752958	-	Predicted protein
Sb05g025600.1	58917679	58918539	-	Predicted protein
Sb05g025625.1	58952503	58953189	+	Predicted protein
Sb05g025630.1	58959260	58963983	-	similar to Glutathione synthetase precursor
Sb05g025655.1	59038334	59040871	+	similar to Os07g0434200 protein
Sb05g027110.1	61227829	61228529	-	weakly similar to Group 3 pollen allergen
Sb05g027130.1	61258641	61261974	+	similar to Os01g0228200 protein
Sb05g027230.1	61439827	61443238	+	weakly similar to Protein kinase domain containing protein, expressed
Sb05g027390.1	61667408	61670018	+	Predicted protein
Sb06g000420.1	429427	432320	+	similar to Putative uncharacterized protein
Sb06g000820.1	1149898	1151703	-	similar to O-methyltransferase ZRP4
Sb06g001503.1	2367340	2371144	+	Predicted protein
Sb06g001820.1	3323070	3325006	+	similar to 60S ribosomal protein L7a
Sb06g002070.1	3860906	3875635	+	similar to OSJNBb0022P19.1 protein
Sb06g002140.1	3999964	4001089	+	similar to OSIGBa0147O06.5 protein
Sb06g002200.1	4107590	4110016	+	similar to H0512B01.12 protein
Sb06g002267.1	4326243	4326820	+	similar to Putative uncharacterized protein
Sb06g002270.1	4345162	4345793	+	similar to Putative uncharacterized protein
Sb06g002741.1	5434100	5442034	-	similar to Putative uncharacterized protein
Sb06g002877.1	5753957	5763531	+	Predicted protein
Sb06g003053.1	6206822	6229794	-	similar to OSIGBa0101A01.3 protein
Sb06g003070.1	6273355	6286017	+	similar to Os05g0295800 protein
Sb06g003070.1	6273373	6286017	+	similar to Os05g0295800 protein
Sb06g003270.1	6947283	6957934	+	similar to H0211F06-OSIGBa0153M17.2 protein
Sb06g003300.1	7140784	7151329	-	weakly similar to OSJNBb0045P24.2 protein
Sb06g003360.1	7463725	7473253	+	similar to Chromosome chr11 scaffold_14, whole genome shotgun sequence
Sb06g004062.1	9287738	9287938	-	similar to Polyprotein
Sb06g004065.1	9288020	9288838	-	similar to Polyprotein
Sb06g004067.1	9289081	9292132	-	similar to Polyprotein
Sb06g004070.1	9308024	9310110	+	similar to Putative uncharacterized protein
Sb06g004550.1	10659612	10678729	-	similar to OSIGBa0111I14.1 protein
Sb06g005690.1	14489530	14509922	-	similar to Chromosome chr1 scaffold_5, whole genome shotgun sequence
Sb06g005900.1	15077564	15099135	-	similar to Os04g0278200 protein
Sb06g005951.1	15100403	15119480	-	similar to Putative uncharacterized protein
Sb06g006110.1	15357753	15365997	-	similar to H0117D06-OSIGBa0088B06.7 protein
Sb06g006720.1	16139824	16161531	+	similar to OSIGBa0113C11.1 protein
Sb06g007740.1	18586706	18590229	+	Predicted protein
Sb06g007940.1	19103532	19145123	+	similar to OSIGBa0148D14.7 protein
Sb06g008101.1	20686332	20686659	+	similar to Putative uncharacterized protein
Sb06g008150.1	23017972	23020247	-	weakly similar to Putative uncharacterized protein
Sb06g008451.1	25508815	25509445	+	Predicted protein
Sb06g009066.1	26592447	26593336	+	weakly similar to Lon protease homolog 1, mitochondrial precursor
Sb06g010640.1	29792906	29793583	+	weakly similar to Putative RIRE2 orf3
Sb06g010773.1	30098450	30098692	-	similar to Putative polyprotein
Sb06g011401.1	31553721	31554122	-	similar to OSIGBa0148P16.1 protein
Sb06g011931.1	32658512	32672177	-	Predicted protein
Sb06g012263.1	33617851	33620653	+	Predicted protein
Sb06g012266.1	33632600	33634564	-	Predicted protein
Sb06g012500.1	34258337	34261753	-	Predicted protein
Sb06g012505.1	34317984	34391024	-	Predicted protein
Sb06g012571.1	34688770	34689741	+	similar to P0041A24.2 protein
Sb06g012621.1	35043940	35046572	+	similar to Peptidyl-prolyl cis-trans isomerase
Sb06g012621.1	35044213	35046572	+	similar to Peptidyl-prolyl cis-trans isomerase
Sb06g012940.1	35646460	35657880	-	weakly similar to OSJNBb0089B03.5 protein
Sb06g013016.1	35814012	35814968	-	similar to Putative gag-pol polyprotein
Sb06g013020.1	35859755	35896736	-	similar to OSJNBa0083D01.21 protein
Sb06g013920.1	38386045	38395366	-	similar to Os02g0510100 protein
Sb06g013940.1	38496595	38507684	+	similar to OSIGBa0096P03.7 protein
Sb06g014253.1	39324010	39325614	+	similar to Os01g0146700 protein
Sb06g014705.1	40705071	40714850	+	Predicted protein
Sb06g014743.1	40789072	40795991	-	similar to Putative uncharacterized protein
Sb06g014780.1	40851048	40852096	-	similar to Os01g0549300 protein
Sb06g015070.1	42040955	42042240	-	weakly similar to OSJNBb0118P14.4 protein
Sb06g015870.1	43905260	43924998	+	similar to Probable Ufm1-specific protease
Sb06g016010.1	44399349	44416131	+	similar to OSIGBa0134P10.12 protein
Sb06g016046.1	44471646	44474216	+	similar to Os01g0146700 protein
Sb06g016360.1	45010862	45021852	+	similar to SWIB complex BAF60b domain-containing protein-like
Sb06g016555.1	45340799	45350426	-	Predicted protein
Sb06g016575.1	45406462	45413300	-	similar to OSIGBa0076I14.5 protein
Sb06g016720.1	45788727	45801754	+	similar to SET domain-containing protein SET102
Sb06g016980.1	46116858	46133160	-	similar to OSJNBa0084A10.14 protein
Sb06g017025.1	46190842	46194033	-	similar to OSJNBa0088K19.7 protein
Sb06g017035.1	46207728	46208699	+	similar to P0041A24.2 protein
Sb06g018324.1	47848650	47849063	+	similar to ATP synthase A chain
Sb06g018840.1	48464291	48486247	+	similar to Expressed protein
Sb06g019745.1	49314403	49319889	+	similar to H0305E08.1 protein
Sb06g020310.1	49785166	49787254	-	similar to H0510A06.6 protein
Sb06g020320.1	49788011	49788574	-	similar to Disease resistance response protein-like
Sb06g020960.1	50352443	50361278	+	similar to Os04g0490300 protein
Sb06g021780.1	50971440	50984043	-	similar to OSIGBa0112M24.4 protein
Sb06g022215.1	51436439	51450860	-	weakly similar to Putative far-red impaired response protein
Sb06g023440.1	52584475	52588359	-	similar to B1011H02.3 protein
Sb06g023500.1	52608357	52613394	+	similar to OSIGBa0125M19.5 protein
Sb06g023510.1	52614362	52616742	-	similar to OSIGBa0125M19.6 protein
Sb06g024285.1	53393449	53398847	-	similar to OSJNBa0079A21.10 protein
Sb06g024390.1	53521619	53522489	+	similar to OSJNBa0079A21.18 protein
Sb06g024520.1	53610970	53625513	+	similar to DnaJ-like protein
Sb06g025560.1	54517079	54525382	-	similar to OSJNBa0005N02.3 protein
Sb06g026690.1	55699603	55700685	-	similar to Putative copia polyprotein
Sb06g026800.1	55794545	55810980	+	similar to Putative uncharacterized protein
Sb06g027110.1	56079408	56083442	+	similar to OSIGBa0142I02-OSIGBa0101B20.21 protein
Sb06g027470.1	56381381	56381846	+	similar to Putative acyl-(Acyl carrier protein) thioesterase
Sb06g027480.1	56383333	56384549	-	similar to B0403H10-OSIGBa0105A11.10 protein
Sb06g027930.1	56772932	56782212	+	similar to B0402A04.2 protein
Sb06g028810.1	57534874	57535770	+	similar to H0313F03.20 protein
Sb06g028820.1	57545776	57549124	+	similar to H0313F03.20 protein
Sb06g029120.1	57805942	57813845	+	weakly similar to Os02g0294100 protein
Sb06g029660.1	58238126	58240063	+	similar to H0105C05.7 protein
Sb06g029685.1	58272105	58274495	-	similar to OSJNBa0059D20.8 protein
Sb06g030010.1	58454183	58457202	+	similar to Os05g0405500 protein
Sb06g030360.1	58812798	58816302	+	similar to H0423H10.8 protein
Sb06g030370.1	58817449	58819802	+	similar to H0306F03.8 protein
Sb06g030770.1	59211665	59220947	-	similar to Os02g0111600 protein
Sb06g030910.1	59319861	59323306	+	similar to OSIGBa0113E10.3 protein
Sb06g031250.1	59617406	59640888	-	similar to Os01g0681200 protein
Sb06g032200.1	60424023	60432887	-	similar to H0818H01.3 protein
Sb06g032290.1	60480616	60485826	+	similar to H0818H01.12 protein
Sb06g033410.1	61361466	61363217	-	similar to H0306F12.7 protein
Sb07g001500.1	1605890	1608139	-	similar to Putative uncharacterized protein
Sb07g001600.1	1888543	1891701	+	similar to Kinesin 1-like
Sb07g001903.1	2123263	2123586	-	Predicted protein
Sb07g002530.1	2791919	2796690	+	similar to Transcriptional regulators of NagC/XylR (ROK)-like
Sb07g002540.1	2797334	2800470	-	similar to Myosin heavy chain-like protein
Sb07g002550.1	2802949	2806178	-	similar to Putative uncharacterized protein
Sb07g002960.1	3121115	3126305	-	similar to Putative RNA recognition motif (RRM)-containing protein
Sb07g002970.1	3127702	3129790	-	similar to Putative DAG protein
Sb07g003385.1	4072350	4074618	-	similar to Syringomycin biosynthesis enzyme-like
Sb07g003387.1	4079378	4079500	+	Predicted protein
Sb07g003556.1	4323396	4325873	+	similar to Putative polyprotein
Sb07g004230.1	5384982	5391743	+	similar to Os08g0162500 protein
Sb07g004910.1	6546165	6556758	+	similar to Os07g0192300 protein
Sb07g004910.1	6546165	6556758	+	similar to Os07g0192300 protein
Sb07g005290.1	7306801	7307936	+	similar to Germin-like protein subfamily 1 member 8, putative
Sb07g005310.1	7409465	7410307	+	similar to Germin-like protein subfamily 1 member 8, putative
Sb07g005320.1	7419332	7420175	+	similar to Oxalate oxidase-like protein or germin-like protein
Sb07g005330.1	7426073	7426916	+	similar to Germin-like protein subfamily 1 member 8, putative
Sb07g005340.1	7435638	7436234	+	similar to Germin-like protein 6
Sb07g005730.1	8021210	8024185	-	similar to Putative uncharacterized protein
Sb07g005740.1	8029114	8052209	+	weakly similar to Os08g0198000 protein
Sb07g005900.1	8349000	8351483	-	similar to Os07g0434200 protein
Sb07g006445.1	9454552	9454791	+	similar to Putative uncharacterized protein
Sb07g006480.1	9536924	9542602	+	Predicted protein
Sb07g006933.1	10268950	10269081	+	similar to Beta-galactosidase 6 precursor
Sb07g006936.1	10288029	10288556	+	similar to Beta-galactosidase 6 precursor
Sb07g006940.1	10290830	10291749	+	similar to OSIGBa0113I13.2 protein
Sb07g006945.1	10300723	10301241	+	similar to Beta-galactosidase 6 precursor
Sb07g006950.1	10303479	10304398	+	similar to OSIGBa0113I13.2 protein
Sb07g007650.1	12053969	12066923	+	similar to Putative uncharacterized protein
Sb07g007650.1	12053969	12067337	+	similar to Putative uncharacterized protein
Sb07g007760.1	12380614	12398792	-	Predicted protein
Sb07g007835.1	12872319	12872714	+	similar to OSJNBa0028M15.24 protein
Sb07g008900.1	15285263	15285908	-	similar to Ubiquitin-like
Sb07g009370.1	16079100	16089380	-	similar to Putative uncharacterized protein
Sb07g009555.1	16947503	16947682	+	Predicted protein
Sb07g009990.1	17890689	17905586	+	weakly similar to Putative uncharacterized protein
Sb07g010660.1	19447586	19471160	+	similar to Chromosome chr9 scaffold_104, whole genome shotgun sequence
Sb07g010660.1	19447586	19471160	+	similar to Chromosome chr9 scaffold_104, whole genome shotgun sequence
Sb07g011260.1	21057547	21061350	-	Predicted protein
Sb07g011860.1	22592040	22600327	+	similar to Pentatricopeptide (PPR) repeat-containing protein-like
Sb07g011910.1	22904104	22905320	-	similar to Putative immediate-early fungal elicitor protein CMPG1
Sb07g012110.1	23580083	23595803	-	similar to Putative uncharacterized protein P0410E11.116
Sb07g012930.1	26446858	26448074	-	Predicted protein
Sb07g013350.1	27422010	27441152	-	weakly similar to Thyroid hormone receptor-associated protein complex component TRAP170- like protein
Sb07g013560.1	29264765	29289993	+	similar to Putative uncharacterized protein OSJNBa0030G18.2-1
Sb07g013671.1	30252128	30252412	-	similar to Cinnamoyl-CoA reductase
Sb07g014650.1	36091312	36108406	-	similar to Mitogen-activated protein kinase kinase 3
Sb07g014650.1	36091312	36108489	-	similar to Mitogen-activated protein kinase kinase 3
Sb07g014876.1	36565354	36565902	+	similar to Uncharacterized protein At5g31412.1
Sb07g014990.1	37026424	37054553	+	similar to Putative nucleolar protein
Sb07g015000.1	37202074	37213439	+	similar to Expressed protein
Sb07g015000.1	37202074	37213439	+	similar to Expressed protein
Sb07g017810.1	43742113	43772669	-	similar to Putative Adenylate kinase, chloroplast
Sb07g017810.1	43742113	43770123	-	similar to Putative Adenylate kinase, chloroplast
Sb07g018230.1	46190396	46204862	+	similar to Histone deacetylase
Sb07g018640.1	47945333	47949221	-	Predicted protein
Sb07g019150.1	48876893	48877668	+	Predicted protein
Sb07g019155.1	48879281	48881785	-	weakly similar to Putative uncharacterized protein
Sb07g019160.1	48886002	48887378	+	weakly similar to Putative uncharacterized protein
Sb07g019300.1	49476371	49509118	-	Predicted protein
Sb07g019850.1	51075578	51078973	+	weakly similar to Putative uncharacterized protein
Sb07g019880.1	51195471	51211529	-	similar to Putative uncharacterized protein
Sb07g019890.1	51335564	51336360	-	weakly similar to Putative uncharacterized protein
Sb07g020110.1	52055139	52056711	+	similar to Putative uncharacterized protein P0042B03.23
Sb07g020163.1	52235379	52235588	-	similar to OSJNBb0014D23.6 protein
Sb07g020280.1	52639404	52642066	+	similar to Chromosome chr5 scaffold_2, whole genome shotgun sequence
Sb07g020405.1	53059068	53061691	+	Predicted protein
Sb07g020470.1	53144951	53157608	-	Predicted protein
Sb07g021100.1	54803275	54806202	-	similar to Chromosome undetermined scaffold_201, whole genome shotgun sequence
Sb07g021215.1	55141516	55142358	+	Predicted protein
Sb07g021220.1	55147528	55150023	+	similar to HAT family dimerisation domain, putative
Sb07g021310.1	55309919	55311789	+	similar to Putative uncharacterized protein OSJNBa0048L03.15
Sb07g021665.1	55830802	55832598	-	similar to OSJNBa0061G20.2 protein
Sb07g021667.1	55833229	55834981	-	weakly similar to Putative uncharacterized protein
Sb07g021730.1	55938593	55941619	+	Predicted protein
Sb07g021940.1	56219220	56221605	-	similar to Putative receptor-like protein kinase
Sb07g022130.1	56451126	56468930	+	similar to Putative tethering factor SEC34
Sb07g022450.1	56990918	57000925	-	Predicted protein
Sb07g023780.1	58732523	58734632	-	similar to Inorganic phosphate transporter 3
Sb07g023790.1	58743907	58744767	+	similar to Proline-rich protein precursor
Sb07g024295.1	59387570	59389632	+	similar to PREDICTED: similar to phospholipase C, gamma 2, partial
Sb07g027100.1	62246567	62253299	+	similar to Os10g0503300 protein
Sb07g027850.1	62841668	62843476	-	similar to Auxin-regulated protein-like
Sb07g028040.1	63002738	63004800	+	similar to Os01g0871500 protein
Sb07g028050.1	63007131	63012078	-	similar to Putative glycerophosphoryl diester phosphodiesterase 2
Sb07g028060.1	63019028	63020726	-	Predicted protein
Sb07g028060.1	63019028	63020726	-	Predicted protein
Sb07g028220.1	63231727	63248061	-	weakly similar to Putative uncharacterized protein
Sb08g000770.1	653079	656632	+	similar to Bacterial blight resistance protein XA26
Sb08g000775.1	658477	659161	-	similar to Putative uncharacterized protein
Sb08g001400.1	1360335	1374427	+	similar to Transporter, putative, expressed
Sb08g001400.1	1360335	1374276	+	similar to Transporter, putative, expressed
Sb08g001400.1	1360335	1374428	+	similar to Transporter, putative, expressed
Sb08g001655.1	1674373	1674596	-	similar to High mobility group I/Y-2
Sb08g001665.1	1683282	1684036	-	similar to High mobility group I/Y-2
Sb08g001670.1	1685007	1685684	-	Predicted protein
Sb08g001680.1	1698049	1699666	-	weakly similar to High mobility group I/Y-2
Sb08g001910.1	1906849	1908784	+	similar to OSJNBb0060E08.3 protein
Sb08g002010.1	2032779	2037117	+	similar to Glycosyl transferase family 8 protein, expressed
Sb08g002020.1	2038015	2040105	-	similar to Putative uncharacterized protein
Sb08g002275.1	2410248	2410412	+	Predicted protein
Sb08g002350.1	2489434	2496044	-	similar to Rp1-like protein
Sb08g002360.1	2496263	2496965	+	similar to Putative uncharacterized protein 2B
Sb08g002370.1	2497673	2498680	+	similar to Putative uncharacterized protein 2A
Sb08g002380.1	2500301	2501618	-	similar to Rp1-like protein
Sb08g002390.1	2501986	2506522	-	similar to Rp1-like protein
Sb08g002400.1	2506447	2506824	+	similar to Putative uncharacterized protein 2B
Sb08g002470.1	2545597	2546195	-	similar to Putative group 3 pollen allergen
Sb08g002596.1	2695855	2696854	+	Predicted protein
Sb08g002600.1	2701150	2705314	+	Predicted protein
Sb08g003880.1	4485049	4486769	+	Predicted protein
Sb08g003883.1	4490293	4495416	+	similar to Putative uncharacterized protein
Sb08g003886.1	4495441	4496124	+	Predicted protein
Sb08g004210.1	4911176	4911537	-	weakly similar to Putative uncharacterized protein
Sb08g004980.1	6253081	6255105	+	similar to Amino acid transporter, putative, expressed
Sb08g005110.1	6531235	6532218	+	weakly similar to Expressed protein
Sb08g005120.1	6533184	6535687	-	similar to Expressed protein
Sb08g005122.1	6545365	6545916	+	similar to Putative polyprotein
Sb08g005230.1	6736627	6737043	+	similar to Putative uncharacterized protein
Sb08g005345.1	6956251	6957602	+	weakly similar to Os03g0140500 protein
Sb08g005420.1	7180755	7192261	+	similar to Plant protein family protein, expressed
Sb08g005432.1	7211910	7226941	+	Predicted protein
Sb08g005926.1	8525519	8526617	-	similar to HAT family dimerisation domain containing protein
Sb08g005928.1	8527381	8528293	-	weakly similar to Os05g0232800 protein
Sb08g006250.1	9299422	9316381	+	similar to 3' exoribonuclease family, domain 1 containing protein, expressed
Sb08g006252.1	9338358	9340299	-	weakly similar to Putative uncharacterized protein
Sb08g006570.1	10376014	10398226	+	Predicted protein
Sb08g006870.1	11448015	11475419	-	similar to Putative uncharacterized protein
Sb08g007110.1	11831944	11835460	-	Predicted protein
Sb08g007200.1	12228641	12230086	-	Predicted protein
Sb08g007210.1	12259170	12259505	-	similar to transposon protein, putative, CACTA, En/Spm sub-class
Sb08g007220.1	12279014	12286998	-	similar to transposon protein, putative, Mutator sub-class, expressed
Sb08g007230.1	12293716	12301627	+	similar to Outer envelope protein, putative, expressed
Sb08g007356.1	12840450	12862990	+	Predicted protein
Sb08g007586.1	13544669	13573750	+	similar to Dhurrinase
Sb08g007730.1	14580356	14587940	-	similar to Expressed protein
Sb08g008210.1	15294481	15308894	-	Predicted protein
Sb08g008285.1	15795159	15795773	-	Predicted protein
Sb08g008290.1	15821876	15822613	+	similar to Expressed protein
Sb08g008300.1	15823402	15828648	-	similar to DNA-binding factor of bZIP class
Sb08g008300.1	15823402	15828648	-	similar to DNA-binding factor of bZIP class
Sb08g008310.1	15903225	15909481	+	similar to Os12g0235700 protein
Sb08g008320.1	15912515	15917530	+	similar to Argininosuccinate synthase
Sb08g008330.1	15919248	15925690	-	similar to Expressed protein
Sb08g008330.1	15919248	15925805	-	similar to Expressed protein
Sb08g008640.1	16936738	16938522	-	similar to transposon protein, putative, CACTA, En/Spm sub-class
Sb08g008643.1	16939542	16939670	-	Predicted protein
Sb08g008646.1	17102303	17114505	+	Predicted protein
Sb08g008675.1	17255388	17259822	-	similar to OSJNBa0059D20.8 protein
Sb08g008813.1	17588399	17588653	-	similar to Putative uncharacterized protein OSJNBa0034K10.5
Sb08g008880.1	17594092	17595880	-	similar to Putative uncharacterized protein OSJNBa0010H19.12
Sb08g009520.1	18487611	18492557	-	similar to Putative polyprotein
Sb08g009530.1	18492897	18497842	-	similar to Putative polyprotein
Sb08g009600.1	18788332	18792240	-	weakly similar to F-box domain containing protein, expressed
Sb08g010521.1	24354879	24355139	+	similar to Putative uncharacterized protein
Sb08g010620.1	25132047	25154962	-	similar to Expressed protein
Sb08g010820.1	25450278	25473043	-	similar to Os12g0290600 protein
Sb08g010830.1	25474441	25479062	-	similar to OSJNBa0059D20.8 protein
Sb08g011100.1	26136055	26174286	-	similar to Oxysterol-binding protein, expressed
Sb08g011763.1	28854192	28857446	-	Predicted protein
Sb08g011796.1	28861548	28862318	-	weakly similar to Putative transposon protein
Sb08g011935.1	30535926	30536210	-	similar to OSJNBa0079F16.1 protein
Sb08g011950.1	30561334	30582061	+	similar to DNA polymerase I family protein, expressed
Sb08g012061.1	31040672	31049139	+	similar to Putative transposon protein
Sb08g012160.1	32061133	32061723	+	similar to Putative uncharacterized protein
Sb08g012360.1	32307877	32329902	+	similar to Zinc finger C-x8-C-x5-C-x3-H type family protein, expressed
Sb08g012570.1	34132863	34152034	+	similar to Expressed protein
Sb08g013180.1	35618023	35630776	-	similar to Os12g0465700 protein
Sb08g013400.1	36075650	36099674	+	Predicted protein
Sb08g014050.1	37459453	37464098	+	similar to Os12g0477600 protein
Sb08g014060.1	37488508	37489920	-	similar to No apical meristem protein, expressed
Sb08g014065.1	37503707	37508384	+	weakly similar to OSJNBa0035O13.10 protein
Sb08g014070.1	37516737	37518597	-	similar to ABA-responsive protein, putative, expressed
Sb08g014080.1	37574404	37575042	+	similar to SAM domain family protein
Sb08g014181.1	37607197	37608225	-	similar to Putative uncharacterized protein
Sb08g014280.1	37807492	37808990	+	similar to Translation initiation factor eIF5
Sb08g014285.1	37819577	37820708	-	similar to Os06g0271400 protein
Sb08g014290.1	37822751	37825251	-	Predicted protein
Sb08g014300.1	37837347	37846145	-	similar to Expressed protein
Sb08g014305.1	37858063	37860041	+	similar to Os01g0293600 protein
Sb08g014310.1	37866279	37866614	-	similar to transposon protein, putative, CACTA, En/Spm sub-class
Sb08g014320.1	37871039	37877027	-	similar to Auxin response factor 24
Sb08g014330.1	38050147	38051229	+	similar to Putative copia polyprotein
Sb08g014340.1	38065608	38072861	+	similar to Expressed protein
Sb08g014350.1	38129639	38134602	-	similar to Protein kinase, putative, expressed
Sb08g014375.1	38226342	38227974	-	weakly similar to Putative uncharacterized protein
Sb08g014401.1	38297637	38334234	+	Predicted protein
Sb08g014425.1	38334460	38334648	+	Predicted protein
Sb08g014451.1	38343176	38343910	+	weakly similar to Putative transposon protein
Sb08g014475.1	38348680	38352409	+	Predicted protein
Sb08g014501.1	38353659	38356168	+	similar to Glycosyl hydrolase family 3 C terminal domain containing protein
Sb08g014525.1	38360243	38360380	-	similar to Putative uncharacterized protein S126P21.5
Sb08g014550.1	38409141	38410647	-	similar to Putative uncharacterized protein
Sb08g014560.1	38416670	38417689	-	weakly similar to Glycosyl hydrolase family 3 C terminal domain containing protein
Sb08g014570.1	38423298	38430159	-	Predicted protein
Sb08g014580.1	38460894	38462963	-	weakly similar to Expressed protein
Sb08g014590.1	38481475	38482030	+	weakly similar to Putative uncharacterized protein
Sb08g014600.1	38491111	38494335	+	weakly similar to transposon protein, putative, CACTA, En/Spm sub-class
Sb08g014610.1	38534357	38537416	+	similar to Expressed protein
Sb08g014610.1	38534357	38537416	+	similar to Expressed protein
Sb08g014620.1	38556010	38557749	+	similar to Putative uncharacterized protein
Sb08g014630.1	38557657	38562238	-	similar to L-galactose dehydrogenase
Sb08g014635.1	38666996	38668036	-	Predicted protein
Sb08g014640.1	38669290	38675214	-	similar to Os05g0273800 protein
Sb08g014650.1	38685020	38688064	+	weakly similar to Putative transposon protein
Sb08g014660.1	38707264	38707583	+	similar to Putative uncharacterized protein
Sb08g014761.1	38779131	38780307	-	weakly similar to Putative reverse transcriptase
Sb08g014860.1	38958573	38960396	+	similar to Nodulin family protein, putative, expressed
Sb08g014870.1	38978299	38980158	-	similar to Os12g0484700 protein
Sb08g014880.1	38984568	38985676	-	Predicted protein
Sb08g014890.1	38990591	38997206	-	similar to Cyclin-T1-4
Sb08g014895.1	38997375	38997755	+	similar to DNA-directed RNA polymerase subunit beta
Sb08g014900.1	39002005	39005822	-	similar to LILLIM08, putative, expressed
Sb08g014910.1	39069692	39072103	+	similar to Calcium-dependent protein kinase, isoform AK1, putative, expressed
Sb08g014920.1	39097939	39105566	+	similar to Partial_Kinase
Sb08g014925.1	39168831	39168977	+	similar to Putative TCP-1/cpn60 chaperonin family protein
Sb08g014930.1	39218011	39219681	+	similar to Os12g0488700 protein
Sb08g014940.1	39312286	39312663	+	similar to transposon protein, putative, ping/pong/SNOOPY sub-class
Sb08g014945.1	39328072	39328803	-	similar to Saccharopine dehydrogenase family protein, expressed
Sb08g014950.1	39330831	39332656	+	similar to Ubiquitin carboxyl-terminal hydrolase 26
Sb08g014960.1	39335064	39347907	+	similar to Ubiquitin carboxyl-terminal hydrolase 26
Sb08g014962.1	39352718	39354656	-	similar to Os01g0722800 protein
Sb08g014965.1	39356016	39356234	-	similar to AGAP011901-PA
Sb08g014967.1	39403778	39404434	+	similar to Cytidine/deoxycytidine deaminase-like
Sb08g014970.1	39409578	39411374	+	similar to DNA helicase homolog, putative
Sb08g014980.1	39412079	39414322	+	similar to DNA helicase homolog, putative
Sb08g014985.1	39422157	39424011	+	Predicted protein
Sb08g014990.1	39448739	39451065	-	similar to Putative uncharacterized protein
Sb08g015000.1	39452106	39456159	-	weakly similar to Pumilio-family RNA binding repeat containing protein, expressed
Sb08g015010.1	39539446	39542129	+	similar to Ribosomal protein S6 RPS6-1
Sb08g015020.1	39595819	39608473	+	similar to Ubiquitin-specific protease 12, putative, expressed
Sb08g015030.1	39609892	39611396	-	similar to Expressed protein
Sb08g015131.1	39714687	39716412	-	similar to Expressed protein
Sb08g015230.1	39837333	39855963	-	weakly similar to Putative uncharacterized protein
Sb08g015232.1	39925601	39926002	+	similar to Putative uncharacterized protein P0530H10.3
Sb08g015235.1	39945277	39945552	-	similar to Putative uncharacterized protein
Sb08g015237.1	39996268	40010357	+	weakly similar to H0607F01.7 protein
Sb08g015240.1	40010905	40013375	+	similar to H0211A12.12 protein
Sb08g015280.1	40185118	40199687	+	similar to CDC5 protein
Sb08g015335.1	40413311	40414000	-	weakly similar to Os03g0849100 protein
Sb08g015337.1	40414044	40416104	-	similar to Powdery mildew resistance protein PM3b, putative, expressed
Sb08g015340.1	40426252	40430241	-	weakly similar to Putative resistance complex protein
Sb08g015360.1	40625087	40634676	-	similar to Rad51
Sb08g015513.1	41472049	41474319	+	similar to Putative gag-pol polyprotein
Sb08g015520.1	41508968	41510384	-	Predicted protein
Sb08g015525.1	41529921	41531189	+	Predicted protein
Sb08g015600.1	41728856	41738780	+	similar to Hydrolase, carbon-nitrogen family protein, expressed
Sb08g015635.1	41801024	41815319	+	Predicted protein
Sb08g016425.1	43794883	43795269	-	weakly similar to Putative uncharacterized protein
Sb08g016444.1	43899925	43900800	+	similar to Polyprotein
Sb08g016590.1	44460544	44470229	+	similar to Chromosome chr5 scaffold_72, whole genome shotgun sequence
Sb08g017367.1	46152650	46162230	+	similar to Aleurone layer morphogenesis protein
Sb08g017424.1	46581272	46582048	-	Predicted protein
Sb08g017428.1	46582067	46582923	-	weakly similar to transposon protein, putative, CACTA, En/Spm sub-class
Sb08g017470.1	46787044	46806636	+	Predicted protein
Sb08g017475.1	46881084	46881464	-	similar to Os01g0688200 protein
Sb08g017650.1	47413251	47414333	+	similar to Putative copia polyprotein
Sb08g017782.1	47716423	47717722	+	Predicted protein
Sb08g018350.1	48354789	48356069	+	similar to Expressed protein
Sb08g018360.1	48363622	48364920	-	similar to Pectinesterase family protein, expressed
Sb08g018400.1	48449650	48462547	-	similar to Zinc knuckle family protein, putative, expressed
Sb08g019167.1	49823193	49824477	+	Predicted protein
Sb08g019360.1	50100299	50101153	+	similar to Os12g0580600 protein
Sb08g019990.1	51015366	51018504	-	similar to Putative uncharacterized protein
Sb08g020000.1	51021278	51022885	+	similar to Os02g0304800 protein
Sb08g020320.1	51369057	51372606	+	Predicted protein
Sb08g020697.1	51885947	51889763	-	similar to EBNA-1
Sb08g020705.1	51914912	51915883	+	similar to P0041A24.2 protein
Sb08g020760.1	52053371	52059284	-	similar to Tetratricopeptide repeat protein, putative, expressed
Sb08g020826.1	52251421	52251794	+	similar to ULP1 protease family, C-terminal catalytic domain containing protein, expressed
Sb08g020900.1	52364114	52367150	+	similar to Sterol desaturase family protein, expressed
Sb08g021515.1	53231456	53231896	+	weakly similar to Putative uncharacterized protein SB35P03.20
Sb08g021520.1	53232927	53234624	+	similar to Barren inflorescence2
Sb08g021885.1	53628992	53631562	+	weakly similar to Putative gag-pol
Sb08g022090.1	53874162	53883919	+	Predicted protein
Sb08g022120.1	53918704	53920977	-	weakly similar to Putative uncharacterized protein
Sb08g022290.1	54145225	54147357	+	similar to Os12g0638300 protein
Sb08g022340.1	54210692	54219529	+	Predicted protein
Sb08g022342.1	54278724	54278972	-	similar to SET domain protein SDG117
Sb08g022344.1	54278990	54279202	-	similar to SET domain protein SDG117
Sb08g022345.1	54282694	54283120	-	similar to SET domain protein SDG117
Sb08g022347.1	54284634	54284894	-	similar to SET domain protein SDG117
Sb08g022348.1	54289996	54290256	-	similar to SET domain protein SDG117
Sb08g022750.1	54795714	54809598	-	similar to HAT family dimerisation domain containing protein
Sb08g022810.1	54903614	54906886	+	Predicted protein
Sb08g023067.1	55219304	55228948	+	similar to Uridine kinase, putative
Sb08g023290.1	55399874	55424677	-	similar to Na+/H+ antiporter
Sb08g023293.1	55434488	55434733	-	similar to Putative uncharacterized protein
Sb08g023296.1	55435197	55435657	-	similar to Uncharacterized protein At1g43260.1
Sb09g001302.1	1141590	1142522	+	similar to Putative amino acid selective channel protein
Sb09g001305.1	1143488	1143682	+	Predicted protein
Sb09g001490.1	1432471	1453680	+	similar to Os05g0113300 protein
Sb09g001850.1	1851129	1855578	-	similar to Cation-transporting ATPase
Sb09g002227.1	2382418	2382753	-	similar to Putative uncharacterized protein
Sb09g003370.1	3827304	3829260	+	similar to Ribosomal protein-like
Sb09g003650.1	4143007	4145175	+	similar to Putative photoreceptor-interacting protein
Sb09g003660.1	4149163	4149502	-	similar to Putative uncharacterized protein
Sb09g004125.1	4614978	4616064	-	similar to Putative copia polyprotein
Sb09g004180.1	4910985	4919916	-	similar to Putative gamma-tubulin complex component 4
Sb09g004240.1	5022958	5040242	-	similar to Os05g0240200 protein
Sb09g004350.1	5260505	5267683	+	Predicted protein
Sb09g005365.1	6897812	6898048	+	similar to Os03g0164400 protein
Sb09g005370.1	6905535	6907418	-	similar to Cytochrome P450 family protein, expressed
Sb09g005690.1	7578784	7589494	-	similar to Putative uncharacterized protein
Sb09g005730.1	7654842	7655150	-	similar to Putative dolichol-phosphate (Beta-D) mannosyltransferase 2
Sb09g005913.1	8329722	8332739	+	similar to Fourf gag/pol protein
Sb09g005916.1	8335892	8338525	+	Predicted protein
Sb09g005920.1	8339462	8340308	+	Predicted protein
Sb09g006045.1	8707092	8726333	-	Predicted protein
Sb09g006135.1	9061809	9062531	+	weakly similar to OSJNBa0065J03.16 protein
Sb09g006300.1	9622233	9636653	+	Predicted protein
Sb09g006930.1	11206176	11218861	-	similar to Putative uncharacterized protein
Sb09g007335.1	12691953	12693679	-	Predicted protein
Sb09g007340.1	12724968	12743436	+	Predicted protein
Sb09g007340.1	12724968	12743464	+	Predicted protein
Sb09g007350.1	12774068	12776587	-	Predicted protein
Sb09g007390.1	13075257	13093987	+	similar to Cytosine-specific methyltransferase
Sb09g007440.1	13430258	13433649	-	similar to Putative uncharacterized protein OJ1212_C10.15
Sb09g008130.1	15308877	15335946	+	similar to Putative uncharacterized protein
Sb09g008660.1	17016367	17029022	-	similar to Putative serine carboxypeptidase II
Sb09g008726.1	17044480	17045040	+	similar to Zinc knuckle domain containing protein-like
Sb09g010311.1	21272755	21273828	-	Predicted protein
Sb09g010430.1	21469832	21489535	-	similar to Os05g0316000 protein
Sb09g010501.1	21518025	21518234	+	similar to Putative uncharacterized protein
Sb09g010840.1	22414647	22423914	+	similar to N2, N2-dimethylguanosine tRNA methyltransferases-like protein
Sb09g011690.1	24052754	24053750	+	Predicted protein
Sb09g012090.1	24608475	24627575	-	similar to Os05g0306000 protein
Sb09g012300.1	25866932	25877209	+	similar to Os05g0299200 protein
Sb09g012510.1	26631245	26651068	+	similar to Putative uncharacterized protein OJ1333_C12.2
Sb09g012535.1	26656131	26657317	+	Predicted protein
Sb09g012611.1	30815082	30815282	-	similar to NADH-ubiquinone oxidoreductase chain 6
Sb09g013160.1	32820572	32846848	-	similar to Putative uncharacterized protein
Sb09g013990.1	35065246	35130062	+	similar to Putative uncharacterized protein
Sb09g014121.1	35424278	35425171	-	weakly similar to Putative uncharacterized protein
Sb09g014225.1	35745784	35766603	+	Predicted protein
Sb09g014531.1	36277619	36278458	-	similar to Putative PrMC3
Sb09g015603.1	39224126	39224643	-	similar to Os12g0574700 protein
Sb09g015890.1	39861801	39862840	+	weakly similar to Putative copia polyprotein
Sb09g016162.1	40565450	40565748	+	similar to Putative uncharacterized protein
Sb09g016165.1	40566537	40568535	+	Predicted protein
Sb09g016445.1	41306598	41318787	-	Predicted protein
Sb09g016490.1	41447261	41448972	+	weakly similar to Putative non-LTR retroelement reverse transcriptase
Sb09g016850.1	42427487	42453272	+	similar to AMP deaminase
Sb09g017790.1	44128327	44159918	+	similar to Target of rapamycin
Sb09g017840.1	44466021	44470034	+	Predicted protein
Sb09g017850.1	44477924	44507906	-	similar to Putative phospholipase D-like protein
Sb09g018193.1	45629599	45652738	+	weakly similar to Putative transposon protein
Sb09g018386.1	46002575	46003222	+	Predicted protein
Sb09g018430.1	46071880	46072536	+	similar to Putative uncharacterized protein F17A8.10
Sb09g018450.1	46145352	46157030	-	similar to Os05g0371100 protein
Sb09g018500.1	46300579	46315055	+	similar to Putative uncharacterized protein
Sb09g018525.1	46369095	46369505	+	similar to Putative uncharacterized protein
Sb09g019365.1	48161082	48162110	+	Predicted protein
Sb09g019580.1	48428572	48442444	+	similar to Putative uncharacterized protein OSJNBb0092G21.13
Sb09g019760.1	48691361	48706922	-	similar to Chromosome undetermined scaffold_147, whole genome shotgun sequence
Sb09g019863.1	48804079	48804774	-	Predicted protein
Sb09g020040.1	49096915	49118316	+	similar to Os05g0406200 protein
Sb09g020310.1	49572300	49588443	-	similar to Putative uncharacterized protein P0668F02.10
Sb09g020360.1	49650393	49656195	+	similar to Tubulin beta-2/beta-3 chain
Sb09g021550.1	51008779	51019701	+	similar to Putative uncharacterized protein
Sb09g021590.1	51067538	51070872	-	similar to Putative uncharacterized protein
Sb09g021740.1	51231281	51231970	+	similar to Putative uncharacterized protein
Sb09g022070.1	51725173	51727316	+	similar to Putative uncharacterized protein P0529H11.42
Sb09g023940.1	53548051	53552666	+	similar to Putative uncharacterized protein
Sb09g024095.1	53664424	53664546	-	Predicted protein
Sb09g024300.1	53852476	53858301	+	similar to Probable calcium-transporting ATPase 6, plasma membrane-type (EC 3.6.3.8) (Ca(2+)-ATPase isoform 6)
Sb09g024310.1	53860498	53863229	+	similar to Os05g0495700 protein
Sb09g024450.1	54017278	54027625	-	similar to Os05g0497700 protein
Sb09g024470.1	54042348	54042689	-	weakly similar to Os05g0497800 protein
Sb09g024620.1	54137996	54145794	-	similar to Putative uncharacterized protein
Sb09g025560.1	55036931	55037973	+	similar to O-methyltransferase ZRP4, putative, expressed
Sb09g025783.1	55177785	55178141	-	weakly similar to Similarity to carbonic anhydrase
Sb09g026380.1	55658322	55661511	-	similar to ER lumen protein retaining receptor
Sb09g026390.1	55663164	55664210	+	similar to Os01g0731000 protein
Sb09g026650.1	55839636	55840966	+	similar to Calcium sensing protein
Sb09g026655.1	55843447	55848995	-	similar to Putative uncharacterized protein OSJNBa0053E05.22
Sb09g026920.1	56085472	56090638	-	similar to Putative uncharacterized protein
Sb09g026920.1	56085472	56090638	-	similar to Putative uncharacterized protein
Sb09g026920.1	56085472	56090638	-	similar to Putative uncharacterized protein
Sb09g026920.1	56085472	56090638	-	similar to Putative uncharacterized protein
Sb09g027880.1	56913373	56914440	-	similar to Putative copia polyprotein
Sb09g028660.1	57513946	57517030	+	weakly similar to WRKY transcription factor
Sb09g028670.1	57522503	57523597	-	Predicted protein
Sb09g030460.1	59002054	59004320	+	similar to Putative uncharacterized protein
Sb09g030470.1	59010612	59012317	+	similar to Leucine-rich repeat family protein-like
Sb09g030940.1	59556381	59571257	+	similar to Suppressor of forked protein containing protein, expressed
Sb09g030965.1	59596071	59596502	-	Predicted protein
Sb10g019688.1	42099896	42100120	+	Predicted protein
Sb10g019690.1	42106065	42108466	+	similar to Putative uncharacterized protein
Sb10g019686.1	42095518	42095685	+	Predicted protein
Sb10g019693.1	42121798	42122164	+	similar to Putative uncharacterized protein
Sb10g021190.1	46750541	46751696	+	weakly similar to Putative uncharacterized protein
Sb10g006280.1	5730469	5733611	+	similar to Os11g0622800 protein
Sb10g007772.1	7650786	7650974	-	Predicted protein
Sb10g009160.1	9782552	9785113	-	similar to Putative calcium binding protein
Sb10g010320.1	12624422	12625222	+	similar to Putative adaptor protein kanadaptin
Sb10g019523.1	41488074	41488508	-	similar to Putative transposon protein
Sb10g020691.1	44984327	44985496	+	weakly similar to Putative uncharacterized protein
Sb10g021200.1	46752443	46753126	+	weakly similar to Putative uncharacterized protein
Sb10g021763.1	48147787	48148104	-	similar to Putative uncharacterized protein OSJNBa0083K01.26
Sb10g029640.1	59398202	59405854	+	similar to Putative crp1 protein
Sb10g029860.1	59610086	59613826	-	similar to Glyceraldehyde-3-phosphate dehydrogenase, cytosolic 1
Sb10g029860.1	59610086	59613826	-	similar to Glyceraldehyde-3-phosphate dehydrogenase, cytosolic 1
Sb10g003745.1	3240412	3240966	+	Predicted protein
Sb10g005070.1	4555488	4557210	+	weakly similar to Os06g0165300 protein
Sb10g005150.1	4623784	4624133	+	similar to Beta 1,3-glycosyltransferase-like protein II
Sb10g006190.1	5604311	5605901	+	similar to Meiosis 5
Sb10g006510.1	5981316	5983585	-	similar to Putative HAL3B
Sb10g006520.1	5984716	5987140	-	similar to Putative HAL3B
Sb10g006530.1	5990511	5991754	-	similar to Putative uncharacterized protein
Sb10g006570.1	6065861	6067239	-	Predicted protein
Sb10g006596.1	6135540	6136869	+	Predicted protein
Sb10g006720.1	6349331	6350766	+	Predicted protein
Sb10g006730.1	6351617	6352699	+	similar to Putative copia polyprotein
Sb10g006945.1	6712408	6712584	-	similar to Os07g0478700 protein
Sb10g007953.1	7919014	7924329	-	weakly similar to Os07g0453000 protein
Sb10g009320.1	10140348	10141430	-	similar to Putative copia polyprotein
Sb10g009800.1	11669191	11670717	+	similar to H0725E11.7 protein
Sb10g010323.1	12629529	12631754	+	Predicted protein
Sb10g010340.1	12730462	12731919	-	similar to Putative uncharacterized protein
Sb10g010845.1	14401490	14401894	+	weakly similar to Putative uncharacterized protein
Sb10g011983.1	17719585	17719812	+	Predicted protein
Sb10g012093.1	17891323	17892800	-	weakly similar to Putative uncharacterized protein OSJNBa0007M04.36
Sb10g012262.1	18443055	18444398	-	similar to OSJNBa0061G20.2 protein
Sb10g012300.1	18782600	18783421	+	Predicted protein
Sb10g012310.1	18784137	18785817	+	Predicted protein
Sb10g012737.1	19349748	19358338	+	Predicted protein
Sb10g013146.1	20626245	20628713	-	weakly similar to Os09g0291000 protein
Sb10g015631.1	26207429	26207653	-	similar to Putative uncharacterized protein
Sb10g019370.1	41311355	41312437	-	similar to Putative copia polyprotein
Sb10g020018.1	42824109	42828704	-	similar to OSJNBa0059D20.8 protein
Sb10g021100.1	46529728	46530882	-	similar to OSJNBa0028M15.8 protein
Sb10g021240.1	46847768	46849624	-	weakly similar to Putative polyprotein
Sb10g022760.1	50960101	50961229	+	similar to BZIP transcription factor family protein, expressed
Sb10g023023.1	51397813	51401793	+	weakly similar to H0512B01.8 protein
Sb10g023155.1	51554821	51559323	-	similar to Putative uncharacterized protein OSJNBb0056B16.21
Sb10g023360.1	51945064	51948686	+	similar to Elongation factor 1-alpha
Sb10g023360.1	51945069	51948686	+	similar to Elongation factor 1-alpha
Sb10g023360.1	51945069	51948686	+	similar to Elongation factor 1-alpha
Sb10g023555.1	52196537	52196851	+	similar to Os01g0512200 protein
Sb10g023560.1	52196956	52198596	+	similar to Os01g0512200 protein
Sb10g024480.1	53557015	53558648	-	similar to Putative uncharacterized protein
Sb10g025290.1	54552307	54553389	-	similar to Putative copia polyprotein
Sb10g025635.1	55032589	55032792	+	Predicted protein
Sb10g025750.1	55116407	55118346	+	similar to Putative uncharacterized protein
Sb10g025760.1	55120643	55121698	-	similar to Putative uncharacterized protein
Sb10g026363.1	55813765	55818591	+	similar to Putative polyprotein
Sb10g027230.1	56952356	56953535	+	similar to Putative uncharacterized protein
Sb10g027240.1	56953809	56958834	-	similar to Putative uncharacterized protein
Sb10g027480.1	57279034	57280177	-	weakly similar to Putative uncharacterized protein
Sb10g027485.1	57283652	57285752	-	similar to Putative uncharacterized protein
Sb10g027573.1	57370243	57371300	+	Predicted protein
Sb10g028150.1	58046086	58046619	-	similar to Putative uncharacterized protein
Sb10g028160.1	58049388	58050772	+	Predicted protein
Sb10g029070.1	58880004	58884667	-	similar to Cyclin-like protein
Sb10g029970.1	59696832	59697320	-	similar to Putative uncharacterized protein
Sb10g029980.1	59700256	59700942	+	weakly similar to Putative uncharacterized protein
Sb10g002390.1	2065160	2070879	+	weakly similar to Putative uncharacterized protein
Sb10g002400.1	2065364	2078278	-	similar to Glycine-rich protein-like
Sb10g003060.1	2731521	2740211	-	similar to Putative uncharacterized protein
Sb10g003600.1	3136267	3148075	-	similar to Putative uncharacterized protein
Sb10g004370.1	3835359	3844893	-	similar to Putative uncharacterized protein
Sb10g004850.1	4286684	4296750	+	similar to Chromosome chr19 scaffold_4, whole genome shotgun sequence
Sb10g004960.1	4445322	4454872	+	similar to Putative uncharacterized protein
Sb10g005130.1	4598997	4616466	+	similar to Helicase associated domain family protein, expressed
Sb10g005550.1	4981734	4991165	-	similar to Chromosome chr4 scaffold_73, whole genome shotgun sequence
Sb10g006170.1	5571923	5583107	+	similar to Putative uncharacterized protein
Sb10g006995.1	6781598	6808129	+	similar to DNA-directed RNA polymerase
Sb10g007270.1	7062751	7072010	-	similar to Putative aminopeptidase C
Sb10g007950.1	7903390	7916695	-	similar to Os06g0225900 protein
Sb10g008310.1	8459999	8468553	-	similar to Putative uncharacterized protein
Sb10g008310.1	8459999	8468553	-	similar to Putative uncharacterized protein
Sb10g008310.1	8461267	8468553	-	similar to Putative uncharacterized protein
Sb10g009980.1	12115028	12133620	-	similar to Putative Importin 9
Sb10g010915.1	14853067	14864151	-	Predicted protein
Sb10g010935.1	14894008	14908454	-	Predicted protein
Sb10g011070.1	15393311	15413319	-	similar to Putative Synoviolin 1
Sb10g012247.1	18368522	18378836	-	Predicted protein
Sb10g013495.1	21357175	21367692	-	weakly similar to transposon protein, putative, CACTA, En/Spm sub-class
Sb10g014430.1	23551001	23566932	+	similar to Putative SWAP (Suppressor-of-White-APricot)/surp domain-containing protein
Sb10g015531.1	26151889	26162178	-	Predicted protein
Sb10g015680.1	26926131	26957160	+	Predicted protein
Sb10g015690.1	27060330	27070160	+	similar to Armadillo repeat containing protein-like
Sb10g016452.1	34209860	34219752	-	Predicted protein
Sb10g016510.1	34281956	34300859	-	weakly similar to Chromosome chr13 scaffold_45, whole genome shotgun sequence
Sb10g019610.1	41623311	41627760	-	weakly similar to transposon protein, putative, CACTA, En/Spm sub-class
Sb10g019760.1	42235416	42260028	+	similar to Os06g0331300 protein
Sb10g020520.1	44410169	44419369	+	similar to Os06g0367500 protein
Sb10g020550.1	44530165	44552758	+	similar to Putative calmodulin binding transporter protein
Sb10g021340.1	47141493	47159098	-	Predicted protein
Sb10g022030.1	48984523	48992686	+	Predicted protein
Sb10g022420.1	50097757	50110531	+	similar to Protein kinase domain containing protein, expressed
Sb10g023020.1	51383087	51396467	+	similar to Coatomer subunit beta'-2
Sb10g023800.1	52546758	52559533	-	weakly similar to Putative uncharacterized protein
Sb10g024520.1	53593071	53601826	-	similar to Putative uncharacterized protein
Sb10g025180.1	54358403	54368602	-	similar to Phox (PX) domain-containing protein-like
Sb10g026170.1	55524345	55531473	+	weakly similar to Putative uncharacterized protein B1047G05.12
Sb10g026910.1	56313844	56324046	+	similar to Molybdenum cofactor sulfurase
Sb10g027626.1	57432402	57437553	-	similar to Putative uncharacterized protein
Sb10g027820.1	57676307	57686793	+	similar to Putative mitochondrial intermediate peptidase
Sb10g028080.1	57972769	57985021	-	similar to Cation-transporting ATPase
Sb10g028080.1	57972772	57985175	-	similar to Cation-transporting ATPase
Sb10g029880.1	59626436	59644618	-	Predicted protein
Sb10g030830.1	60485830	60493712	-	weakly similar to Putative uncharacterized protein
Sb10g011100.1	15560910	15584253	+	similar to Putative WD-40 repeat protein
Sb10g013060.1	20421824	20433728	-	similar to Os06g0499000 protein
Sb10g014850.1	24264527	24300362	-	similar to Putative oxidative-stress responsive
Sb10g021577.1	47516360	47554783	+	similar to Os03g0337900 protein
Sb10g022270.1	49834711	49853199	+	similar to Putative acyl-CoA:diacylglycerol acyltransferase
Sb10g010980.1	15027057	15061598	+	Predicted protein
Sb10g016920.1	35222962	35243205	-	similar to Formate dehydrogenase, mitochondrial precursor
