# Supplementary material for: Genetic variation and expression diversity between grain and sweet sorghum lines
Source: BMC Genomics. 2013 Jan 16;14:18. doi: 10.1186/1471-2164-14-18 (PMC3616923; doi:10.1186/1471-2164-14-18)
Supplement: Additional file 14 — Genome-wide identification of CACTA elements and related genes. [file 1471-2164-14-18-S14.xls]

## Sheet: CACTA elements
Additional data file 14. Genome-wide identification of CACTA elements and related genes
Chromosome	From	to	Strand	Length	5'TSD	3'TSD
chromosome_1	1846852	1847445	+	593	TAG	AAG
chromosome_1	3641905	3648237	+	6332	TGG	TGG
chromosome_1	3648237	3641905	-	6333	CCA	CCA
chromosome_1	4287904	4291025	+	3121	GAG	GAG
chromosome_1	4291025	4287904	-	3122	CTC	CTC
chromosome_1	4709914	4708806	-	1109	CAT	CAT
chromosome_1	5151621	5159422	+	7801	TTC	TCC
chromosome_1	5603011	5604036	+	1025	GTG	GTG
chromosome_1	6776438	6785093	+	8655	TGG	TTG
chromosome_1	8442512	8436939	-	5574	TAC	TAC
chromosome_1	10051494	10065200	+	13706	GAA	GAA
chromosome_1	13838499	13841317	+	2818	ATT	ATT
chromosome_1	13901688	13902777	+	1089	CCA	CCA
chromosome_1	14456189	14432781	-	23409	AAA	AAG
chromosome_1	15459141	15463183	+	4042	CCA	CCA
chromosome_1	15791545	15784485	-	7061	ACC	ACA
chromosome_1	15791545	15762929	-	28617	ACC	CCC
chromosome_1	16498211	16499390	+	1179	GGT	GGT
chromosome_1	17493524	17496494	+	2970	CCA	CCA
chromosome_1	19649572	19657318	+	7746	CAG	AAG
chromosome_1	19946868	19946078	-	791	TAT	TAT
chromosome_1	19946868	19943834	-	3035	TAT	TAG
chromosome_1	21119937	21120852	+	915	AAT	AAT
chromosome_1	21754747	21769359	+	14612	TAG	TAG
chromosome_1	21779875	21754747	-	25129	ATA	CTA
chromosome_1	21812978	21801000	-	11979	CAA	CAA
chromosome_1	21985001	21996867	+	11866	ACA	GCA
chromosome_1	22789528	22788251	-	1278	TAG	TAG
chromosome_1	22835046	22818083	-	16964	GAT	GTT
chromosome_1	23244731	23246787	+	2056	CAA	CAA
chromosome_1	23604325	23634383	+	30058	TAA	GAA
chromosome_1	25513092	25506423	-	6670	AAT	TAT
chromosome_1	25723288	25746974	+	23686	GTT	GTG
chromosome_1	27761732	27764295	+	2563	AAA	AAA
chromosome_1	27777969	27764460	-	13510	TTC	TTC
chromosome_1	27777969	27761732	-	16238	TTC	TTT
chromosome_1	28061476	28074960	+	13484	TTC	TTC
chromosome_1	28284481	28288037	+	3556	TAA	TAA
chromosome_1	28284481	28293031	+	8550	TAA	CAA
chromosome_1	28288037	28284481	-	3557	TTA	TTA
chromosome_1	28293031	28284481	-	8551	TTG	TTA
chromosome_1	28310818	28284481	-	26338	TCA	TTA
chromosome_1	29142554	29172141	+	29587	CTT	CTA
chromosome_1	29561246	29560237	-	1010	ACT	ACT
chromosome_1	30412925	30403224	-	9702	GTC	GTC
chromosome_1	31940276	31941557	+	1281	AGG	AGG
chromosome_1	31973181	31970237	-	2945	TAT	TTT
chromosome_1	39621200	39618384	-	2817	ACG	ACG
chromosome_1	39788063	39793053	+	4990	ATA	ATA
chromosome_1	40957381	40958390	+	1009	ATA	ATA
chromosome_1	42006380	41983551	-	22830	AAT	AAC
chromosome_1	42516326	42505591	-	10736	TAG	TAG
chromosome_1	42853606	42849395	-	4212	TGG	TGG
chromosome_1	43369283	43377575	+	8292	CTA	CTA
chromosome_1	43813267	43810023	-	3245	AAG	AAG
chromosome_1	43820694	43831801	+	11107	GAT	GAT
chromosome_1	44246676	44218539	-	28138	GTC	GGC
chromosome_1	44728367	44733254	+	4887	AAA	AAA
chromosome_1	44782811	44774560	-	8252	TTT	GTT
chromosome_1	44789881	44776861	-	13021	AAA	ACA
chromosome_1	44828708	44815974	-	12735	GTT	GTT
chromosome_1	45150861	45170717	+	19856	ATT	ATG
chromosome_1	47234274	47204354	-	29921	TGA	TAA
chromosome_1	48480055	48482594	+	2539	TGA	TGA
chromosome_1	48961855	48967642	+	5787	AAA	AAA
chromosome_1	48967642	48961855	-	5788	TTT	TTT
chromosome_1	50209670	50228730	+	19060	AAC	ATC
chromosome_1	50209670	50231910	+	22240	AAC	GAC
chromosome_1	50636486	50662002	+	25516	TTT	TTT
chromosome_1	50942169	50934703	-	7467	TTA	TGA
chromosome_1	51040945	51035176	-	5770	TGT	TGT
chromosome_1	52193065	52199238	+	6173	ACT	ACT
chromosome_1	52422526	52425918	+	3392	TGT	TGT
chromosome_1	52436065	52422526	-	13540	ATA	ACA
chromosome_1	53423051	53445486	+	22435	AGG	AGA
chromosome_1	53423515	53460067	+	36552	CAT	CAG
chromosome_1	53445486	53423051	-	22436	TCT	CCT
chromosome_1	53460067	53454041	-	6027	GCA	GCA
chromosome_1	54090367	54089816	-	552	TTT	TTA
chromosome_1	54370804	54388772	+	17968	TTT	TTT
chromosome_1	54370804	54389160	+	18356	TTT	TTT
chromosome_1	54640207	54656163	+	15956	CTA	CTA
chromosome_1	54778488	54787569	+	9081	TAT	TAG
chromosome_1	56774227	56746356	-	27872	TAT	TGT
chromosome_1	57492802	57518865	+	26063	AAA	ACA
chromosome_1	57501741	57518865	+	17124	AAA	ACA
chromosome_1	57563912	57580606	+	16694	AAC	AAC
chromosome_1	57591695	57611108	+	19413	TGA	TTA
chromosome_1	60794511	60793371	-	1141	ATT	ATT
chromosome_1	61242343	61241667	-	677	GTG	GTG
chromosome_1	62996928	62989146	-	7783	TGG	TGG
chromosome_1	64213611	64212542	-	1070	ACC	ACC
chromosome_1	65042920	65029299	-	13622	ATA	AAA
chromosome_1	65164149	65137685	-	26465	TTT	TTG
chromosome_1	65232985	65229771	-	3215	TGG	TGG
chromosome_1	67790355	67789896	-	460	ATA	CTA
chromosome_1	68665557	68640872	-	24686	TGA	TGA
chromosome_1	72124187	72149669	+	25482	AAA	TAA
chromosome_1	72254727	72272504	+	17777	AAT	AAT
chromosome_1	72646068	72655329	+	9261	GAA	GAA
chromosome_1	73218423	73217850	-	574	GTA	CTA
chromosome_1	73479675	73478109	-	1567	TGT	TGA
chromosome_10	1425685	1432123	+		GGG	GGA
chromosome_10	2423203	2403730	-	19474	GCC	GAC
chromosome_10	2521753	2526554	+		CCA	ACA
chromosome_10	3845594	3866691	+		TGA	CGA
chromosome_10	4915999	4919976	+		CAC	CAC
chromosome_10	5447365	5448347	+		AAC	AAC
chromosome_10	6069356	6076591	+		TAA	TAA
chromosome_10	7322887	7340423	+		TAT	TAG
chromosome_10	7837003	7863122	+		TTA	GTA
chromosome_10	7837003	7863274	+		TTA	TTT
chromosome_10	9169378	9142609	-	26770	ATA	AAA
chromosome_10	10588650	10584118	-	4533	TCA	GCA
chromosome_10	10629582	10603378	-	26205	ATA	ATT
chromosome_10	11297700	11288760	-	8941	AAA	AAA
chromosome_10	11731646	11732032	+		TAC	TAC
chromosome_10	12175326	12176479	+		TCA	TCA
chromosome_10	12176479	12175326	-	1154	TGA	TGA
chromosome_10	12277742	12305879	+		ACT	ACA
chromosome_10	12305766	12309820	+		TTC	TTC
chromosome_10	12467865	12469238	+		CTA	GTA
chromosome_10	13726935	13751100	+		AAG	AAG
chromosome_10	14245809	14259742	+		ATT	ATT
chromosome_10	14377979	14362841	-	15139	ATC	CTC
chromosome_10	15329714	15329247	-	468	AAT	AAT
chromosome_10	15363718	15365384	+		GCC	GCC
chromosome_10	15827332	15811799	-	15534	ATA	ATA
chromosome_10	15903421	15888303	-	15119	GCT	GCT
chromosome_10	16225908	16244598	+		GAA	GAA
chromosome_10	19199935	19203993	+		ATT	ATT
chromosome_10	19921951	19907521	-	14431	GTT	GTG
chromosome_10	20928637	20930903	+		TAT	TAT
chromosome_10	20930903	20928637	-	2267	ATA	ATA
chromosome_10	21714450	21723548	+		ATT	AGT
chromosome_10	21739491	21761415	+		TTA	TTA
chromosome_10	22491594	22473835	-	17760	AAA	ATA
chromosome_10	22551582	22554547	+		TGG	TGG
chromosome_10	22564434	22567737	+		TCA	TCA
chromosome_10	24237792	24233540	-	4253	CAC	CAC
chromosome_10	24243866	24245049	+		CCA	CCA
chromosome_10	32566993	32570177	+		AGG	AGG
chromosome_10	34124961	34151630	+		CAG	GAG
chromosome_10	34506181	34505729	-	453	TCA	TCA
chromosome_10	35335157	35331549	-	3609	CAA	CAA
chromosome_10	35820218	35822845	+		TTT	TTT
chromosome_10	35822845	35820218	-	2628	AAA	AAA
chromosome_10	35972598	36002392	+		AAT	AAT
chromosome_10	36992066	36991953	-	114	ACA	ACA
chromosome_10	36992066	36990030	-	2037	ACA	ACA
chromosome_10	38357630	38334533	-	23098	CGT	CGT
chromosome_10	38757184	38756334	-	851	TTA	TTA
chromosome_10	40581777	40589023	+		ATC	ATC
chromosome_10	40589023	40581777	-	7247	GAT	GAT
chromosome_10	40675812	40672784	-	3029	ATC	ATC
chromosome_10	42211196	42207992	-	3205	TTG	TTG
chromosome_10	42883418	42887803	+		ACA	ACA
chromosome_10	42883836	42887803	+		ATA	ACA
chromosome_10	44174073	44200986	+		ATA	ATG
chromosome_10	44176595	44200986	+		ATA	ATG
chromosome_10	44183039	44176595	-	6445	CAT	TAT
chromosome_10	44192161	44176595	-	15567	CAT	TAT
chromosome_10	46452395	46427541	-	24855	TAT	TCT
chromosome_10	47043399	47070425	+		CAT	CAT
chromosome_10	47229535	47202804	-	26732	TAT	TAG
chromosome_10	48615459	48591214	-	24246	CCA	CCA
chromosome_10	49356631	49344469	-	12163	CAC	CAA
chromosome_10	49733712	49736801	+		TTA	TTA
chromosome_10	49862677	49858186	-	4492	TAA	AAA
chromosome_10	50079825	50052945	-	26881	TTC	TTC
chromosome_10	51180798	51176998	-	3801	CGG	CGG
chromosome_10	52590595	52609360	+		TTT	TTT
chromosome_10	53024565	53025564	+		ACT	AAT
chromosome_10	53395088	53423551	+		TAT	TAT
chromosome_10	54130389	54109171	-	21219	AAC	ACC
chromosome_10	55944577	55943480	-	1098	CAA	CAA
chromosome_10	57475673	57473413	-	2261	CGT	CGT
chromosome_10	57485848	57489793	+		CAG	CTG
chromosome_10	59109326	59110418	+		TTA	TTA
chromosome_10	60511412	60530698	+		AAT	ATT
chromosome_2	932031	938612	+	6581	TGT	TGC
chromosome_2	1530205	1531723	+	1518	TAT	TAT
chromosome_2	1649972	1671609	+	21637	GTC	CTC
chromosome_2	1662973	1672191	+	9218	GCA	CCA
chromosome_2	1662973	1677379	+	14406	GCA	CCA
chromosome_2	1734610	1737240	+	2630	TTT	TTT
chromosome_2	1734610	1738227	+	3617	TTT	TAT
chromosome_2	2203178	2174931	-	28248	ATG	TTG
chromosome_2	2215565	2188167	-	27399	TGT	TTT
chromosome_2	2407316	2408480	+	1164	TGG	TAG
chromosome_2	2425752	2426259	+	507	TTC	TCC
chromosome_2	3525941	3511918	-	14024	TAC	TAT
chromosome_2	3708990	3707501	-	1490	AAA	AGA
chromosome_2	4408230	4430147	+	21917	TAA	TGA
chromosome_2	4410519	4430147	+	19628	TAA	TGA
chromosome_2	5106242	5102631	-	3612	TGC	TGC
chromosome_2	5426887	5409677	-	17211	AGT	TGT
chromosome_2	5662105	5639163	-	22943	CTT	CTG
chromosome_2	5759266	5761509	+	2243	AAT	AAT
chromosome_2	6106398	6110799	+	4401	ATG	ATG
chromosome_2	6265071	6288047	+	22976	GTC	GTC
chromosome_2	7201843	7213838	+	11995	GTG	GTG
chromosome_2	7453056	7447699	-	5358	GGG	GGA
chromosome_2	7501307	7494319	-	6989	TAA	TAT
chromosome_2	7544019	7545042	+	1023	GAC	GAC
chromosome_2	7568870	7571160	+	2290	AGG	AGG
chromosome_2	7571024	7568734	-	2291	CCT	CCT
chromosome_2	7686109	7657289	-	28821	CTT	CAT
chromosome_2	8028815	8029963	+	1148	ATC	ATC
chromosome_2	8578723	8552547	-	26177	ACT	TCT
chromosome_2	9134249	9125716	-	8534	GTT	GTT
chromosome_2	9327648	9322569	-	5080	TTT	TAT
chromosome_2	9643373	9642034	-	1340	TGG	TGG
chromosome_2	9941385	9957501	+	16116	CTC	CAC
chromosome_2	9941385	9970967	+	29582	CTC	CAC
chromosome_2	10131171	10133533	+	2362	TTA	TTA
chromosome_2	10278569	10291547	+	12978	AAA	AAA
chromosome_2	10280456	10291547	+	11091	TAA	AAA
chromosome_2	10542760	10547751	+	4991	TCT	TCT
chromosome_2	10726958	10735479	+	8521	CAA	CAA
chromosome_2	10728991	10750300	+	21309	TCG	TGG
chromosome_2	10810692	10827310	+	16618	TCA	TAA
chromosome_2	10827174	10810556	-	16619	TTA	TGA
chromosome_2	10877087	10848582	-	28506	ATA	ATA
chromosome_2	10887115	10866236	-	20880	TAC	TAT
chromosome_2	10993561	11007684	+	14123	AGA	TGA
chromosome_2	11046788	11047787	+	999	GCC	GCC
chromosome_2	11149630	11150764	+	1134	AGT	AGT
chromosome_2	11213738	11214646	+	908	GAC	GAT
chromosome_2	11372650	11368448	-	4203	TAC	TAT
chromosome_2	11662539	11660305	-	2235	TAT	TAT
chromosome_2	11792357	11815451	+	23094	TAT	TTT
chromosome_2	11796746	11792221	-	4526	ATG	ATA
chromosome_2	11796746	11774995	-	21752	ATG	GTG
chromosome_2	11815315	11792221	-	23095	AAA	ATA
chromosome_2	11883338	11886409	+	3071	CAT	CAT
chromosome_2	11958076	11943347	-	14730	AAT	GAT
chromosome_2	11971711	11990420	+	18709	GAG	GGG
chromosome_2	11988940	11990420	+	1480	GGG	GGG
chromosome_2	12083586	12063290	-	20297	CAT	CAC
chromosome_2	13037811	13030157	-	7655	ATT	TTT
chromosome_2	13062233	13059810	-	2424	TAA	TAA
chromosome_2	13078170	13092213	+	14043	TAT	TAT
chromosome_2	13187293	13198404	+	11111	TCT	TTT
chromosome_2	13356555	13385902	+	29347	TTG	TCG
chromosome_2	13385766	13356419	-	29348	CGA	CAA
chromosome_2	13640007	13662742	+	22735	AGG	AGC
chromosome_2	13882242	13907537	+	25295	AAT	AAA
chromosome_2	14478881	14453301	-	25581	CTC	ATC
chromosome_2	14770715	14766412	-	4304	AGA	AGA
chromosome_2	15092018	15090191	-	1828	TAG	TCG
chromosome_2	15357350	15348877	-	8474	AGG	AGG
chromosome_2	15479193	15488697	+	9504	AAT	CAT
chromosome_2	15479965	15479057	-	909	ATT	ATT
chromosome_2	15484044	15488697	+	4653	CAT	CAT
chromosome_2	17780102	17781226	+	1124	GCG	GCG
chromosome_2	17781090	17779966	-	1125	CGC	CGC
chromosome_2	19202765	19201510	-	1256	TAC	TAC
chromosome_2	22008223	21989292	-	18932	TTA	ATA
chromosome_2	25762994	25773360	+	10366	GAC	GAC
chromosome_2	27379772	27374126	-	5647	TGG	TGT
chromosome_2	27516472	27506526	-	9947	TAC	CAC
chromosome_2	27543112	27559127	+	16015	AAA	AAG
chromosome_2	27658551	27663249	+	4698	TGC	TGC
chromosome_2	28080471	28083305	+	2834	TAG	TAG
chromosome_2	29008072	29028304	+	20232	AGT	AGT
chromosome_2	30240255	30244518	+	4263	AAG	AAG
chromosome_2	31606673	31626363	+	19690	AGA	ACA
chromosome_2	31616625	31626363	+	9738	AGA	ACA
chromosome_2	35002951	35022407	+	19456	CAC	CAT
chromosome_2	36684881	36680961	-	3921	AGA	AGT
chromosome_2	39151011	39156304	+	5293	AAA	AAA
chromosome_2	39151011	39159564	+	8553	AAA	AAA
chromosome_2	40138719	40135723	-	2997	GGG	GGG
chromosome_2	40617033	40629834	+	12801	TTG	TTG
chromosome_2	40629698	40616897	-	12802	CAA	CAA
chromosome_2	41098235	41101071	+	2836	TCC	GCC
chromosome_2	41098235	41101797	+	3562	TCC	TCC
chromosome_2	41430908	41418155	-	12754	AGT	AGT
chromosome_2	43573697	43572321	-	1377	TCT	TCT
chromosome_2	43980501	43969078	-	11424	CTA	GTA
chromosome_2	45030258	45014549	-	15710	TTT	TTT
chromosome_2	47469424	47470409	+	985	AGA	AGA
chromosome_2	47907291	47912521	+	5230	ACA	ACA
chromosome_2	47912385	47907155	-	5231	TGT	TGT
chromosome_2	49182632	49185513	+	2881	CCC	CCC
chromosome_2	49773486	49783781	+	10295	TTG	TTT
chromosome_2	50135192	50139431	+	4239	ATA	ATA
chromosome_2	50579549	50567708	-	11842	GCC	GCC
chromosome_2	51281011	51296491	+	15480	ACA	ACT
chromosome_2	51295368	51296491	+	1123	ACT	ACT
chromosome_2	51296355	51280875	-	15481	AGT	TGT
chromosome_2	51357107	51386493	+	29386	AGT	AGT
chromosome_2	51386357	51358196	-	28162	ACT	ACC
chromosome_2	51463461	51446006	-	17456	TGG	TGT
chromosome_2	52273413	52281557	+	8144	ACA	ACG
chromosome_2	53486816	53463919	-	22898	AGG	TGG
chromosome_2	53688990	53664353	-	24638	AAT	ATT
chromosome_2	54321990	54318235	-	3756	TGA	TGA
chromosome_2	54787383	54786469	-	915	TTT	TTT
chromosome_2	55178127	55203857	+	25730	TGA	TGC
chromosome_2	55197436	55198434	+	998	CAA	CAA
chromosome_2	55198298	55197300	-	999	TTG	TTG
chromosome_2	56076198	56081888	+	5690	ACG	ACG
chromosome_2	57284664	57277972	-	6693	AAA	TAA
chromosome_2	57782805	57807347	+	24542	AAT	AAT
chromosome_2	57897726	57875997	-	21730	TCA	TGA
chromosome_2	57919182	57927512	+	8330	ATG	ATG
chromosome_2	60246506	60276285	+	29779	TTT	GTT
chromosome_2	60372630	60356822	-	15809	TGA	AGA
chromosome_2	60729718	60725952	-	3767	CTG	ATG
chromosome_2	60915387	60921816	+	6429	CCA	ACA
chromosome_2	62657284	62638933	-	18352	GTC	GTC
chromosome_2	63517903	63542212	+	24309	AAA	AAA
chromosome_2	64265760	64277324	+	11564	ATC	AAC
chromosome_2	64926768	64903235	-	23534	AAA	ATA
chromosome_2	65021076	65023564	+	2488	TTT	TGT
chromosome_2	66465364	66461511	-	3854	TAG	TAC
chromosome_2	67654453	67655219	+	766	TAG	TTG
chromosome_2	67814983	67816937	+	1954	ATC	ATC
chromosome_2	67816801	67814847	-	1955	GAT	GAT
chromosome_2	67816801	67793428	-	23374	GAT	AAT
chromosome_2	72288596	72310429	+	21833	ATG	CTG
chromosome_2	73137312	73128489	-	8824	TGT	TTT
chromosome_2	75741737	75760158	+	18421	AGA	AAA
chromosome_2	75978904	76007612	+	28708	TAT	TTT
chromosome_2	76558831	76554876	-	3956	TGC	TGC
chromosome_2	77696983	77712527	+	15544	AAT	TAT
chromosome_3	168394	167322	-	1073	TAG	TAG
chromosome_3	358363	370144	+	11782	TCC	ACC
chromosome_3	1003907	1006756	+	2850	GTA	TTA
chromosome_3	1065704	1086967	+	21264	ATG	ATT
chromosome_3	1215342	1192039	-	23304	ATT	TTT
chromosome_3	3534869	3512299	-	22571	CGT	AGT
chromosome_3	4266860	4253542	-	13319	TAT	CAT
chromosome_3	4415460	4428128	+	12669	AAC	AAG
chromosome_3	6492654	6512379	+	19726	TGA	TGA
chromosome_3	6515119	6492654	-	22466	TCT	TCA
chromosome_3	6760234	6760587	+	354	CAT	CAT
chromosome_3	6760587	6760234	-	354	ATG	ATG
chromosome_3	7122198	7137222	+	15025	GAT	AAT
chromosome_3	7533851	7527525	-	6327	TAC	TGC
chromosome_3	7796920	7799740	+	2821	TCT	TCT
chromosome_3	8717386	8722951	+	5566	GTA	GTA
chromosome_3	10090166	10091231	+	1066	CTT	CTT
chromosome_3	10682765	10681657	-	1109	TTT	TTT
chromosome_3	11112279	11099444	-	12836	AAT	AAG
chromosome_3	11546219	11545020	-	1200	TAT	TAT
chromosome_3	12816038	12817239	+	1202	AAT	AAT
chromosome_3	14942418	14963887	+	21470	TTA	CTA
chromosome_3	15104244	15079517	-	24728	GTA	CTA
chromosome_3	15698266	15697431	-	836	TTA	TGA
chromosome_3	16919854	16929715	+	9862	CAT	CAT
chromosome_3	17686623	17676943	-	9681	AGT	AGT
chromosome_3	17740905	17729436	-	11470	AAG	AAG
chromosome_3	19187402	19161137	-	26266	CTC	CTC
chromosome_3	20191015	20199058	+	8044	ATG	ACG
chromosome_3	20834963	20847611	+	12649	TAA	TAA
chromosome_3	21206382	21209230	+	2849	ACG	ACG
chromosome_3	21374573	21374460	-	114	CCA	ACA
chromosome_3	24688819	24699566	+	10748	ATG	ATG
chromosome_3	25501982	25504019	+	2038	CAT	CAT
chromosome_3	26460581	26463274	+	2694	AGA	AGA
chromosome_3	28347368	28367510	+	20143	TCT	TCT
chromosome_3	29753164	29770185	+	17022	AGA	GGA
chromosome_3	31189269	31178832	-	10438	TGA	TGA
chromosome_3	31439070	31454454	+	15385	CCG	ACG
chromosome_3	33629304	33626558	-	2747	ATT	ATT
chromosome_3	33911514	33882333	-	29182	CTT	CAT
chromosome_3	38722698	38732791	+	10094	GCT	GGT
chromosome_3	41247470	41244984	-	2487	ACG	ACG
chromosome_3	41378114	41379212	+	1099	TAG	TAT
chromosome_3	42151380	42143008	-	8373	GGA	GGG
chromosome_3	42935736	42906372	-	29365	CCC	CCC
chromosome_3	43186431	43182211	-	4221	AGG	AGG
chromosome_3	43578746	43588678	+	9933	CCT	CTT
chromosome_3	44672569	44695330	+	22762	CTC	CTC
chromosome_3	45209638	45222090	+	12453	AGG	AGG
chromosome_3	48713289	48725401	+	12113	ACT	ACT
chromosome_3	48917224	48944755	+	27532	TAC	TCC
chromosome_3	49681336	49667661	-	13676	TAG	TTG
chromosome_3	53094505	53092225	-	2281	TGC	TGA
chromosome_3	53449228	53453736	+	4509	GAA	AAA
chromosome_3	53634664	53630195	-	4470	TCC	TCC
chromosome_3	54773209	54774446	+	1238	ACA	ATA
chromosome_3	57125744	57126737	+	994	TAT	TAT
chromosome_3	57125744	57128189	+	2446	TAT	TCT
chromosome_3	57126737	57125744	-	994	ATA	ATA
chromosome_3	58288311	58296163	+	7853	ATT	TTT
chromosome_3	59295829	59310820	+	14992	AAT	AAT
chromosome_3	60792422	60793536	+	1115	TGT	TAT
chromosome_3	60793536	60771469	-	22068	ATA	GTA
chromosome_3	62996028	62995740	-	289	TTT	TTT
chromosome_3	62996028	62965919	-	30110	TTT	CTT
chromosome_3	63095729	63096765	+	1037	GCT	GCT
chromosome_3	64408427	64429073	+	20647	AAA	CAA
chromosome_3	64852053	64835537	-	16517	CTT	ATT
chromosome_3	65975135	65976121	+	987	ACA	ACA
chromosome_3	67099686	67096442	-	3245	ACA	ACA
chromosome_3	68013942	68015899	+	1958	ATA	ATA
chromosome_3	68015899	68013942	-	1958	TAT	TAT
chromosome_3	68015899	67993378	-	22522	TAT	CAT
chromosome_3	69611949	69613211	+	1263	TTT	TTT
chromosome_3	69613211	69597209	-	16003	AAA	CAA
chromosome_3	71170146	71168942	-	1205	CAA	CAA
chromosome_3	71908951	71892766	-	16186	AAT	AAA
chromosome_3	73785324	73779685	-	5640	TTA	TAA
chromosome_4	13179	8345	-	4835	ATT	ATT
chromosome_4	782899	776966	-	5934	AAA	TAA
chromosome_4	1566868	1568415	+	#REF!	GAC	GAC
chromosome_4	2510626	2511422	+	#REF!	ATT	ATT
chromosome_4	2859325	2848691	-	10635	TTT	TCT
chromosome_4	4720757	4744777	+	#REF!	TTT	TTT
chromosome_4	5790338	5791658	+	#REF!	TGC	TGA
chromosome_4	5790338	5794194	+	#REF!	TGC	TGC
chromosome_4	5927441	5908182	-	19260	CAG	CAG
chromosome_4	6346684	6342582	-	4103	TAA	TAT
chromosome_4	6535723	6536581	+	#REF!	GCA	GCA
chromosome_4	6536581	6535723	-	859	TGC	TGC
chromosome_4	6540893	6535723	-	5171	CGC	TGC
chromosome_4	6542952	6544002	+	#REF!	AGT	AGT
chromosome_4	7073642	7084516	+	#REF!	CCA	CCA
chromosome_4	7090499	7066573	-	23927	ATG	ATG
chromosome_4	7353855	7338893	-	14963	TTA	TTC
chromosome_4	7353855	7338893	-	14963	TTA	TTC
chromosome_4	7913722	7892221	-	21502	TGA	TGT
chromosome_4	9627295	9648529	+	#REF!	TAC	CAC
chromosome_4	10101335	10086179	-	15157	TTC	ATC
chromosome_4	13032659	13020745	-	11915	TGT	TGT
chromosome_4	13064600	13061885	-	2716	CGT	CGT
chromosome_4	13847264	13868114	+	#REF!	CAA	CAT
chromosome_4	14534058	14524104	-	9955	TGA	AGA
chromosome_4	14534319	14536897	+	#REF!	ACA	ACA
chromosome_4	14536897	14534319	-	2579	TGT	TGT
chromosome_4	14961629	14962795	+	#REF!	CTC	CCC
chromosome_4	14995914	15004917	+	#REF!	ATT	ATT
chromosome_4	15015328	15036710	+	#REF!	TAC	TAG
chromosome_4	15602869	15604952	+	#REF!	TCA	TCA
chromosome_4	15604952	15602869	-	2084	TGA	TGA
chromosome_4	15966586	15954297	-	12290	ATA	ATA
chromosome_4	16093450	16076320	-	17131	CAT	AAT
chromosome_4	16166443	16165213	-	1231	TAA	TAA
chromosome_4	16258874	16274633	+	#REF!	TGC	TAC
chromosome_4	16387666	16398919	+	#REF!	AAT	AAT
chromosome_4	16667538	16677818	+	#REF!	ATG	ATG
chromosome_4	22637148	22648986	+	#REF!	AAG	AAG
chromosome_4	22648986	22637148	-	11839	CTT	CTT
chromosome_4	25021897	25036934	+	#REF!	TTT	TTT
chromosome_4	25358139	25373780	+	#REF!	CCT	CCA
chromosome_4	25371601	25373780	+	#REF!	CCA	CCA
chromosome_4	25373780	25358139	-	15642	TGG	AGG
chromosome_4	26860646	26863702	+	#REF!	AGC	AGC
chromosome_4	27456216	27452935	-	3282	TAA	TAA
chromosome_4	32264930	32269241	+	#REF!	TAT	TAT
chromosome_4	32624176	32626140	+	#REF!	AAG	AAG
chromosome_4	32665202	32658564	-	6639	TCT	CCT
chromosome_4	33393305	33398837	+	#REF!	GAC	GAC
chromosome_4	34123272	34132072	+	#REF!	TTA	TTT
chromosome_4	35062991	35059428	-	3564	GGT	GTT
chromosome_4	35766360	35759374	-	6987	TCT	TCT
chromosome_4	37475059	37472257	-	2803	CCT	CCT
chromosome_4	39516396	39521939	+	#REF!	TTC	TTC
chromosome_4	39521939	39516396	-	5544	GAA	GAA
chromosome_4	39662337	39641868	-	20470	ATA	ACA
chromosome_4	40401054	40390285	-	10770	TCA	TCA
chromosome_4	40942846	40968035	+	#REF!	TGA	TAA
chromosome_4	40948680	40942846	-	5835	TCA	TCA
chromosome_4	41197606	41193781	-	3826	GAC	GAC
chromosome_4	41325926	41328713	+	#REF!	TTA	TTA
chromosome_4	41468505	41497314	+	#REF!	TCT	ACT
chromosome_4	41497314	41468505	-	28810	AGT	AGA
chromosome_4	41676755	41681238	+	#REF!	AAC	AAC
chromosome_4	41958255	41969808	+	#REF!	TAA	TAA
chromosome_4	42335698	42338527	+	#REF!	AAC	AAC
chromosome_4	42335698	42346569	+	#REF!	AAC	TAC
chromosome_4	42343225	42346569	+	#REF!	TAT	TAC
chromosome_4	42573734	42577940	+	#REF!	GAT	GAT
chromosome_4	43331060	43318664	-	12397	GTG	GTG
chromosome_4	43547065	43557532	+	#REF!	TTG	TTT
chromosome_4	45118049	45146350	+	#REF!	AAT	AAG
chromosome_4	45386828	45365052	-	21777	CAT	CAT
chromosome_4	46026467	46035392	+	#REF!	TGA	TGA
chromosome_4	46035392	46026467	-	8926	TCA	TCA
chromosome_4	46244126	46238888	-	5239	GCT	GCT
chromosome_4	46600352	46613873	+	#REF!	TGA	TGA
chromosome_4	46602364	46613873	+	#REF!	TAA	TGA
chromosome_4	46675078	46699620	+	#REF!	CAG	TAG
chromosome_4	47388098	47410560	+	#REF!	TAT	TAG
chromosome_4	48294785	48302247	+	#REF!	TAA	TAT
chromosome_4	48302356	48293147	-	9210	AAA	TAA
chromosome_4	48616992	48612152	-	4841	GTA	GTA
chromosome_4	48616992	48604697	-	12296	GTA	GTC
chromosome_4	48624873	48612152	-	12722	GTC	GTA
chromosome_4	48624873	48604697	-	20177	GTC	GTC
chromosome_4	48760720	48746356	-	14365	TTA	GTA
chromosome_4	48833089	48831915	-	1175	TCT	TCT
chromosome_4	48914377	48916865	+	#REF!	AAG	AAG
chromosome_4	49665692	49655627	-	10066	TGT	TGT
chromosome_4	49858533	49878874	+	#REF!	GTA	TTA
chromosome_4	49963149	49976638	+	#REF!	ACG	AAG
chromosome_4	50567543	50547353	-	20191	CTA	GTA
chromosome_4	51789805	51798458	+	#REF!	TAC	AAC
chromosome_4	53065360	53062743	-	2618	TTT	GTT
chromosome_4	53621407	53623541	+	#REF!	AGG	AAG
chromosome_4	53627642	53630325	+	#REF!	ATA	ATA
chromosome_4	55010596	54993196	-	17401	ATG	AAG
chromosome_4	55742671	55741519	-	1153	TGG	TGG
chromosome_4	56255066	56256206	+	#REF!	CTA	CTA
chromosome_4	61887371	61891194	+	#REF!	TAA	TAA
chromosome_4	61976713	61979351	+	#REF!	ATG	ATG
chromosome_4	61979351	61976713	-	2639	CAT	CAT
chromosome_4	64174100	64193169	+	#REF!	TTC	GTC
chromosome_4	66103373	66102342	-	1032	AAT	AAT
chromosome_4	66131138	66102342	-	28797	AAC	AAT
chromosome_4	66619322	66620080	+	#REF!	AGG	AGC
chromosome_4	66620080	66619322	-	759	GCT	CCT
chromosome_4	67739300	67738163	-	1138	GTT	GTT
chromosome_4	67993839	68011934	+	#REF!	CGT	AGT
chromosome_5	1116511	1115068	-	1444	GCA	GCA
chromosome_5	1285938	1275774	-	10165	ATA	ATA
chromosome_5	1641873	1640618	-	1256	GAA	GAA
chromosome_5	2121663	2122544	+	881	TCG	CCG
chromosome_5	2122544	2121663	-	882	CGG	CGA
chromosome_5	2197770	2169590	-	28181	TTG	TTA
chromosome_5	2998952	2999314	+	362	GAA	GAA
chromosome_5	2998952	3007648	+	8696	GAA	GAA
chromosome_5	3233432	3232261	-	1172	GCT	GCT
chromosome_5	3924007	3952898	+	28891	CAT	CAA
chromosome_5	3927574	3924007	-	3568	ATG	ATG
chromosome_5	4130318	4141003	+	10685	AAA	ACA
chromosome_5	4141003	4130318	-	10686	TGT	TTT
chromosome_5	4259380	4246923	-	12458	AAG	AAG
chromosome_5	4378507	4383297	+	4790	AAG	AAG
chromosome_5	4948181	4945711	-	2471	CAT	AAT
chromosome_5	5061809	5066155	+	4346	ATT	ATT
chromosome_5	5118312	5114605	-	3708	AAG	AAG
chromosome_5	5165018	5162468	-	2551	AAA	ATA
chromosome_5	5344470	5363746	+	19276	TCC	TCC
chromosome_5	5361724	5363746	+	2022	TCC	TCC
chromosome_5	5363746	5361724	-	2023	GGA	GGA
chromosome_5	5599441	5600468	+	1027	GCA	GCA
chromosome_5	5627848	5608466	-	19383	AAG	AAC
chromosome_5	5633691	5647658	+	13967	CAC	CAC
chromosome_5	5898718	5923438	+	24720	GTT	GTA
chromosome_5	5906263	5923438	+	17175	GTA	GTA
chromosome_5	6298460	6322257	+	23797	GTT	GAT
chromosome_5	6322257	6307301	-	14957	ATC	ATT
chromosome_5	7358131	7365659	+	7528	ATT	TTT
chromosome_5	7605849	7611291	+	5442	AAA	AAA
chromosome_5	7605849	7633837	+	27988	AAA	AAA
chromosome_5	7729295	7756708	+	27413	AAG	AGG
chromosome_5	7813928	7813360	-	569	CAC	CAC
chromosome_5	7933738	7927184	-	6555	AAA	AAA
chromosome_5	8050134	8028654	-	21481	TAT	TAA
chromosome_5	8172645	8173469	+	824	TAG	TAG
chromosome_5	8173469	8172645	-	825	CTA	CTA
chromosome_5	8258689	8270435	+	11746	TAA	TAA
chromosome_5	8312288	8314283	+	1995	CAA	CAA
chromosome_5	8314283	8312288	-	1996	TTG	TTG
chromosome_5	8572592	8584954	+	12362	AAA	AAA
chromosome_5	8788019	8787720	-	300	GTC	GTT
chromosome_5	8928180	8927334	-	847	CCA	TCA
chromosome_5	9309527	9286914	-	22614	ACA	GCA
chromosome_5	9695840	9723164	+	27324	AAG	AAA
chromosome_5	9723164	9695840	-	27325	TTT	CTT
chromosome_5	9776749	9804226	+	27477	GCT	TCT
chromosome_5	10221687	10252155	+	30468	CAC	CAC
chromosome_5	10782179	10785768	+	3589	GAT	GAC
chromosome_5	10785768	10782179	-	3590	GTC	ATC
chromosome_5	10887736	10886824	-	913	CTT	CTT
chromosome_5	11163458	11170223	+	6765	AAT	TAT
chromosome_5	11202487	11218909	+	16422	GTA	GTA
chromosome_5	11296656	11292275	-	4382	AAT	CAT
chromosome_5	11296656	11286039	-	10618	AAT	CAT
chromosome_5	11296656	11283894	-	12763	AAT	CAT
chromosome_5	11296656	11281723	-	14934	AAT	CAT
chromosome_5	11296656	11270886	-	25771	AAT	CAT
chromosome_5	11296656	11266530	-	30127	AAT	CAT
chromosome_5	11906173	11877528	-	28646	TAC	TAT
chromosome_5	12227718	12231734	+	4016	TTG	TTG
chromosome_5	13113331	13124339	+	11008	CTT	GTT
chromosome_5	13242358	13246609	+	4251	GTT	GTT
chromosome_5	13411127	13414369	+	3242	TAT	TAT
chromosome_5	13414369	13411127	-	3243	ATA	ATA
chromosome_5	13963269	13960446	-	2824	CTA	CCA
chromosome_5	14100222	14117633	+	17411	ATC	ATC
chromosome_5	14100222	14123011	+	22789	ATC	ATA
chromosome_5	14117633	14100222	-	17412	GAT	GAT
chromosome_5	14117633	14099254	-	18380	GAT	GAA
chromosome_5	14138352	14162895	+	24543	AGA	AGA
chromosome_5	14254034	14237548	-	16487	GAT	CAT
chromosome_5	14461670	14451265	-	10406	ATA	ATA
chromosome_5	14461670	14449286	-	12385	ATA	ATG
chromosome_5	15059014	15060286	+	1272	AAG	AAT
chromosome_5	15337685	15338646	+	961	ACA	ACA
chromosome_5	16812452	16815583	+	3131	TCG	TCG
chromosome_5	18589645	18596593	+	6948	GCA	GCA
chromosome_5	18620069	18622938	+	2869	TTC	TAC
chromosome_5	19479379	19482962	+	3583	ACT	ACA
chromosome_5	19482962	19479379	-	3584	TGT	AGT
chromosome_5	20324515	20324391	-	125	AAA	CAA
chromosome_5	20425994	20419188	-	6807	AAG	AAC
chromosome_5	20577338	20576357	-	982	CTG	CTG
chromosome_5	20762459	20743356	-	19104	TAT	CAT
chromosome_5	21045513	21048143	+	2630	GTC	GTC
chromosome_5	21048143	21045513	-	2631	GAC	GAC
chromosome_5	21922170	21913231	-	8940	TAA	CAA
chromosome_5	23819178	23823767	+	4589	CAT	CAT
chromosome_5	24925219	24920741	-	4479	ACA	ACG
chromosome_5	29063091	29077163	+	14072	CTT	CTC
chromosome_5	30915722	30944896	+	29174	TCA	TAA
chromosome_5	31021755	31032417	+	10662	TGA	TGA
chromosome_5	31230169	31253810	+	23641	TTC	TTT
chromosome_5	31664343	31670128	+	5785	ACC	ACC
chromosome_5	31670128	31664343	-	5786	GGT	GGT
chromosome_5	31901092	31884322	-	16771	TTA	TTT
chromosome_5	31980847	31961722	-	19126	TAC	AAC
chromosome_5	32924826	32946967	+	22141	TAT	TTT
chromosome_5	33760727	33759723	-	1005	GCC	GCG
chromosome_5	35548530	35554420	+	5890	AGA	AGA
chromosome_5	35548530	35568440	+	19910	AGA	ACA
chromosome_5	35583028	35568282	-	14747	AAA	ATA
chromosome_5	41770141	41775076	+	4935	AAA	AAA
chromosome_5	41904736	41910748	+	6012	AGG	AGG
chromosome_5	41910748	41904736	-	6013	CCT	CCT
chromosome_5	42052366	42055963	+	3597	TGA	TGA
chromosome_5	42262269	42250004	-	12266	GTA	GTA
chromosome_5	42411959	42441569	+	29610	AGG	AGG
chromosome_5	42441569	42411959	-	29611	CCT	CCT
chromosome_5	42629071	42633706	+	4635	TTA	TTA
chromosome_5	44396759	44399603	+	2844	GCA	GCA
chromosome_5	44951918	44951169	-	750	CTT	CTT
chromosome_5	44991921	44988048	-	3874	TGC	TGC
chromosome_5	44991921	44986867	-	5055	TGC	TGC
chromosome_5	45449913	45452457	+	2544	CAA	CAA
chromosome_5	45452457	45449913	-	2545	TTG	TTG
chromosome_5	45477978	45480522	+	2544	CAA	CAA
chromosome_5	45477978	45493611	+	15633	CAA	CAA
chromosome_5	45480522	45477978	-	2545	TTG	TTG
chromosome_5	45493611	45477978	-	15634	TTG	TTG
chromosome_5	46313173	46327266	+	14093	GTT	CTT
chromosome_5	46315893	46327266	+	11373	CTA	CTT
chromosome_5	46327266	46315893	-	11374	AAG	TAG
chromosome_5	46327266	46313173	-	14094	AAG	AAC
chromosome_5	46383814	46382731	-	1084	TAA	TAA
chromosome_5	47257943	47251137	-	6807	GAT	TAT
chromosome_5	47431581	47444105	+	12524	CAT	CAT
chromosome_5	47477213	47495728	+	18515	AGA	AGA
chromosome_5	47495728	47477213	-	18516	TCT	TCT
chromosome_5	47996681	47983233	-	13449	TTA	TAA
chromosome_5	48601000	48628508	+	27508	TTT	TAT
chromosome_5	48712913	48696046	-	16868	ACT	TCT
chromosome_5	49420704	49424561	+	3857	ACT	ACT
chromosome_5	49424561	49420704	-	3858	AGT	AGT
chromosome_5	49466475	49467625	+	1150	AGT	AGT
chromosome_5	49467625	49466475	-	1151	ACT	ACT
chromosome_5	49509934	49483597	-	26338	TAA	TAC
chromosome_5	50322137	50314864	-	7274	AAA	TAA
chromosome_5	50411806	50397416	-	14391	GAA	GTA
chromosome_5	50603919	50603619	-	301	GTC	GTT
chromosome_5	51834895	51839121	+	4226	GGT	GGT
chromosome_5	51919298	51948314	+	29016	TAT	TTT
chromosome_5	51937350	51919298	-	18053	AGA	ATA
chromosome_5	51948314	51919298	-	29017	AAA	ATA
chromosome_5	52029467	52004583	-	24885	ATT	AAT
chromosome_5	52288393	52313048	+	24655	ACA	ACC
chromosome_5	52288393	52314461	+	26068	ACA	ATA
chromosome_5	52472659	52490085	+	17426	TGT	TGC
chromosome_5	52488586	52490085	+	1499	TGT	TGC
chromosome_5	52528074	52525961	-	2114	GTA	GTC
chromosome_5	52637519	52647330	+	9811	TAG	TAC
chromosome_5	52657784	52647271	-	10514	TGA	TGA
chromosome_5	52859611	52859841	+	230	ATC	AGC
chromosome_5	53409198	53380716	-	28483	ATG	ATA
chromosome_5	53489765	53515530	+	25765	CAA	CAT
chromosome_5	53819736	53807481	-	12256	AAG	AAC
chromosome_5	54080903	54081819	+	916	CCA	CCA
chromosome_5	54081819	54075463	-	6357	TGG	TAG
chromosome_5	54203142	54200088	-	3055	TGC	TGC
chromosome_5	54905269	54929981	+	24712	CTC	CTG
chromosome_5	55083656	55072533	-	11124	TAT	TAT
chromosome_5	55816666	55794887	-	21780	AAC	AAA
chromosome_5	55837023	55834571	-	2453	CTA	CTA
chromosome_5	55837023	55817024	-	20000	CTA	CTG
chromosome_5	55923303	55924851	+	1548	ATC	ATC
chromosome_5	55924851	55923303	-	1549	GAT	GAT
chromosome_5	55999606	55998379	-	1228	GTG	GTG
chromosome_5	56206645	56232118	+	25473	TTA	TTG
chromosome_5	56446523	56424803	-	21721	CTC	CTT
chromosome_5	56796818	56790543	-	6276	AGT	ACT
chromosome_5	56798104	56790543	-	7562	AGT	ACT
chromosome_5	56806005	56804998	-	1008	TGT	TGT
chromosome_5	57376683	57377696	+	1013	TAT	TAT
chromosome_5	57467150	57474578	+	7428	TTA	TAA
chromosome_5	57496113	57483303	-	12811	AAA	AAT
chromosome_5	57571241	57598304	+	27063	ATA	AGA
chromosome_5	58036640	58030677	-	5964	TAT	TTT
chromosome_5	58093878	58099972	+	6094	TTT	TTT
chromosome_5	58093878	58100780	+	6902	TTT	TGT
chromosome_5	58093878	58123830	+	29952	TTT	TAT
chromosome_5	58362165	58373682	+	11517	CAC	CCC
chromosome_5	58462898	58462342	-	557	AGT	ACT
chromosome_5	58901734	58892934	-	8801	TCT	TAT
chromosome_5	58901734	58883562	-	18173	TCT	TGT
chromosome_5	59008211	59031390	+	23179	ATT	TTT
chromosome_5	59193073	59193214	+	141	ACA	AAA
chromosome_5	59469923	59471050	+	1127	ACA	GCA
chromosome_5	59471050	59469923	-	1128	TGC	TGT
chromosome_5	59503175	59501855	-	1321	GTA	GTG
chromosome_5	59538681	59544087	+	5406	CAT	CAT
chromosome_5	59609892	59631815	+	21923	TGA	TAA
chromosome_5	61126803	61128030	+	1227	TGT	TGT
chromosome_5	61145336	61146390	+	1054	GCA	GCA
chromosome_5	61299899	61290394	-	9506	TCC	TCT
chromosome_5	61751499	61748904	-	2596	TAA	TAT
chromosome_5	62286007	62296268	+	10261	AAG	AAT
chromosome_6	75201	76131	+		AAT	AAT
chromosome_6	75201	96097	+		AAT	GAT
chromosome_6	635431	664714	+		TAT	TAT
chromosome_6	1062282	1087928	+		CAA	CAA
chromosome_6	1078749	1087928	+		CAA	CAA
chromosome_6	1135404	1136665	+		TCA	TCA
chromosome_6	1136665	1135404	-	1262	TGA	TGA
chromosome_6	1307644	1314606	+		AAA	ACA
chromosome_6	1314606	1310361	-	4246	TGT	TTT
chromosome_6	1314606	1307644	-	6963	TGT	TTT
chromosome_6	1345500	1328457	-	17044	ATG	AAG
chromosome_6	1468288	1466877	-	1412	ATA	ATA
chromosome_6	1711149	1712356	+		TGT	TGT
chromosome_6	2231188	2244332	+		ATA	ATA
chromosome_6	2399086	2389162	-	9925	AGA	TGA
chromosome_6	3417901	3397765	-	20137	GCC	GCC
chromosome_6	3438307	3439350	+		CTA	CTA
chromosome_6	4571613	4559051	-	12563	ACT	ACT
chromosome_6	4686468	4657334	-	29135	AAC	TAC
chromosome_6	4836663	4832712	-	3952	CCT	CCT
chromosome_6	4880986	4881337	+		TCT	TCA
chromosome_6	5731429	5722381	-	9049	AAT	AAG
chromosome_6	6136847	6108828	-	28020	CAA	GAA
chromosome_6	6323264	6354143	+		AGA	AAA
chromosome_6	6695638	6685739	-	9900	TAC	TAT
chromosome_6	8716066	8740341	+		TAA	TAA
chromosome_6	8847137	8846019	-	1119	TAA	TAA
chromosome_6	9319500	9326855	+		AAG	AAG
chromosome_6	9326855	9319500	-	7356	CTT	CTT
chromosome_6	11371556	11374552	+		TCA	TAA
chromosome_6	11455639	11452663	-	2977	TCA	TAA
chromosome_6	11622266	11626888	+		CAC	CAC
chromosome_6	11900650	11900350	-	301	GTC	GTT
chromosome_6	15309722	15310096	+		CTC	CTC
chromosome_6	16761099	16764601	+		TCA	TCA
chromosome_6	16780274	16779022	-	1253	ATT	ATT
chromosome_6	17156504	17158664	+		TAG	TAG
chromosome_6	18145414	18160875	+		CAG	AAG
chromosome_6	18590723	18579871	-	10853	CTT	CTT
chromosome_6	18797317	18793886	-	3432	ACA	ACA
chromosome_6	20391842	20388784	-	3059	CGA	CGA
chromosome_6	30359084	30345720	-	13365	GAG	TAG
chromosome_6	30618522	30592000	-	26523	ATT	ATT
chromosome_6	31647806	31646576	-	1231	ACA	ACA
chromosome_6	31819037	31813182	-	5856	AAA	ATA
chromosome_6	32119641	32103433	-	16209	GTT	GTC
chromosome_6	32153487	32155117	+		AAA	ACA
chromosome_6	33538313	33531798	-	6516	AAG	AAG
chromosome_6	34120403	34091498	-	28906	AAG	AAG
chromosome_6	39019163	39012908	-	6256	AGT	ATT
chromosome_6	40608930	40607867	-	1064	CAC	CAT
chromosome_6	40634712	40637378	+		TTC	TTA
chromosome_6	41233630	41236674	+		TGG	TGT
chromosome_6	41236674	41233630	-	3045	ACA	CCA
chromosome_6	41587390	41602087	+		TTA	TTA
chromosome_6	41602087	41587390	-	14698	TAA	TAA
chromosome_6	41675084	41669512	-	5573	TAA	AAA
chromosome_6	41922520	41912520	-	10001	TCT	TTT
chromosome_6	42223386	42240097	+		ATA	ATT
chromosome_6	42626446	42634317	+		TTC	TTT
chromosome_6	43967790	43978419	+		AAA	AAT
chromosome_6	43967790	43981405	+		AAA	ACA
chromosome_6	44160832	44165807	+		TGT	TGT
chromosome_6	44432256	44416613	-	15644	CTT	GTT
chromosome_6	44790380	44792742	+		AAT	AAT
chromosome_6	45007758	45006448	-	1311	AAT	AAT
chromosome_6	45302765	45305042	+		ACA	ACA
chromosome_6	45632415	45635379	+		TTA	TAA
chromosome_6	45688264	45685663	-	2602	AGT	AGT
chromosome_6	45688264	45667632	-	20633	AGT	GGT
chromosome_6	45880860	45868273	-	12588	GAA	TAA
chromosome_6	45955887	45956366	+		TTG	TTA
chromosome_6	46973134	46971606	-	1529	TTT	TTT
chromosome_6	47914661	47926794	+		TGC	CGC
chromosome_6	48867728	48883978	+		TGC	TGA
chromosome_6	48946917	48935246	-	11672	AGT	AGA
chromosome_6	48962293	48935246	-	27048	GGA	AGA
chromosome_6	49134999	49119510	-	15490	TGC	TGC
chromosome_6	51657609	51658910	+		GAT	GAC
chromosome_6	51658910	51657609	-	1302	GTC	ATC
chromosome_6	53513712	53504536	-	9177	TCT	CCT
chromosome_6	56071241	56067911	-	3331	TTT	TAT
chromosome_6	56312446	56311240	-	1207	CGA	CGA
chromosome_6	58875763	58857483	-	18281	AAC	AAG
chromosome_6	60031510	60055933	+		AAG	AAT
chromosome_6	60835390	60836591	+		ATT	CTT
chromosome_7	165582	192106	+		CAT	CAT
chromosome_7	326292	308803	-	17490	TAG	TAT
chromosome_7	864327	856084	-	8244	GAG	GAG
chromosome_7	1381841	1406052	+		TCC	TAC
chromosome_7	1577115	1589654	+		ATT	TTT
chromosome_7	2154550	2143867	-	10684	GAA	GAG
chromosome_7	2331114	2332295	+		TAT	TAT
chromosome_7	2340831	2339744	-	1088	GGA	GGA
chromosome_7	2756470	2784076	+		GGC	GAC
chromosome_7	2847085	2856796	+		AAT	AAC
chromosome_7	2856796	2847085	-	9712	GTT	ATT
chromosome_7	2940715	2920928	-	19788	AAT	AAG
chromosome_7	2967163	2949343	-	17821	TTA	GTA
chromosome_7	3657904	3634966	-	22939	TAC	TAT
chromosome_7	3853063	3849222	-	3842	GTG	GTG
chromosome_7	4629831	4616155	-	13677	CTT	CTA
chromosome_7	5716609	5716813	+		TGT	TGT
chromosome_7	6055745	6068252	+		ATA	ATG
chromosome_7	6135663	6159844	+		GGC	AGC
chromosome_7	6571373	6597463	+		TTA	CTA
chromosome_7	6635091	6659867	+		ATT	ACT
chromosome_7	6790960	6788036	-	2925	CTA	CTA
chromosome_7	6855979	6857738	+		TAT	TAT
chromosome_7	6857738	6855979	-	1760	ATA	ATA
chromosome_7	6912368	6902277	-	10092	TAT	TCT
chromosome_7	7174785	7163542	-	11244	GTA	TTA
chromosome_7	7642703	7657594	+		ATC	ATA
chromosome_7	8197576	8186398	-	11179	GTG	GTG
chromosome_7	8493125	8491757	-	1369	TAA	TAA
chromosome_7	8493125	8487078	-	6048	TAA	TAA
chromosome_7	9019967	9010206	-	9762	ACA	ACA
chromosome_7	9039183	9037246	-	1938	TGA	TGA
chromosome_7	9296280	9317117	+		AGA	AGT
chromosome_7	9371096	9352438	-	18659	CAA	CAT
chromosome_7	9552516	9582013	+		CAT	CAT
chromosome_7	9977636	9980970	+		AAT	TAT
chromosome_7	10051127	10054408	+		AAT	AAT
chromosome_7	10051127	10078390	+		AAT	AAG
chromosome_7	10463919	10474463	+		TTA	ATA
chromosome_7	10582919	10570932	-	11988	AGC	AGC
chromosome_7	10802922	10805235	+		GAG	GAG
chromosome_7	10805235	10802922	-	2314	CTC	CTC
chromosome_7	11335156	11309790	-	25367	GCT	GCT
chromosome_7	13194507	13215253	+		TTA	TAA
chromosome_7	13207117	13215253	+		AAA	TAA
chromosome_7	13233535	13226143	-	7393	TAA	TGA
chromosome_7	13233535	13207417	-	26119	TAA	TAT
chromosome_7	14547707	14562335	+		ATC	ACC
chromosome_7	15089666	15084342	-	5325	ATT	ATT
chromosome_7	16680207	16665311	-	14897	CTA	CTA
chromosome_7	17037772	17043778	+		TCA	TCA
chromosome_7	17669409	17641839	-	27571	CAG	CAT
chromosome_7	18624014	18647932	+		ATG	ATA
chromosome_7	19589192	19584851	-	4342	TGA	TGA
chromosome_7	19592241	19584851	-	7391	TAA	TGA
chromosome_7	21057069	21068731	+		CTT	CTT
chromosome_7	21068731	21044139	-	24593	AAG	ATG
chromosome_7	21452863	21454383	+		TGG	TGC
chromosome_7	21454383	21452863	-	1521	GCA	CCA
chromosome_7	23237848	23255146	+		CAG	CCG
chromosome_7	24609870	24596981	-	12890	CAG	CAT
chromosome_7	24845177	24856757	+		TAG	TAG
chromosome_7	24856757	24845177	-	11581	CTA	CTA
chromosome_7	25200309	25217657	+		CTA	CTA
chromosome_7	25263506	25268557	+		CTA	CTA
chromosome_7	25355806	25350868	-	4939	CAA	CAT
chromosome_7	25575267	25578846	+		GTA	GTT
chromosome_7	25576782	25575267	-	1516	TCC	TAC
chromosome_7	30613246	30583708	-	29539	CCC	CCC
chromosome_7	35307453	35306597	-	857	ATC	AAC
chromosome_7	36972804	36944172	-	28633	TGT	TTT
chromosome_7	36972804	36943531	-	29274	TGT	TAT
chromosome_7	37412707	37402049	-	10659	CAG	AAG
chromosome_7	37412707	37400203	-	12505	CAG	CAG
chromosome_7	37846075	37850754	+		TCA	TAA
chromosome_7	38099071	38091130	-	7942	TTA	TTT
chromosome_7	38511583	38531552	+		TCT	TCT
chromosome_7	38531552	38511583	-	19970	AGA	AGA
chromosome_7	38881979	38873091	-	8889	TGT	TTT
chromosome_7	41054073	41067425	+		TCA	TCA
chromosome_7	43965329	43968339	+		AAA	AAA
chromosome_7	44333132	44317187	-	15946	CTA	GTA
chromosome_7	45201836	45200796	-	1041	TTT	TTT
chromosome_7	46285376	46307332	+		CAG	CAT
chromosome_7	46296619	46307332	+		CAG	CAT
chromosome_7	48353995	48357833	+		TCT	TCT
chromosome_7	49433418	49440978	+		TAT	TAT
chromosome_7	49869816	49866588	-	3229	ACA	ACA
chromosome_7	51468432	51472538	+		TGT	TGT
chromosome_7	51913548	51914685	+		ATA	ATA
chromosome_7	51914685	51913548	-	1138	TAT	TAT
chromosome_7	52426373	52422094	-	4280	GGT	GTT
chromosome_7	52881268	52854003	-	27266	ATC	ATA
chromosome_7	53096542	53095255	-	1288	TGT	TGT
chromosome_7	53322084	53319551	-	2534	AAA	AAA
chromosome_7	53324908	53322375	-	2534	ATG	ATG
chromosome_7	53607940	53613324	+		TTA	TTG
chromosome_7	53668133	53669241	+		AGG	AAG
chromosome_7	53689138	53667255	-	21884	CAA	CAA
chromosome_7	54073008	54050189	-	22820	CTA	CTT
chromosome_7	54271672	54273680	+		CAT	CAT
chromosome_7	54271672	54291928	+		CAT	GAT
chromosome_7	57562562	57563573	+		TAT	TAT
chromosome_7	57563573	57562562	-	1012	ATA	ATA
chromosome_7	60004336	60005547	+		TTC	TTC
chromosome_7	60019981	60008982	-	11000	GGT	GAT
chromosome_7	62074166	62069539	-	4628	AGT	AGT
chromosome_8	769496	758820	-	10677	TGC	TGC
chromosome_8	997363	998400	+		GAA	GAA
chromosome_8	1559895	1537859	-	22037	CTA	TTA
chromosome_8	1744491	1746862	+		TGC	TGC
chromosome_8	1744610	1746862	+		TGC	TGC
chromosome_8	2173321	2200852	+		TTC	TTT
chromosome_8	3396490	3395543	-	948	GGC	GGT
chromosome_8	3421805	3446776	+		AAA	AAG
chromosome_8	3445225	3446776	+		AAG	AAG
chromosome_8	3446776	3445225	-	1552	CTT	CTT
chromosome_8	3446776	3417070	-	29707	CTT	ATT
chromosome_8	4067098	4082594	+		TGA	GGA
chromosome_8	4144289	4125524	-	18766	TAC	TCC
chromosome_8	4163664	4161437	-	2228	TAT	TAT
chromosome_8	4223123	4224083	+		ATT	ATT
chromosome_8	4268307	4245065	-	23243	GCA	GTA
chromosome_8	4887661	4890222	+		TAA	TAA
chromosome_8	5451932	5450883	-	1050	ACA	ACA
chromosome_8	5660770	5648220	-	12551	AGG	AGG
chromosome_8	5729647	5754228	+		AAT	ATT
chromosome_8	7101888	7102919	+		TAT	TAT
chromosome_8	7616463	7613967	-	2497	TAC	TAG
chromosome_8	7635754	7658144	+		AAT	TAT
chromosome_8	7648395	7635754	-	12642	ATT	ATT
chromosome_8	7865584	7881347	+		CGA	CGA
chromosome_8	7902088	7888266	-	13823	CTT	TTT
chromosome_8	9146509	9159522	+		ACA	ATA
chromosome_8	9697510	9696355	-	1156	TTC	TTC
chromosome_8	10244288	10235575	-	8714	CAA	CAA
chromosome_8	10590670	10601616	+		AAC	AAA
chromosome_8	10591295	10601616	+		AAA	AAA
chromosome_8	10601616	10590670	-	10947	TTT	GTT
chromosome_8	11831450	11842318	+		ATC	ATC
chromosome_8	12624776	12623756	-	1021	TCA	TCA
chromosome_8	13447477	13450203	+		TTG	TTG
chromosome_8	14299957	14302309	+		TGA	TGA
chromosome_8	14302309	14280256	-	22054	TCA	TCG
chromosome_8	15254783	15249666	-	5118	TTT	TAT
chromosome_8	16343223	16345767	+		TGG	TGG
chromosome_8	16406305	16393871	-	12435	CTT	CTT
chromosome_8	17382019	17374682	-	7338	ATC	ATC
chromosome_8	18796080	18799598	+		ACT	ACT
chromosome_8	18796080	18796219	+		ACT	ACA
chromosome_8	23330204	23336798	+		TGA	TGA
chromosome_8	25147549	25166014	+		ATC	ATG
chromosome_8	25989715	25962986	-	26730	ACA	ACC
chromosome_8	27045988	27045875	-	114	ACC	ACC
chromosome_8	27557946	27574069	+		ATG	GTG
chromosome_8	28247273	28254461	+		GTT	GTT
chromosome_8	28254461	28248489	-	5973	AAC	ACC
chromosome_8	28853458	28863648	+		ATT	ATT
chromosome_8	31034613	31033738	-	876	ACT	ACT
chromosome_8	31525570	31528954	+		GGT	GGT
chromosome_8	31528954	31525570	-	3385	ACC	ACC
chromosome_8	32638863	32654583	+		CAA	CTA
chromosome_8	33193765	33216656	+		CAG	CTG
chromosome_8	34665700	34660314	-	5387	GGA	GGA
chromosome_8	35968876	35972966	+		TGA	TGA
chromosome_8	36566529	36581057	+		ATA	TTA
chromosome_8	38143208	38163606	+		TAA	TAT
chromosome_8	38147395	38143208	-	4188	TGA	TTA
chromosome_8	38478258	38483861	+		GTT	GTT
chromosome_8	38483861	38478258	-	5604	AAC	AAC
chromosome_8	39166971	39171000	+		GCG	GCG
chromosome_8	39402163	39426615	+		AGT	AGT
chromosome_8	39826978	39826692	-	287	ATT	AAT
chromosome_8	42764574	42769753	+		TAT	TAT
chromosome_8	44958920	44959790	+		CGT	CCT
chromosome_8	45899353	45911668	+		ACA	ACC
chromosome_8	45960836	45956147	-	4690	AAA	TAA
chromosome_8	46033972	46035726	+		GTC	GAC
chromosome_8	46051830	46041173	-	10658	CTG	TTG
chromosome_8	46220714	46202052	-	18663	AAA	AAA
chromosome_8	46223513	46224611	+		TGG	TGG
chromosome_8	46223513	46241500	+		TGG	TGC
chromosome_8	46223513	46224611	+		TGG	TGG
chromosome_8	46244727	46222346	-	22382	AAT	ATT
chromosome_8	46353933	46369077	+		AGA	GGA
chromosome_8	46639033	46624962	-	14072	CGG	CGG
chromosome_8	46658681	46658854	+		GGC	GGC
chromosome_8	46658681	46669513	+		GGC	GGC
chromosome_8	46669340	46669513	+		GGC	GGC
chromosome_8	46909797	46927616	+		ATC	ATG
chromosome_8	46978144	46997256	+		CCT	CCT
chromosome_8	46997256	46978144	-	19113	AGG	AGG
chromosome_8	47021969	47033801	+		GCA	ACA
chromosome_8	47033801	47021969	-	11833	TGT	TGC
chromosome_8	47097093	47098161	+		CGG	AGG
chromosome_8	47098161	47097093	-	1069	CCT	CCG
chromosome_8	47121641	47104946	-	16696	CCT	CCT
chromosome_8	47121641	47097093	-	24549	CCT	CCG
chromosome_8	47790965	47792560	+		GTT	GTA
chromosome_8	47792560	47790965	-	1596	TAC	AAC
chromosome_8	48009564	47979985	-	29580	CTA	TTA
chromosome_8	48369342	48370222	+		CAT	CGT
chromosome_8	48369342	48396603	+		CAT	GAT
chromosome_8	48798671	48822210	+		TGA	TTA
chromosome_8	48822210	48798671	-	23540	TAA	TCA
chromosome_8	48931289	48954952	+		AAC	AAG
chromosome_8	49079274	49076709	-	2566	TCT	TCT
chromosome_8	49507029	49507711	+		TGA	TAA
chromosome_8	49534691	49523314	-	11378	ACA	ACA
chromosome_8	49534691	49507029	-	27663	ACA	TCA
chromosome_8	49798237	49814136	+		AGG	AGG
chromosome_8	49814136	49798237	-	15900	CCT	CCT
chromosome_8	49995500	50001021	+		AAA	AAA
chromosome_8	49995500	50015172	+		AAA	AGA
chromosome_8	50011056	50015172	+		AGA	AGA
chromosome_8	50259367	50260414	+		AAA	AAC
chromosome_8	51331191	51318774	-	12418	GCA	TCA
chromosome_8	51335469	51336930	+		GAG	AAG
chromosome_8	51336930	51335469	-	1462	CTT	CTC
chromosome_8	51508676	51511643	+		TAA	TAA
chromosome_8	51849115	51878261	+		GCA	GGA
chromosome_8	51895933	51878635	-	17299	AAA	AAA
chromosome_8	52176574	52178449	+		AGG	AGG
chromosome_8	52792314	52804965	+		TAT	TAT
chromosome_8	52804965	52792314	-	12652	ATA	ATA
chromosome_8	52831715	52828945	-	2771	CTA	CTA
chromosome_8	52896294	52897845	+		GAA	GAA
chromosome_8	52896294	52918678	+		GAA	AAA
chromosome_8	53067013	53049891	-	17123	ATT	ATA
chromosome_8	54176560	54177750	+		AGA	AGA
chromosome_8	54202019	54180273	-	21747	TGG	TAG
chromosome_8	54259262	54263871	+		CTC	CTA
chromosome_8	54356433	54348018	-	8416	TAT	TAT
chromosome_8	54470730	54473361	+		ATA	ATC
chromosome_8	54472235	54470730	-	1506	TAC	TAT
chromosome_8	54478155	54503595	+		CTT	CTT
chromosome_8	54568975	54569723	+		ACC	ACT
chromosome_8	55238440	55239571	+		AAA	AAA
chromosome_8	55245547	55238440	-	7108	TAT	TTT
chromosome_9	114923	122570	+		GCA	GAA
chromosome_9	516879	490918	-	25962	ACC	AAC
chromosome_9	868820	867752	-	1069	GAG	CAG
chromosome_9	949278	948004	-	1275	GTT	ATT
chromosome_9	1193285	1219430	+		GTA	GTA
chromosome_9	1328094	1334327	+		CTA	CTT
chromosome_9	1747835	1749904	+		GGC	CGC
chromosome_9	1754694	1757956	+		CTA	CTA
chromosome_9	2063162	2062060	-	1103	TGT	TGT
chromosome_9	2097459	2073223	-	24237	CTA	CTG
chromosome_9	2097459	2069526	-	27934	CTA	CTC
chromosome_9	2972413	2972875	+		GGT	GTT
chromosome_9	2972413	2998052	+		GGT	TGT
chromosome_9	2995101	3015026	+		CAC	CAT
chromosome_9	3707553	3696117	-	11437	AAA	CAA
chromosome_9	3804506	3795924	-	8583	ATT	ATT
chromosome_9	4243800	4244876	+		ATC	GTC
chromosome_9	4678807	4652600	-	26208	TTG	TTT
chromosome_9	4874247	4849991	-	24257	ACT	TCT
chromosome_9	5133593	5133854	+		ACT	ACT
chromosome_9	5133854	5133593	-	262	AGT	AGT
chromosome_9	5142749	5147884	+		AAG	AAG
chromosome_9	5147884	5142749	-	5136	CTT	CTT
chromosome_9	5955575	5956653	+		TCA	TCA
chromosome_9	5956653	5955575	-	1079	TGA	TGA
chromosome_9	6554747	6553619	-	1129	TCT	TCT
chromosome_9	6585456	6608514	+		TAT	TAG
chromosome_9	6609434	6613576	+		CTA	CTA
chromosome_9	6609434	6626278	+		CTA	ATA
chromosome_9	6613576	6609434	-	4143	TAG	TAG
chromosome_9	6617134	6592788	-	24347	GTA	GTG
chromosome_9	6626278	6625662	-	617	TAT	TAT
chromosome_9	6626278	6609434	-	16845	TAT	TAG
chromosome_9	7245830	7218329	-	27502	AAT	ATT
chromosome_9	7445906	7475992	+		CGA	CAA
chromosome_9	8421653	8446567	+		TCC	ACC
chromosome_9	8447861	8437979	-	9883	GTA	GTA
chromosome_9	8637460	8646466	+		AGC	ATC
chromosome_9	9899535	9908893	+		TAG	TAG
chromosome_9	10004737	10002088	-	2650	AAC	AAG
chromosome_9	10628208	10626862	-	1347	CCA	CCA
chromosome_9	10783318	10783808	+		CAA	CAA
chromosome_9	10783808	10783318	-	491	TTG	TTG
chromosome_9	10785270	10804443	+		GTT	GAT
chromosome_9	11091121	11084352	-	6770	AAC	AAA
chromosome_9	13209783	13209670	-	114	ACT	ACA
chromosome_9	13209783	13206374	-	3410	ACT	ACT
chromosome_9	13860870	13860603	-	268	TGG	TCG
chromosome_9	14086493	14092746	+		AAA	AAA
chromosome_9	14092746	14086493	-	6254	TTT	TTT
chromosome_9	15135210	15155711	+		TTG	TTT
chromosome_9	15135210	15162480	+		TTG	TGG
chromosome_9	15186396	15188152	+		TCT	TCG
chromosome_9	15432167	15452012	+		AGA	ATA
chromosome_9	15682745	15659916	-	22830	AGA	AAA
chromosome_9	16480108	16503622	+		AGC	AGT
chromosome_9	16732705	16721506	-	11200	CCA	CCA
chromosome_9	16817022	16837785	+		AAC	TAC
chromosome_9	16817022	16843409	+		AAC	AAC
chromosome_9	16843409	16817022	-	26388	GTT	GTT
chromosome_9	18709251	18704932	-	4320	AGG	AGG
chromosome_9	18853710	18865566	+		ACT	ACT
chromosome_9	19175340	19186131	+		ATA	ATA
chromosome_9	19235450	19221563	-	13888	AAA	AAA
chromosome_9	22163107	22165573	+		TAA	TAA
chromosome_9	22165573	22163107	-	2467	TTA	TTA
chromosome_9	23547977	23572504	+		TTC	CTC
chromosome_9	23669675	23669484	-	192	ATG	AAG
chromosome_9	25637504	25640536	+		CCC	ACC
chromosome_9	26239768	26251032	+		TAG	TAA
chromosome_9	26251032	26245334	-	5699	TTA	TTG
chromosome_9	26251032	26239768	-	11265	TTA	CTA
chromosome_9	27037425	27060293	+		TTA	TTT
chromosome_9	27064311	27037425	-	26887	TAA	TAA
chromosome_9	33352748	33341760	-	10989	TAG	TAG
chromosome_9	33502812	33507510	+		ATA	ATA
chromosome_9	33502812	33502969	+		ATA	AAA
chromosome_9	33609646	33617296	+		AAA	ATA
chromosome_9	33617296	33609755	-	7542	TAT	TAT
chromosome_9	33617296	33592524	-	24773	TAT	TAT
chromosome_9	34828735	34834220	+		ATG	AAG
chromosome_9	37410027	37407900	-	2128	TAA	TAA
chromosome_9	39785045	39777663	-	7383	AAC	TAC
chromosome_9	41095187	41072357	-	22831	ACT	ACG
chromosome_9	41404053	41377579	-	26475	TTT	ATT
chromosome_9	41404053	41377464	-	26590	TTT	TTT
chromosome_9	42583259	42586199	+		CTC	CTC
chromosome_9	42849942	42870464	+		GAG	GAG
chromosome_9	43036541	43020498	-	16044	ACT	AGT
chromosome_9	44078487	44087944	+		AAA	TAA
chromosome_9	44087944	44078459	-	9486	TTA	TTT
chromosome_9	44671490	44673570	+		ATA	ATA
chromosome_9	45955785	45979705	+		TGA	TGG
chromosome_9	46799589	46810982	+		GGA	GGA
chromosome_9	46910756	46926572	+		TAT	TAA
chromosome_9	47171457	47181928	+		CAT	CAA
chromosome_9	48576832	48604797	+		GAT	CAT
chromosome_9	49748216	49724611	-	23606	TAA	AAA
chromosome_9	50627148	50647304	+		TTA	TTA
chromosome_9	50713282	50741142	+		AAA	AAA
chromosome_9	51038325	51039421	+		TTA	TTA
chromosome_9	51376833	51359289	-	17545	CAG	CAA
chromosome_9	51503040	51505251	+		GGA	GGA
chromosome_9	52142694	52171972	+		ATA	TTA
chromosome_9	53586675	53561192	-	25484	CTT	CTA
chromosome_9	54186571	54185531	-	1041	ATG	ATG
chromosome_9	55003186	55031454	+		TGT	TAT
chromosome_9	55003186	55006693	+		TGT	TGT
chromosome_9	55163261	55181503	+		TAT	TTT
chromosome_9	55507442	55502088	-	5355	ACA	ACA
chromosome_9	57265995	57279308	+		TAG	TAA
chromosome_9	57623920	57620117	-	3804	GAG	GAG
chromosome_9	57624425	57626354	+		CAA	CAA
chromosome_9	58847350	58822460	-	24891	CGG	AGG
chromosome_9	59046996	59049821	+		ACT	ACT
chromosome_9	59049821	59046996	-	2826	AGT	AGT

## Sheet: CACTA related genes
Supplementary Table S7. Genome-wide identification of CACTA elements and related genes
Locus name	From	To	Strand	Annotation
Sb01g009663.1	8437572	8437907	-	weakly similar to Putative uncharacterized protein OJ1132_G05.2
Sb01g009666.1	8439184	8439544	-	weakly similar to Putative uncharacterized protein
Sb01g011190.1	10061232	10062941	-	similar to Lysine Decarboxylase, putative
Sb01g015030.1	14437165	14441197	-	similar to PfkB-type carbohydrate kinase family protein, putative, expressed
Sb01g016000.1	15773049	15777477	+	similar to Probable potassium transporter 16
Sb01g017113.1	17494146	17494325	+	Predicted protein
Sb01g019860.1	21766441	21773270	+	similar to Putative uncharacterized protein
Sb01g020425.1	22822590	22823045	+	Predicted protein
Sb01g021625.1	25508518	25511655	-	similar to Transposon protein, putative, CACTA, En/Spm sub-class
Sb01g021710.1	25735251	25737557	-	similar to Putative uncharacterized protein
Sb01g021720.1	25742738	25743785	-	weakly similar to Os03g0403600 protein
Sb01g022405.1	28065465	28065839	+	similar to Transposon protein, putative, CACTA, En/Spm sub-class
Sb01g022410.1	28071120	28074022	+	weakly similar to Os08g0473300 protein
Sb01g022430.1	28293801	28297080	-	similar to Sucrose transporter
Sb01g022435.1	28301623	28301901	+	similar to Putative uncharacterized protein
Sb01g023090.1	30408480	30412344	+	Predicted protein
Sb01g025595.1	41987578	41987990	-	similar to Tropinone reductase, putative, expressed
Sb01g025835.1	42511469	42514765	+	Predicted protein
Sb01g026325.1	44239425	44240525	-	Predicted protein
Sb01g026327.1	44243358	44243531	+	Predicted protein
Sb01g026520.1	44731152	44731975	+	similar to Os04g0519100 protein
Sb01g027413.1	47223714	47224031	+	similar to Putative uncharacterized protein
Sb01g029015.1	50647039	50647419	+	similar to Endomembrane protein 70 containing protein, expressed
Sb01g029160.1	50937058	50937342	-	similar to Os10g0557800 protein
Sb01g030200.1	52427410	52427847	-	Predicted protein
Sb01g030210.1	52432880	52433220	+	similar to Aspartic proteinase nepenthesin II-like
Sb01g030830.1	53449681	53450476	-	similar to Putative uncharacterized protein
Sb01g030835.1	53458096	53458566	-	similar to Putative uncharacterized protein
Sb01g031900.1	54649172	54649882	+	similar to C2H2-type zinc finger protein ZFP36
Sb01g033430.1	56747830	56749770	+	similar to Putative organic cation transporter
Sb01g034080.1	57494779	57495153	+	weakly similar to Putative uncharacterized protein
Sb01g034090.1	57506577	57506759	-	Predicted protein
Sb01g034110.1	57575543	57575989	-	weakly similar to Putative uncharacterized protein
Sb01g034160.1	57608553	57609338	+	similar to Amino acid permease family protein
Sb01g034165.1	57609837	57610325	+	Predicted protein
Sb01g039560.1	62993160	62993621	-	similar to Putative uncharacterized protein
Sb01g041780.1	65031201	65035248	+	similar to Transposon protein, putative, unclassified, expressed
Sb01g041790.1	65039562	65040915	-	similar to Putative uncharacterized protein
Sb01g041910.1	65150991	65154270	-	similar to Putative uncharacterized protein
Sb01g045580.1	68655568	68659666	-	similar to Zinc finger, C3HC4 type family protein, expressed
Sb01g049723.1	72649335	72649751	+	similar to Transposon protein, putative, CACTA, En/Spm sub-class
Sb01g049726.1	72651380	72654364	+	Predicted protein
Sb02g001730.1	1674180	1676096	+	Predicted protein
Sb02g002130.1	2175436	2176236	+	similar to Pathogenesis related protein-1
Sb02g002140.1	2179671	2180711	+	weakly similar to Putative reverse transcriptase
Sb02g002150.1	2187398	2188136	+	similar to Pathogenesis related protein-1
Sb02g002160.1	2189866	2192270	-	Predicted protein
Sb02g002170.1	2195914	2201288	-	Predicted protein
Sb02g002180.1	2205025	2206803	+	similar to Putative uncharacterized protein P0599F04.7
Sb02g004696.1	5419774	5424914	+	weakly similar to Protein phosphatase 2C containing protein, expressed
Sb02g004890.1	5651661	5657700	+	similar to Putative uncharacterized protein
Sb02g004900.1	5659100	5661781	+	similar to Putative disease resistance protein RPR1
Sb02g005005.1	5759479	5760046	+	weakly similar to Putative uncharacterized protein
Sb02g005380.1	6284432	6287006	+	similar to 1-deoxy-D-xylulose 5-phosphate synthase
Sb02g005983.1	7202714	7203100	-	Predicted protein
Sb02g005986.1	7211954	7212349	-	weakly similar to Transposon protein, putative, CACTA, En/Spm sub-class
Sb02g006150.1	7675765	7677812	-	similar to Putative uncharacterized protein
Sb02g006155.1	7679645	7679809	-	similar to Putative uncharacterized protein
Sb02g006720.1	8556108	8556725	+	similar to Transposon protein, putative, CACTA, En/Spm sub-class
Sb02g006730.1	8559868	8560593	+	Predicted protein
Sb02g007136.1	9129409	9130737	-	weakly similar to Putative uncharacterized protein
Sb02g007292.1	9326951	9327328	-	similar to Putative uncharacterized protein
Sb02g007920.1	9955234	9956727	+	weakly similar to Putative uncharacterized protein
Sb02g007922.1	9968336	9969547	-	similar to TNP2-like protein
Sb02g007980.1	10283737	10285020	-	weakly similar to Transposon protein, putative, CACTA, En/Spm sub-class
Sb02g007985.1	10288855	10290218	+	Predicted protein
Sb02g008088.1	10545868	10546263	-	weakly similar to Transposon protein, putative, CACTA, En/Spm sub-class
Sb02g008145.1	10748818	10749099	+	weakly similar to Transposon protein, putative, CACTA, En/Spm sub-class
Sb02g008231.1	10819300	10820631	+	weakly similar to Putative uncharacterized protein
Sb02g008541.1	11370628	11371800	-	similar to Putative uncharacterized protein
Sb02g008730.1	11977003	11980285	-	weakly similar to Putative uncharacterized protein
Sb02g009330.1	13357715	13358422	+	weakly similar to Putative transposon protein
Sb02g009335.1	13362488	13366218	+	Predicted protein
Sb02g009700.1	13890596	13891359	+	similar to Rapid ALkalinization Factor family protein, expressed
Sb02g009710.1	13892892	13895911	-	similar to Rac GTPase activating protein 3-like protein
Sb02g009920.1	14476011	14477974	-	Predicted protein
Sb02g011035.1	17774245	17777093	+	similar to Os02g0236500 protein
Sb02g011040.1	17777483	17783147	-	Predicted protein
Sb02g011475.1	19202067	19202255	+	similar to Putative anthocyanidin synthase
Sb02g013723.1	25765158	25770315	-	Predicted protein
Sb02g014791.1	29011266	29011544	+	similar to Putative uncharacterized protein
Sb02g014890.1	29013755	29014848	+	Predicted protein
Sb02g014900.1	29016484	29018532	+	similar to Putative uncharacterized protein
Sb02g020280.1	49183346	49183627	+	similar to BRI1-KD interacting protein 108
Sb02g020848.1	51359280	51379920	-	Predicted protein
Sb02g021515.1	53464906	53465355	-	similar to Putative reverse transcriptase
Sb02g021520.1	53473146	53476906	-	Predicted protein
Sb02g021540.1	53668339	53669764	-	Predicted protein
Sb02g021550.1	53671197	53673521	+	weakly similar to Os09g0327800 protein
Sb02g021560.1	53687315	53688481	+	weakly similar to Blight resistance protein SH20-like
Sb02g023895.1	57801920	57802876	-	similar to Putative transposase protein
Sb02g023940.1	57889034	57894523	+	similar to Putative zinc-finger motif
Sb02g023955.1	57925086	57926099	+	weakly similar to Os08g0473300 protein
Sb02g025770.1	60727728	60728307	+	similar to Heat shock 70 kDa protein, mitochondrial, putative, expressed
Sb02g028320.1	63520256	63520728	+	similar to F-box domain, putative
Sb02g028330.1	63524486	63524998	-	similar to Glucosamine-6-phosphate acetyltransferase
Sb02g028340.1	63525270	63527190	+	similar to Putative uncharacterized protein
Sb02g028350.1	63531953	63535388	+	similar to Putative uncharacterized protein
Sb02g028360.1	63535802	63537679	-	similar to Os09g0488800 protein
Sb02g029090.1	64267238	64268834	+	similar to Os09g0502500 protein
Sb02g029100.1	64270372	64271586	+	weakly similar to Putative uncharacterized protein
Sb02g029110.1	64272723	64273752	-	similar to Putative uncharacterized protein
Sb02g029963.1	65021283	65022960	+	similar to Asynapsis 1
Sb02g038000.1	72302201	72303492	+	similar to Putative uncharacterized protein
Sb02g038990.1	73128767	73130569	-	similar to Chromosome chr9 scaffold_7, whole genome shotgun sequence
Sb02g039000.1	73132669	73134954	-	similar to Putative small nuclear ribonucleoprotein G
Sb02g042000.1	75750285	75759097	-	similar to Os07g0661500 protein
Sb02g042300.1	75985382	75986374	-	similar to Zinc finger transcription factor-like protein
Sb02g042310.1	75994215	75997162	+	similar to Putative triacylglycerol lipase
Sb02g042320.1	75998274	76002523	-	similar to Putative uncharacterized protein
Sb02g043910.1	77698800	77699991	+	Predicted protein
Sb02g043915.1	77708868	77709209	+	Predicted protein
Sb03g000510.1	363618	366786	-	similar to Probable protein ABIL3
Sb03g001260.1	1077991	1080935	-	similar to Putative uncharacterized protein
Sb03g001330.1	1205394	1207739	-	similar to Putative S-domain receptor-like protein kinase
Sb03g001335.1	1210270	1210572	+	similar to HAT dimerisation domain-containing protein-like
Sb03g001340.1	1211260	1213839	+	similar to HAT dimerisation domain-containing protein-like
Sb03g001350.1	1214277	1214882	+	similar to Putative uncharacterized protein
Sb03g003320.1	3516303	3523429	+	similar to Putative serine/threonine kinase 38
Sb03g003330.1	3525880	3526551	-	weakly similar to Os01g0186600 protein
Sb03g004150.1	4416528	4418639	+	similar to Putative uncharacterized protein
Sb03g004160.1	4419954	4421876	+	similar to Putative uncharacterized protein
Sb03g006900.1	7131624	7132458	+	similar to 16.9 kDa class I heat shock protein 1
Sb03g007240.1	7529166	7529585	+	similar to NPR1 interactor
Sb03g012620.1	15084767	15085935	+	similar to Putative uncharacterized protein
Sb03g012625.1	15089017	15090349	+	weakly similar to SRR384
Sb03g012630.1	15091833	15092724	-	similar to Putative uncharacterized protein
Sb03g013535.1	16919077	16934007	-	similar to Os01g0337600 protein
Sb03g013726.1	17730815	17731828	-	weakly similar to Os08g0473300 protein
Sb03g014350.1	19161565	19162878	-	similar to Putative leucine-rich repeat/extensin 1
Sb03g014360.1	19166935	19167843	-	similar to Os02g0670500 protein
Sb03g014370.1	19173459	19178759	-	similar to Putative uncharacterized protein
Sb03g014370.1	19174499	19178718	-	similar to Putative uncharacterized protein
Sb03g014380.1	19180099	19183534	+	similar to 40S ribosomal protein S4
Sb03g018741.1	31185271	31186761	-	similar to Putative transposase
Sb03g020351.1	38727843	38730433	+	similar to Os09g0291000 protein
Sb03g020391.1	38730538	38731847	+	weakly similar to Os09g0291000 protein
Sb03g022631.1	44687535	44688239	+	similar to OSJNBa0042N22.16 protein
Sb03g022681.1	44690268	44690726	-	similar to Os12g0574700 protein
Sb03g024830.1	49668662	49669858	+	similar to Putative uncharacterized protein
Sb03g024835.1	49673255	49673383	-	similar to Putative uncharacterized protein S126P21.5
Sb03g030980.1	59297128	59298960	+	Predicted protein
Sb03g030990.1	59300166	59303564	-	similar to 3-beta-glucuronosyltransferase-like
Sb03g032330.1	60773820	60778388	+	similar to Os01g0704200 protein
Sb03g032330.1	60773820	60778057	+	similar to Os01g0704200 protein
Sb03g032340.1	60788023	60789339	-	similar to Putative uncharacterized protein
Sb03g034800.1	62967044	62973008	-	similar to Putative uncharacterized protein
Sb03g034810.1	62975585	62979861	-	similar to Putative vascular plant one zinc finger protein
Sb03g034820.1	62981291	62985869	+	similar to Oxidoreductase
Sb03g034830.1	62986316	62988429	-	similar to Putative uncharacterized protein
Sb03g034840.1	62989169	62990683	-	similar to Putative uncharacterized protein
Sb03g034845.1	62992334	62993571	+	similar to Putative uncharacterized protein
Sb03g036360.1	64404246	64415919	+	similar to Putative insulin degrading enzyme
Sb03g036370.1	64420146	64422581	+	similar to Putative lectin-like receptor kinase 1
Sb03g036760.1	64842359	64843675	-	similar to Putative uncharacterized protein
Sb03g036763.1	64848214	64848867	+	similar to Putative uncharacterized protein
Sb03g040360.1	67997872	67999002	-	similar to Putative undecaprenyl pyrophosphate synthetase
Sb03g040370.1	68000413	68004658	-	similar to Chromosome chr8 scaffold_23, whole genome shotgun sequence
Sb03g040380.1	68005677	68010918	-	similar to Putative uncharacterized protein
Sb03g042205.1	69603631	69604587	-	weakly similar to Putative transposon protein
Sb03g044550.1	71896477	71898903	+	similar to Putative uncharacterized protein At4g19880
Sb03g044550.1	71896665	71898903	+	similar to Putative uncharacterized protein At4g19880
Sb03g044555.1	71900795	71900917	+	Predicted protein
Sb03g046710.1	73779915	73783190	+	similar to Membrane protein-like
Sb04g000200.1	8909	9743	-	similar to Os06g0271400 protein
Sb04g000205.1	10238	11089	-	weakly similar to Os06g0271400 protein
Sb04g001810.1	1566297	1568677	+	similar to Terpene synthase 2
Sb04g001810.1	1566297	1569446	+	similar to Terpene synthase 2
Sb04g003050.1	2849246	2849784	-	similar to Putative uncharacterized protein
Sb04g003060.1	2852655	2856436	+	similar to Putative uncharacterized protein
Sb04g004930.1	4724420	4726981	-	similar to Os02g0174000 protein
Sb04g006060.1	5910033	5910748	-	similar to Putative uncharacterized protein
Sb04g006070.1	5913495	5918350	+	similar to Putative Anter-specific proline-rich protein APG
Sb04g006075.1	5923255	5926151	-	weakly similar to Putative uncharacterized protein
Sb04g006500.1	6537626	6546593	+	weakly similar to Os02g0194900 protein
Sb04g006983.1	7074920	7077644	+	similar to Os08g0208400 protein
Sb04g006986.1	7079855	7083025	+	similar to Putative uncharacterized protein
Sb04g007190.1	7341971	7344549	-	similar to Putative fatty acid elongase
Sb04g007540.1	7908717	7909118	-	similar to Os02g0216300 protein
Sb04g007550.1	7911565	7912054	-	similar to Putative uncharacterized protein
Sb04g008380.1	9642285	9644157	-	Predicted protein
Sb04g008640.1	10092237	10094498	+	weakly similar to Cationic peroxidase 1 precursor
Sb04g010230.1	13854717	13856338	-	similar to Putative glucosyltransferase-10
Sb04g010240.1	13859572	13863066	-	similar to Os02g0273100 protein
Sb04g010245.1	13863657	13863874	-	similar to Putative uncharacterized protein
Sb04g010720.1	14996463	14999445	-	Predicted protein
Sb04g011020.1	16084047	16090622	+	similar to Putative PKG-Ib
Sb04g011093.1	16273764	16273934	-	similar to TNP2-like protein
Sb04g011155.1	16396882	16397978	+	weakly similar to Os09g0291000 protein
Sb04g013370.1	22642231	22642644	+	similar to Transposon protein, putative, CACTA, En/Spm sub-class
Sb04g014491.1	32660496	32661207	-	Predicted protein
Sb04g014641.1	33396458	33398225	+	weakly similar to Putative uncharacterized protein
Sb04g017103.1	39644453	39645316	+	similar to Ribosomal protein L7
Sb04g017416.1	40399638	40400144	-	Predicted protein
Sb04g017470.1	40951565	40954982	-	Predicted protein
Sb04g017480.1	40965885	40966878	-	weakly similar to Putative transposon protein
Sb04g017760.1	41491946	41493595	+	Predicted protein
Sb04g017951.1	41959017	41960355	-	Predicted protein
Sb04g019280.1	45123369	45127474	-	similar to Avr9/Cf-9 rapidly elicited protein-like
Sb04g019941.1	46606766	46609304	-	Predicted protein
Sb04g019991.1	46611166	46611874	+	weakly similar to Os09g0291000 protein
Sb04g020160.1	47399818	47404725	+	similar to F9L1.8 protein
Sb04g020695.1	48605090	48605407	-	similar to Putative uncharacterized protein
Sb04g021123.1	49660773	49662221	-	Predicted protein
Sb04g021126.1	49662922	49663359	-	Predicted protein
Sb04g021186.1	49861199	49861720	+	similar to Photosystem I P700 chlorophyll a apoprotein A1
Sb04g021500.1	50557581	50563466	-	similar to CTR1-like protein kinase
Sb04g023310.1	53064792	53065139	+	similar to Putative uncharacterized protein P0020C11.17
Sb04g025170.1	55003396	55004808	+	weakly similar to Remorin-like protein
Sb04g036330.1	66104468	66105811	+	Predicted protein
Sb04g036333.1	66120484	66120742	-	similar to OSIGBa0145M07.1 protein
Sb04g036336.1	66122081	66122557	-	weakly similar to OSIGBa0145M07.1 protein
Sb04g036340.1	66126685	66127581	-	similar to OSJNBb0070J16.15 protein
Sb04g038620.1	67996964	68001755	+	similar to Rac-like GTP-binding protein ARAC3 precursor
Sb04g038630.1	68002446	68003269	-	similar to Ferredoxin-like
Sb04g038640.1	68003626	68008026	+	similar to Cell division inhibitor-like
Sb04g038640.1	68003626	68008026	+	similar to Cell division inhibitor-like
Sb04g038640.1	68003626	68008026	+	similar to Cell division inhibitor-like
Sb05g001210.1	1278886	1281295	-	weakly similar to Putative uncharacterized protein
Sb05g001992.1	2171026	2172376	-	Predicted protein
Sb05g001994.1	2172665	2172934	-	weakly similar to Uncharacterized protein At1g43260.1
Sb05g001996.1	2177896	2181254	-	similar to LG27/30-like
Sb05g001998.1	2193381	2193569	-	similar to Putative uncharacterized protein
Sb05g003470.1	3930063	3930422	+	similar to Os12g0157700 protein
Sb05g003480.1	3939686	3941007	-	similar to Ribulose bisphosphate carboxylase small chain, chloroplast precursor
Sb05g003660.1	4254506	4259308	+	similar to CCT motif family protein, expressed
Sb05g004206.1	5163779	5164151	-	weakly similar to Putative oxidoreductase, zinc-binding
Sb05g004250.1	5350261	5353154	-	similar to Putative auxin transporter-like protein 4
Sb05g004627.1	5916852	5917613	-	Predicted protein
Sb05g005560.1	7612785	7613621	+	similar to Aluminum-induced protein
Sb05g005570.1	7621976	7622589	+	weakly similar to Ubiquitin C variant
Sb05g005580.1	7624017	7624586	-	similar to Aluminum-induced protein
Sb05g005650.1	7736949	7737755	+	similar to Aluminum-induced protein
Sb05g005730.1	8032584	8036576	-	similar to Hydroxyproline-rich glycoprotein DZ-HRGP precursor
Sb05g005735.1	8038579	8038758	+	similar to Putative uncharacterized protein
Sb05g005740.1	8049202	8049570	-	similar to Receptor protein kinase PERK1-like
Sb05g005873.1	8584124	8584789	-	similar to P0650D04.19 protein
Sb05g006310.1	9777605	9779372	-	Predicted protein
Sb05g006320.1	9793849	9794682	+	weakly similar to Putative transposon protein
Sb05g006330.1	9796336	9797019	+	weakly similar to Transposon protein, putative, CACTA, En/Spm sub-class
Sb05g006340.1	9801715	9803729	+	Predicted protein
Sb05g006406.1	10246098	10246229	-	Predicted protein
Sb05g006677.1	11210848	11211892	-	Predicted protein
Sb05g006695.1	11265498	11266044	-	similar to Homeodomain transcription factor
Sb05g006700.1	11267485	11268222	-	weakly similar to OCL3 protein
Sb05g006710.1	11269663	11270400	-	weakly similar to OCL3 protein
Sb05g006720.1	11271841	11272578	-	weakly similar to OCL3 protein
Sb05g006722.1	11274222	11274395	-	similar to OCL3 protein
Sb05g006724.1	11274508	11278730	-	similar to Homeodomain transcription factor
Sb05g006726.1	11280736	11280909	-	similar to Homeodomain transcription factor
Sb05g006728.1	11281022	11283443	-	similar to Homeodomain transcription factor
Sb05g006730.1	11291306	11291822	-	weakly similar to Homeodomain transcription factor
Sb05g007046.1	12230356	12231322	-	Predicted protein
Sb05g007370.1	13115727	13116327	-	similar to Putative dynein 8 kDa light chain, flagellar outer arm
Sb05g007440.1	13411988	13413068	-	similar to Os06g0271400 protein
Sb05g007770.1	13958671	13965430	+	weakly similar to Os02g0272900 protein
Sb05g007803.1	14139677	14142010	+	weakly similar to OSIGBa0130O15.12 protein
Sb05g007836.1	14142078	14142419	+	similar to Transposon protein, putative, CACTA, En/Spm sub-class
Sb05g007869.1	14142420	14142710	+	similar to Transposon protein, putative, CACTA, En/Spm sub-class
Sb05g007903.1	14158882	14160915	+	Predicted protein
Sb05g007970.1	14240170	14241728	+	Predicted protein
Sb05g007980.1	14251665	14252283	-	similar to Putative uncharacterized protein
Sb05g008050.1	14454584	14455246	+	similar to Transposon protein, putative, CACTA, En/Spm sub-class
Sb05g008051.1	14458038	14458574	+	weakly similar to Transposon protein, putative, CACTA, En/Spm sub-class
Sb05g009700.1	19480201	19482063	+	similar to Os06g0271400 protein
Sb05g010580.1	21918794	21920671	-	weakly similar to Putative transposon protein
Sb05g011450.1	23819947	23820834	-	weakly similar to OSIGBa0110B10.1 protein
Sb05g014775.1	31667315	31668938	+	Predicted protein
Sb05g016961.1	41905934	41907765	-	Predicted protein
Sb05g017061.1	42053546	42054438	+	similar to 60S ribosomal protein L144
Sb05g019035.1	46319815	46321485	+	similar to Translationally-controlled tumor protein homolog
Sb05g019555.1	47984948	47985160	-	similar to Putative uncharacterized protein
Sb05g019560.1	47989290	47993794	+	similar to Expressed protein
Sb05g019821.1	48603673	48603867	+	similar to Putative uncharacterized protein
Sb05g019823.1	48605669	48606404	+	Predicted protein
Sb05g019825.1	48615049	48617452	+	Predicted protein
Sb05g019826.1	48618571	48621237	+	similar to Os07g0525900 protein
Sb05g019828.1	48626759	48627238	+	similar to Putative uncharacterized protein
Sb05g019853.1	48697817	48697939	+	similar to 60S ribosomal protein L144
Sb05g020230.1	49496992	49500070	-	similar to Chalcone synthase WHP1
Sb05g021280.1	51924905	51926777	+	Predicted protein
Sb05g021283.1	51939732	51940328	+	similar to Transposon protein, putative, CACTA, En/Spm sub-class
Sb05g021286.1	51945934	51946242	-	similar to Putative uncharacterized protein
Sb05g021300.1	52026984	52027590	-	Predicted protein
Sb05g021410.1	52309377	52311343	-	similar to Expressed protein
Sb05g021505.1	52481544	52482081	+	similar to Os08g0174100 protein
Sb05g021560.1	52639976	52640695	-	Predicted protein
Sb05g021563.1	52647467	52647745	+	weakly similar to Putative uncharacterized protein
Sb05g021566.1	52647839	52648366	+	weakly similar to Putative uncharacterized protein
Sb05g021570.1	52651618	52652010	-	weakly similar to Os08g0106900 protein
Sb05g021970.1	53385582	53388077	-	similar to KE2 family protein, expressed
Sb05g021980.1	53389664	53393541	+	similar to AT hook motif family protein, expressed
Sb05g021985.1	53398655	53400669	-	similar to Putative uncharacterized protein S126P21.5
Sb05g022040.1	53497074	53497796	+	weakly similar to GRF zinc finger family protein, expressed
Sb05g022160.1	53814166	53815489	+	Predicted protein
Sb05g022730.1	54925934	54928572	-	weakly similar to Putative uncharacterized protein
Sb05g022795.1	55080869	55082335	+	Predicted protein
Sb05g023351.1	55803088	55803303	+	similar to MADS-box protein
Sb05g023510.1	56216020	56217113	-	similar to Putative uncharacterized protein
Sb05g023690.1	56425879	56427007	+	similar to Putative uncharacterized protein
Sb05g023700.1	56434322	56435584	-	similar to Os05g0247500 protein
Sb05g023912.1	56791453	56792130	+	weakly similar to Putative uncharacterized protein
Sb05g024323.1	57491450	57491950	+	weakly similar to PREDICTED: hypothetical protein
Sb05g024390.1	57583191	57585314	+	similar to Patatin-like protein
Sb05g024400.1	57586213	57586479	-	similar to Kafirin PSKR2 precursor
Sb05g024410.1	57588854	57589036	-	similar to Kafirin PSKR2 precursor
Sb05g024420.1	57589103	57589657	-	similar to Kafirin PSKR2 precursor
Sb05g024916.1	58101147	58101374	-	similar to Putative taxane 10-beta-hydroxylase
Sb05g024920.1	58102162	58105813	+	similar to Putative reverse transcriptase
Sb05g024930.1	58106435	58108023	-	similar to Putative 5-alpha-taxadienol-10-beta-hydroxylase
Sb05g025595.1	58885156	58885999	-	similar to Putative uncharacterized protein
Sb05g027033.1	61123386	61131362	-	Predicted protein
Sb05g027040.1	61142656	61152592	+	similar to NB-ARC domain containing protein, expressed
Sb05g027900.1	62288868	62289849	+	similar to Putative uncharacterized protein
Sb06g000245.1	82858	87132	+	similar to Transposon protein, putative, CACTA, En/Spm sub-class
Sb06g000560.1	662927	663982	+	Predicted protein
Sb06g000930.1	1337182	1339690	+	similar to Putative uncharacterized protein
Sb06g001510.1	2391413	2392739	+	weakly similar to OSIGBa0102O13.12 protein
Sb06g001875.1	3400066	3400233	-	similar to Putative uncharacterized protein
Sb06g002500.1	4668562	4668915	+	weakly similar to OSJNBa0059D20.11 protein
Sb06g002510.1	4669668	4670731	+	similar to OSIGBa0160I04.2 protein
Sb06g002515.1	4677651	4679528	-	weakly similar to Putative uncharacterized protein
Sb06g003020.1	6112297	6115026	-	weakly similar to Subtilisin-like serine protease
Sb06g003030.1	6117604	6123789	+	similar to OSJNBa0096F01.3 protein
Sb06g003040.1	6132409	6136198	-	similar to GDSL-like Lipase/Acylhydrolase family protein, expressed
Sb06g003941.1	8736283	8736953	+	similar to Putative uncharacterized protein
Sb06g004080.1	9320678	9322756	-	Predicted protein
Sb06g007740.1	18586706	18590229	+	Predicted protein
Sb06g014938.1	41593313	41593819	+	similar to Os09g0244100 protein
Sb06g014940.1	41597396	41599509	+	Predicted protein
Sb06g015110.1	42231120	42234405	+	similar to Os04g0403300 protein
Sb06g015900.1	43966625	43979887	+	weakly similar to Putative N7 protein
Sb06g015945.1	44164807	44165004	+	similar to Expressed protein
Sb06g016020.1	44422691	44423419	-	similar to Os09g0246700 protein
Sb06g018328.1	47923491	47924226	-	similar to Putative uncharacterized protein
Sb06g019300.1	48870863	48873448	+	similar to Putative uncharacterized protein
Sb06g019310.1	48874870	48876374	-	similar to OSJNBb0048E02.11 protein
Sb06g019320.1	48877364	48878327	+	similar to Pathogenesis-related protein 2
Sb06g019390.1	48942666	48943350	+	Predicted protein
Sb06g019400.1	48943860	48949206	-	weakly similar to OSIGBa0115M15.9 protein
Sb06g019550.1	49134153	49134506	-	weakly similar to Putative uncharacterized protein
Sb06g022430.1	51658067	51658444	-	similar to CAA303718.1 protein
Sb06g024380.1	53508596	53510077	+	similar to OSJNBa0079A21.18 protein
Sb06g030440.1	58863272	58864836	+	weakly similar to H0306F03.11 protein
Sb06g030450.1	58868258	58870819	+	similar to H0306F03.12 protein
Sb06g030460.1	58873429	58873989	+	similar to H0306F03.13 protein
Sb06g031740.1	60031816	60032713	-	similar to OSJNBa0084K01.9 protein
Sb06g031750.1	60038285	60046583	-	similar to Putative uncharacterized protein OJ1067_B01.11
Sb06g031750.1	60038285	60046601	-	similar to Putative uncharacterized protein OJ1067_B01.11
Sb06g031750.1	60038285	60046597	-	similar to Putative uncharacterized protein OJ1067_B01.11
Sb06g031750.1	60038285	60046621	-	similar to Putative uncharacterized protein OJ1067_B01.11
Sb07g000380.1	170550	171704	-	similar to Farnesylated protein 3
Sb07g000493.1	311823	312226	+	similar to Cytochrome P450
Sb07g000496.1	312891	313106	+	similar to Cytochrome P450 71C2
Sb07g000500.1	323206	325314	+	similar to Os08g0106000 protein
Sb07g000960.1	856122	860731	-	similar to Putative uncharacterized protein
Sb07g001400.1	1394208	1396975	+	similar to NAC transcription factor
Sb07g001405.1	1403347	1403718	-	similar to Putative uncharacterized protein P0427G12.6
Sb07g001477.1	1585586	1588533	+	similar to OSIGBa0158F13.3 protein
Sb07g001970.1	2151086	2151403	+	similar to Putative uncharacterized protein
Sb07g002515.1	2774392	2777361	-	Predicted protein
Sb07g002750.1	2924823	2932897	+	similar to Putative uncharacterized protein
Sb07g002760.1	2934003	2937747	-	similar to Putative uncharacterized protein
Sb07g002780.1	2951525	2956212	-	similar to OCL5 protein
Sb07g002790.1	2961880	2963023	-	similar to Putative non-LTR retroelement reverse transcriptase
Sb07g003247.1	3850332	3851225	-	similar to Putative uncharacterized protein
Sb07g003750.1	4617912	4621109	+	similar to Os08g0156600 protein
Sb07g003760.1	4621722	4626714	-	similar to Putative uncharacterized protein
Sb07g004480.1	5715664	5720083	-	similar to Terpene synthase 10
Sb07g004660.1	6057613	6059557	-	similar to Putative uncharacterized protein
Sb07g004670.1	6064928	6065911	-	weakly similar to Os12g0240900 protein
Sb07g004675.1	6067657	6067971	+	similar to Transposon protein, putative, CACTA, En/Spm sub-class
Sb07g004940.1	6576343	6584632	+	similar to Putative vacuolar protein sorting protein 18
Sb07g004950.1	6587331	6588896	+	similar to Putative uncharacterized protein
Sb07g004955.1	6594774	6595079	-	similar to H0801D08.10 protein
Sb07g004960.1	6595247	6596491	+	similar to Putative Mutator-like transposase
Sb07g004980.1	6638046	6640369	-	similar to Putative uncharacterized protein
Sb07g005480.1	7645448	7645702	+	weakly similar to Putative uncharacterized protein
Sb07g005490.1	7651343	7652158	-	similar to DNA helicase homolog, putative
Sb07g005795.1	8193086	8196244	-	Predicted protein
Sb07g006430.1	9353953	9355347	+	weakly similar to Os08g0226800 protein
Sb07g006490.1	9559253	9561942	+	weakly similar to LRR protein WM1.2
Sb07g006973.1	10572968	10573693	-	Predicted protein
Sb07g008890.1	15086853	15088333	-	similar to BZIP transcription factor family protein, expressed
Sb07g010761.1	19585463	19585819	-	weakly similar to Putative uncharacterized protein OJ1132_G05.2
Sb07g011260.1	21057547	21061350	-	Predicted protein
Sb07g012421.1	25215441	25216665	+	similar to Putative uncharacterized protein
Sb07g012520.1	25266157	25267821	+	weakly similar to Putative uncharacterized protein
Sb07g015015.1	37411163	37411444	-	similar to Putative polyprotein
Sb07g016631.1	41064175	41066568	+	weakly similar to Os08g0473300 protein
Sb07g019363.1	49867996	49868280	-	similar to Putative uncharacterized protein
Sb07g019980.1	51470244	51471641	-	Predicted protein
Sb07g020350.1	52856598	52859512	+	similar to Putative uncharacterized protein
Sb07g020350.1	52856598	52859572	+	similar to Putative uncharacterized protein
Sb07g020360.1	52859731	52860525	-	similar to Putative 2-oxoglutarate-dependent dioxygenase
Sb07g020370.1	52864463	52865961	-	similar to Putative 2-oxoglutarate-dependent dioxygenase
Sb07g020715.1	53609031	53609363	+	similar to OSIGBa0132O24.3 protein
Sb07g020720.1	53610255	53610927	+	similar to OSIGBa0102I15.8 protein
Sb07g020730.1	53611353	53612423	+	similar to OSIGBa0102I15.8 protein
Sb07g020893.1	54056682	54058230	-	weakly similar to Transposon protein, putative, CACTA, En/Spm sub-class
Sb07g020896.1	54059773	54060447	+	similar to Putative uncharacterized protein OSJNBa0075M12.11
Sb07g020900.1	54067821	54070687	+	similar to DNA helicase homolog, putative
Sb07g020930.1	54283408	54290667	-	similar to FYVE finger-containing phosphoinositide kinase-like
Sb08g000880.1	765484	768941	+	Predicted protein
Sb08g001590.1	1540474	1542793	-	similar to Expressed protein
Sb08g001590.1	1540474	1542793	-	similar to Expressed protein
Sb08g001595.1	1546273	1546899	-	Predicted protein
Sb08g001600.1	1553353	1557079	+	similar to Putative uncharacterized protein
Sb08g002070.1	2176385	2176969	+	Predicted protein
Sb08g002080.1	2178631	2184076	-	weakly similar to H0311C03.6 protein
Sb08g003140.1	3422964	3425942	-	similar to H0717B12.3 protein
Sb08g003150.1	3427867	3450366	-	Predicted protein
Sb08g003575.1	4068496	4071852	+	weakly similar to H0215A08.3 protein
Sb08g003580.1	4079611	4081764	-	similar to Putative uncharacterized protein
Sb08g003610.1	4129997	4130899	-	similar to F-box family protein-like
Sb08g003690.1	4247961	4248994	-	similar to Harpin-induced protein 1 containing protein, expressed
Sb08g003700.1	4255910	4257304	-	Predicted protein
Sb08g003705.1	4260574	4261175	-	similar to Harpin-induced protein 1 containing protein, expressed
Sb08g003710.1	4261694	4262332	-	similar to Harpin-induced protein 1 containing protein, expressed
Sb08g004720.1	5750343	5751112	-	similar to Transcription factor MYB8
Sb08g005660.1	7894172	7896872	+	similar to Amino acid permease I, putative, expressed
Sb08g006550.1	10240030	10243196	+	Predicted protein
Sb08g007110.1	11831944	11835460	-	Predicted protein
Sb08g008477.1	16395771	16396657	-	similar to Putative uncharacterized protein
Sb08g010010.1	23332173	23333226	+	similar to Putative uncharacterized protein OSJNBa0052G07.39
Sb08g010111.1	23335634	23335924	+	similar to OSIGBa0102I15.8 protein
Sb08g011070.1	25976971	25977941	-	Predicted protein
Sb08g011763.1	28854192	28857446	-	Predicted protein
Sb08g011796.1	28861548	28862318	-	weakly similar to Putative transposon protein
Sb08g012846.1	34662439	34663057	-	similar to Putative uncharacterized protein
Sb08g013380.1	35970149	35971567	+	similar to BZIP transcription factor family protein, expressed
Sb08g014590.1	38481475	38482030	+	weakly similar to Putative uncharacterized protein
Sb08g014925.1	39168831	39168977	+	similar to Putative TCP-1/cpn60 chaperonin family protein
Sb08g014967.1	39403778	39404434	+	similar to Cytidine/deoxycytidine deaminase-like
Sb08g014970.1	39409578	39411374	+	similar to DNA helicase homolog, putative
Sb08g014980.1	39412079	39414322	+	similar to DNA helicase homolog, putative
Sb08g014985.1	39422157	39424011	+	Predicted protein
Sb08g017320.1	45907319	45907603	-	similar to NB-ARC domain containing protein, expressed
Sb08g017406.1	46355258	46358437	+	Predicted protein
Sb08g017410.1	46364669	46368519	+	Predicted protein
Sb08g017432.1	46626340	46626921	-	similar to Putative uncharacterized protein
Sb08g018370.1	48372095	48373890	-	similar to Myb-like DNA-binding domain containing protein, expressed
Sb08g018610.1	48946293	48951842	+	similar to Protein kinase domain containing protein
Sb08g019010.1	49504266	49509914	-	similar to Putative uncharacterized protein
Sb08g019015.1	49525487	49528388	+	similar to Os06g0595700 protein
Sb08g019162.1	49801381	49802679	-	similar to HGWP repeat containing protein-like
Sb08g019165.1	49810026	49811333	-	similar to Putative uncharacterized protein P0015F11.5
Sb08g019290.1	49994920	50004467	-	similar to Os11g0562100 protein
Sb08g019300.1	50004822	50015487	-	similar to Beta-amyrin synthase
Sb08g020290.1	51324239	51327461	+	Predicted protein
Sb08g020695.1	51850231	51850416	+	similar to Phosphoribosylformylglycinamidine synthase subunit II
Sb08g020697.1	51885947	51889763	-	similar to EBNA-1
Sb08g021290.1	52899503	52904524	+	Predicted protein
Sb08g021300.1	52905824	52906565	+	similar to Putative uncharacterized protein
Sb08g021310.1	52907041	52911476	-	similar to VTC2, putative, expressed
Sb08g021310.1	52907041	52911476	-	similar to VTC2, putative, expressed
Sb08g021310.1	52907041	52911476	-	similar to VTC2, putative, expressed
Sb08g021320.1	52913438	52916806	-	similar to WPP domain associated protein, putative, expressed
Sb08g021400.1	53055164	53057516	-	weakly similar to 32 kDa protein
Sb08g022310.1	54182389	54185100	+	similar to Phytoene synthase 2
Sb08g022320.1	54186982	54187261	-	Predicted protein
Sb08g022330.1	54199455	54199808	-	similar to Putative uncharacterized protein
Sb08g022520.1	54465591	54474315	-	similar to Phospholipase D alpha 1
Sb09g000680.1	504096	512647	-	similar to Os05g0107300 protein
Sb09g000690.1	515208	515993	-	similar to Putative uncharacterized protein
Sb09g000990.1	864640	873264	-	similar to Putative uncharacterized protein
Sb09g001350.1	1193724	1197538	+	similar to Putative uncharacterized protein
Sb09g001360.1	1199603	1201156	+	similar to Putative uncharacterized protein
Sb09g001370.1	1206417	1209594	-	similar to Receptor-like kinase Xa21-binding protein 3
Sb09g001760.1	1756069	1757707	-	Predicted protein
Sb09g001985.1	2079797	2080994	+	Predicted protein
Sb09g001990.1	2084916	2086258	-	similar to Unknow protein
Sb09g002000.1	2088174	2089630	-	similar to Unknow protein
Sb09g002005.1	2091567	2091731	-	similar to Unknow protein
Sb09g002740.1	2980958	2986346	+	similar to Putative uncharacterized protein
Sb09g002750.1	2992520	2993646	-	similar to Putative uncharacterized protein
Sb09g002760.1	3001471	3002735	-	similar to Putative uncharacterized protein
Sb09g002770.1	3010745	3011906	+	similar to Putative uncharacterized protein
Sb09g004140.1	4653062	4653997	-	similar to Putative uncharacterized protein
Sb09g004150.1	4655279	4658075	-	similar to Putative uncharacterized protein
Sb09g004152.1	4675894	4676070	-	Predicted protein
Sb09g004160.1	4852174	4853105	-	weakly similar to Putative uncharacterized protein
Sb09g005190.1	6601721	6605012	+	Predicted protein
Sb09g005520.1	7223418	7224665	-	similar to Putative uncharacterized protein
Sb09g005522.1	7224830	7237587	-	weakly similar to Putative pherophorin-dz1 protein
Sb09g005525.1	7238354	7238800	-	similar to Transposon protein, putative, CACTA, En/Spm sub-class
Sb09g005527.1	7243957	7244708	-	similar to Transposon protein, putative, CACTA, En/Spm sub-class
Sb09g005975.1	8436567	8436956	-	similar to Acid phosphatase-like
Sb09g006030.1	8643913	8646047	+	similar to Putative uncharacterized protein
Sb09g006680.1	10792417	10794308	+	similar to H0523F07.2 protein
Sb09g006690.1	10798070	10798620	-	similar to Squamosa promoter-binding-like protein 15
Sb09g007860.1	14087544	14088743	-	similar to Os06g0271400 protein
Sb09g008097.1	15152175	15154295	+	similar to H0418A01.5 protein
Sb09g008100.1	15157317	15158878	+	similar to Putative uncharacterized protein
Sb09g008180.1	15442162	15444010	-	similar to Os05g0244700 protein
Sb09g008190.1	15449443	15450417	-	similar to Putative uncharacterized protein
Sb09g008633.1	16822961	16824558	+	similar to Putative membrane protein
Sb09g008636.1	16826121	16826631	+	weakly similar to Putative uncharacterized protein
Sb09g009723.1	19175838	19179392	-	Predicted protein
Sb09g012391.1	26240929	26242535	-	Predicted protein
Sb09g012431.1	26247414	26248230	+	Predicted protein
Sb09g012561.1	27038949	27039146	+	similar to Putative uncharacterized protein
Sb09g012585.1	27061261	27061870	+	similar to Putative uncharacterized protein
Sb09g013380.1	33599913	33600605	+	similar to Putative uncharacterized protein
Sb09g017190.1	43031483	43032533	+	similar to Putative uncharacterized protein OSJNBa0036C12.12
Sb09g018340.1	45974182	45978329	+	weakly similar to Putative PHD-finger domain containing protein
Sb09g018720.1	46911185	46915538	-	similar to Hexokinase-10
Sb09g018725.1	46917938	46918409	+	weakly similar to Putative uncharacterized protein
Sb09g019730.1	48580785	48587069	+	similar to Putative uncharacterized protein OSJNBa0035J16.10
Sb09g019740.1	48589868	48596954	-	similar to Putative uncharacterized protein
Sb09g020420.1	49737805	49743299	+	similar to Putative beta-N-acetylhexosaminidase
Sb09g020420.1	49737805	49743038	+	similar to Putative beta-N-acetylhexosaminidase
Sb09g020430.1	49743322	49744358	-	weakly similar to Putative uncharacterized protein
Sb09g020435.1	49744662	49745760	+	Predicted protein
Sb09g021200.1	50637425	50644410	+	Predicted protein
Sb09g021250.1	50714173	50715734	-	similar to Os05g0429500 protein
Sb09g021260.1	50718336	50721076	-	similar to Putative anthranilate phosphoribosyltransferase
Sb09g021265.1	50732388	50733409	-	weakly similar to Os12g0175400 protein
Sb09g021840.1	51365168	51370247	+	similar to Os05g0443900 protein
Sb09g022480.1	52145745	52151138	+	similar to Putative uncharacterized protein
Sb09g022490.1	52153529	52158644	+	similar to Os05g0458400 protein
Sb09g022500.1	52158945	52160917	-	similar to P0482D04.17 protein
Sb09g022510.1	52167276	52171247	+	similar to Laccase-12/13 precursor
Sb09g023950.1	53565832	53567924	+	similar to 60S ribosomal protein L30
Sb09g023960.1	53570205	53575863	+	similar to Putative uncharacterized protein OSJNBa0088I06.2
Sb09g023970.1	53578313	53579605	-	similar to Putative uncharacterized protein
Sb09g025530.1	55006797	55008244	-	similar to Putative uncharacterized protein
Sb09g025535.1	55011268	55011396	-	similar to Putative uncharacterized protein
Sb09g025540.1	55018768	55020383	-	similar to O-methyltransferase ZRP4, putative, expressed
Sb09g025543.1	55024713	55025042	-	similar to Putative uncharacterized protein
Sb09g025546.1	55025170	55025526	-	similar to Os05g0217900 protein
Sb09g025783.1	55177785	55178141	-	weakly similar to Similarity to carbonic anhydrase
Sb09g028370.1	57276351	57276659	+	weakly similar to Putative uncharacterized protein
Sb09g030200.1	58825553	58828785	-	similar to Putative uncharacterized protein
Sb09g030210.1	58835793	58839171	-	similar to SMC3 protein
Sb09g030220.1	58839829	58846202	-	similar to SMC3 protein
Sb10g001715.1	1427990	1428190	+	similar to Os06g0287700 protein
Sb10g001720.1	1428528	1429118	+	Predicted protein
Sb10g002740.1	2406969	2407941	+	weakly similar to Homeodomain-leucine zipper transcription factor TaHDZipII-1
Sb10g002870.1	2522772	2523821	-	similar to Thaumatin-like protein 1, putative, expressed
Sb10g004380.1	3846435	3850326	-	similar to Putative early nodule-specific-like protein ENOD8
Sb10g004390.1	3853018	3858198	-	similar to MADS box transcription factor
Sb10g007470.1	7325563	7328559	+	similar to Putative ABA-responsive protein
Sb10g007900.1	7842536	7845927	+	similar to Membrane-anchored ubiquitin-fold protein 3 precursor
Sb10g007910.1	7847463	7854168	-	similar to Glutaredoxin-related-like protein
Sb10g007920.1	7855894	7857435	-	similar to Flavonol-3-O-glycoside-7-O-glucosyltransferase 1, putative
Sb10g009690.1	11289391	11289732	-	similar to Expressed protein
Sb10g010060.1	12306678	12308956	+	similar to Putative uncharacterized protein
Sb10g010620.1	13728197	13731271	+	weakly similar to OSJNBa0091C07.2 protein
Sb10g010630.1	13731621	13732355	-	weakly similar to Putative uncharacterized protein P0495H05.28
Sb10g012990.1	19907895	19910978	-	similar to Thioredoxin reductase
Sb10g013700.1	21715428	21717051	+	weakly similar to Os07g0115700 protein
Sb10g013705.1	21742260	21743324	-	Predicted protein
Sb10g013710.1	21753817	21754770	-	Predicted protein
Sb10g014041.1	22552281	22552484	+	similar to Putative uncharacterized protein
Sb10g018920.1	40584355	40586470	-	Predicted protein
Sb10g021075.1	46435910	46436554	+	weakly similar to Putative uncharacterized protein
Sb10g021077.1	46444190	46444645	+	weakly similar to Putative uncharacterized protein
Sb10g021355.1	47208515	47209403	+	similar to Os06g0635500 protein
Sb10g022405.1	50054358	50055371	-	weakly similar to Os08g0473300 protein
Sb10g023850.1	52590798	52593074	+	similar to Fructose-bisphosphate aldolase
Sb10g023860.1	52593077	52598116	-	similar to Putative copine I
Sb10g023860.1	52593909	52598116	-	similar to Putative copine I
Sb10g023860.1	52593909	52598255	-	similar to Putative copine I
Sb10g023870.1	52600599	52604022	+	similar to Chromosome chr12 scaffold_47, whole genome shotgun sequence
Sb10g024380.1	53413337	53416037	+	similar to Expansin-A16 precursor
Sb10g024930.1	54109789	54111778	-	Predicted protein
Sb10g024935.1	54122926	54123513	-	similar to Photosystem I P700 chlorophyll a apoprotein A2
Sb10g024940.1	54123911	54124081	+	similar to NADH-plastoquinone oxidoreductase subunit 2
Sb10g026542.1	55943982	55944236	-	similar to Expressed protein
Sb10g027670.1	57487037	57488476	+	similar to Putative uncharacterized protein
Sb10g030850.1	60515298	60520217	+	similar to Putative uncharacterized protein
Sb10g030860.1	60521675	60524846	+	weakly similar to Putative uncharacterized protein P0009G03.26
Sb10g030870.1	60525515	60528704	-	similar to Glycosyltransferase QUASIMODO1, putative, expressed
